# Supplementary material for: The Transcriptome of Lutzomyia longipalpis (Diptera: Psychodidae) Male Reproductive Organs
Source: PLoS One. 2012 Apr 5;7(4):e34495. doi: 10.1371/journal.pone.0034495 (PMC3320635; doi:10.1371/journal.pone.0034495)
Supplement: Table S2 — Best BLASTx results from the comparison between RefSeq_protein database and the cDNA library of L. longipalpis male reproductive organs. (XLS) [file pone.0034495.s002.xls]

## Sheet: Table S2
Table S2. Best BLASTx results from the comparison between RefSeq_protein database and the cDNA library of L. longipalpis male reproductive organs.
Contig Name	Program	Database	Hit Description	Accession number	E-value	Score	Query Frame	Cluster Length	Reads	GC Content
RAAP028001A01.b	blastx	refseq_protein		XP_001651159	2e-16	80	3	337	1	44%
RAAP028001A05.b	blastx	refseq_protein	AGAP008724-PA [Anopheles gambiae str. PEST]	XP_314835	3e-56	221	2	544	4	44%
RAAP028001D11.b	blastx	refseq_protein	hypothetical protein AaeL_AAEL003122 [Aedes aegypti]	XP_001663229	1e-08	63	1	380	1	41%
RAAP028001E01.b	blastx	refseq_protein	mitochondrial ribosomal protein L50 [Culex quinquefasciatus]	XP_001850009	5e-45	184	1	754	1	38%
RAAP028001E08.b	blastx	refseq_protein	GF20520 [Drosophila ananassae]	XP_001965861	1e-12	75	2	195	1	43%
RAAP028001E12.b	blastx	refseq_protein	GL12691 [Drosophila persimilis] ref|XP_001360069.2| GA14434 [Drosophila pseudoobscura pseudoobscura]	XP_002019956	5e-07	59	2	724	1	39%
RAAP028001F09.b	blastx	refseq_protein	DNA-directed RNA polymerase II subunit [Aedes aegypti]	XP_001659470	1e-125	448	2	974	1	39%
RAAP028001G06.b	blastx	refseq_protein	GJ24018 [Drosophila virilis]	XP_002053661	3e-18	96	3	936	1	42%
RAAP028001G09.b	blastx	refseq_protein	conserved hypothetical protein [Culex quinquefasciatus]	XP_001850694	1e-70	270	1	785	1	47%
RAAP028001H02.b	blastx	refseq_protein	hypothetical protein AaeL_AAEL010753 [Aedes aegypti]	XP_001654859	4e-44	182	1	809	1	40%
RAAP028001H04.b	blastx	refseq_protein	GH10285 [Drosophila grimshawi]	XP_001988975	8e-24	112	1	336	1	47%
RAAP028001H06.b	blastx	refseq_protein	PREDICTED: similar to pra1 protein [Nasonia vitripennis]	XP_001600741	2e-21	106	2	715	1	40%
RAAP028001H10.b	blastx	refseq_protein	pre-mRNA-splicing factor ATP-dependent RNA helicase prp22 [Culex quinquefasciatus]	XP_001845160	4e-55	199	1	431	1	47%
RAAP028001H12.b	blastx	refseq_protein	nucleoplasmin isoform 1 [Bombyx mori]	NP_001166837	4e-28	128	3	719	1	47%
RAAPBAR001C06.g	blastx	refseq_protein	profilin [Aedes aegypti] ref|XP_001656671.1| profilin [Aedes aegypti] ref|XP_001656672.1| profilin [Aedes aegypti] ref|XP_001656673.1| profilin [Aedes aegypti]	XP_001656670	3e-31	137	2	237	1	47%
RAAPBAR001E02.g	blastx	refseq_protein	amidase [Aedes aegypti]	XP_001650937	3e-18	73	-1	351	1	49%
RAAPBAR001F05.g	blastx	refseq_protein	GJ14336 [Drosophila virilis]	XP_002058393	3e-36	154	3	252	1	46%
RAAPBAR002A05.g	blastx	refseq_protein	AGAP004462-PA [Anopheles gambiae str. PEST]	XP_313760	3e-27	124	3	532	7	42%
RAAPBAR002A11.g	blastx	refseq_protein	PREDICTED: similar to Cip4 CG15015-PB, partial [Acyrthosiphon pisum]	XP_001942976	2e-21	105	1	334	2	39%
RAAPBAR002A12.g	blastx	refseq_protein	GJ12604 [Drosophila virilis]	XP_002046266	5e-06	54	1	562	3	47%
RAAPBAR002B07.g	blastx	refseq_protein	conserved hypothetical protein [Culex quinquefasciatus]	XP_001844428	3e-60	234	1	614	6	40%
RAAPBAR002C01.g	blastx	refseq_protein	conserved hypothetical protein [Culex quinquefasciatus]	XP_001861568	2e-33	135	2	432	1	49%
RAAPBAR002C06.g	blastx	refseq_protein	ubiquitin-conjugating enzyme E2 C [Culex quinquefasciatus]	XP_001862070	5e-60	233	3	515	2	48%
RAAPBAR002C07.g	blastx	refseq_protein	PREDICTED: similar to 60S acidic ribosomal protein P2 [Tribolium castaneum]	XP_967910	9e-25	115	2	368	1	51%
RAAPBAR002C09.g	blastx	refseq_protein	GK21388 [Drosophila willistoni]	XP_002063462	7e-38	161	3	997	5	34%
RAAPBAR002D09.g	blastx	refseq_protein	cytochrome c oxidase subunit I [Chrysomya putoria]	NP_085083	4e-29	130	1	282	1	37%
RAAPBAR002D12.g	blastx	refseq_protein	GH25261 [Drosophila grimshawi]	XP_001997675	1e-06	57	1	605	3	36%
RAAPBAR002E01.g	blastx	refseq_protein	GF22876 [Drosophila ananassae]	XP_001964758	5e-26	120	1	357	1	44%
RAAPBAR002E04.g	blastx	refseq_protein	26S protease regulatory subunit 6B [Culex quinquefasciatus]	XP_001846717	8e-29	129	2	294	1	42%
RAAPBAR002E07.g	blastx	refseq_protein	conserved hypothetical protein [Culex quinquefasciatus]	XP_001850735	4e-22	107	1	486	1	29%
RAAPBAR002E10.g	blastx	refseq_protein	GF10477 [Drosophila ananassae]	XP_001957569	3e-08	61	1	433	1	39%
RAAPBAR002E12.g	blastx	refseq_protein	GL24526 [Drosophila persimilis]	XP_002014155	4e-21	103	2	433	1	51%
RAAPBAR002G01.g	blastx	refseq_protein	GA20526 [Drosophila pseudoobscura pseudoobscura]	XP_001358526	3e-06	54	1	222	1	41%
RAAPBAR002G09.g	blastx	refseq_protein	conserved hypothetical protein [Culex quinquefasciatus]	XP_001842572	4e-10	69	3	643	2	40%
RAAPBAR002G10.g	blastx	refseq_protein	PREDICTED: similar to DNA-damage inducible protein [Tribolium castaneum]	XP_969775	1e-28	129	-3	450	1	44%
RAAPBAR002G12.g	blastx	refseq_protein	ribosomal protein L36A [Drosophila melanogaster] ref|XP_001962166.1| GF15330 [Drosophila ananassae] ref|XP_001970232.1| GG23481 [Drosophila erecta] ref|XP_002036145.1| GM13202 [Drosophila sechellia] ref|XP_002088733.1| GE11210 [Drosophila yakuba]	NP_609179	2e-44	181	3	476	2	43%
RAAPBAR002H02.g	blastx	refseq_protein	GI16480 [Drosophila mojavensis] ref|XP_002058317.1| GJ16024 [Drosophila virilis]	XP_002011347	5e-29	130	1	409	1	40%
RAAPBAR002H11.g	blastx	refseq_protein	GK25712 [Drosophila willistoni]	XP_002071289	1e-41	171	3	325	1	53%
RAAPBAR002H12.g	blastx	refseq_protein	glutaredoxin (AGAP011107-PA) [Anopheles gambiae str. PEST]	XP_309539	8e-24	112	2	375	1	42%
RAAPBAR003A05.g	blastx	refseq_protein	conserved hypothetical protein [Culex quinquefasciatus]	XP_001861298	3e-11	71	3	349	1	51%
RAAPBAR003B03.g	blastx	refseq_protein	hypothetical protein An17g02100 [Aspergillus niger]	XP_001398439	1e-08	49	1	298	1	47%
RAAPBAR003B07.g	blastx	refseq_protein	GM21569 [Drosophila sechellia]	XP_002033892	5e-20	100	2	301	1	46%
RAAPBAR003B09.g	blastx	refseq_protein	cytochrome c oxidase subunit II [Simosyrphus grandicornis]	YP_973117	6e-76	287	1	716	11	26%
RAAPBAR003B10.g	blastx	refseq_protein	NADH dehydrogenase subunit 1 [Polystoechotes punctatus]	YP_002229164	2e-43	178	1	559	7	24%
RAAPBAR003B12.g	blastx	refseq_protein	AGAP010573-PA [Anopheles gambiae str. PEST]	XP_314542	2e-25	117	3	444	1	42%
RAAPBAR003C05.g	blastx	refseq_protein	hypothetical protein AaeL_AAEL003857 [Aedes aegypti]	XP_001657289	4e-09	64	3	386	1	38%
RAAPBAR003C07.g	blastx	refseq_protein	hypothetical protein AaeL_AAEL003857 [Aedes aegypti]	XP_001657289	2e-09	65	3	434	1	37%
RAAPBAR003C08.g	blastx	refseq_protein	cytochrome c oxidase subunit I [Drosophila yakuba]	NP_006903	1e-166	587	1	1411	10	30%
RAAPBAR003D07.g	blastx	refseq_protein	dimeric dihydrodiol dehydrogenase [Aedes aegypti]	XP_001660494	9e-51	202	2	513	1	50%
RAAPBAR003D09.g	blastx	refseq_protein	elongation factor 1 delta [Bombyx mori]	NP_001036853	5e-20	100	-3	512	2	34%
RAAPBAR003E02.g	blastx	refseq_protein	NADH dehydrogenase subunit 5 [Drosophila simulans]	NP_982329	1e-74	283	2	969	9	23%
RAAPBAR003E09.g	blastx	refseq_protein	hypothetical protein AaeL_AAEL012242 [Aedes aegypti]	XP_001662339	8e-13	76	2	440	1	43%
RAAPBAR003F02.g	blastx	refseq_protein	AGAP007363-PA [Anopheles gambiae str. PEST]	XP_308468	8e-35	149	1	455	1	47%
RAAPBAR003F04.g	blastx	refseq_protein	AGAP001588-PA [Anopheles gambiae str. PEST]	XP_321519	7e-44	179	2	422	1	44%
RAAPBAR003F12.g	blastx	refseq_protein	GI24500 [Drosophila mojavensis]	XP_001999420	2e-48	194	3	549	3	49%
RAAPBAR003G09.g	blastx	refseq_protein	GH12177 [Drosophila grimshawi]	XP_001991224	1e-10	69	1	304	1	38%
RAAPBAR003H01.g	blastx	refseq_protein	hypothetical protein AaeL_AAEL007208 [Aedes aegypti]	XP_001658218	7e-23	109	2	493	1	48%
RAAPBAR004B09.g	blastx	refseq_protein	AGAP011423-PA [Anopheles gambiae str. PEST]	XP_317882	7e-09	63	3	304	1	42%
RAAPBAR004C04.g	blastx	refseq_protein	superoxide dismutase [Aedes aegypti] ref|XP_001661702.1| superoxide dismutase [Aedes aegypti]	XP_001654772	2e-65	252	3	769	9	44%
RAAPBAR004C08.g	blastx	refseq_protein	AGAP007768-PA [Anopheles gambiae str. PEST]	XP_001237970	9e-18	94	2	758	10	35%
RAAPBAR004D06.g	blastx	refseq_protein	GI23793 [Drosophila mojavensis]	XP_001998151	3e-35	151	2	542	5	46%
RAAPBAR004D11.g	blastx	refseq_protein	NADH-ubiquinone oxidoreductase ashi subunit [Aedes aegypti]	XP_001657727	4e-52	207	3	540	2	47%
RAAPBAR004E01.g	blastx	refseq_protein	GI20976 [Drosophila mojavensis]	XP_002003825	2e-26	121	1	338	1	49%
RAAPBAR004E06.g	blastx	refseq_protein	cAMP-dependent protein kinase type I-beta regulatory subunit, putative [Pediculus humanus corporis]	XP_002424885	8e-45	182	2	280	1	48%
RAAPBAR004E07.g	blastx	refseq_protein	cytochrome c oxidase subunit III [Bactrocera dorsalis] ref|YP_001434519.1| cytochrome c oxidase subunit III [Bactrocera papayae] ref|YP_001434532.1| cytochrome c oxidase subunit III [Bactrocera philippinensis]	YP_961387	1e-51	205	1	396	3	27%
RAAPBAR004E09.g	blastx	refseq_protein	GF16185 [Drosophila ananassae]	XP_001955565	2e-25	119	2	612	3	40%
RAAPBAR004F12.g	blastx	refseq_protein	GG17978 [Drosophila erecta]	XP_001980590	4e-82	306	1	551	2	48%
RAAPBAR004G03.g	blastx	refseq_protein	AGAP008082-PA [Anopheles gambiae str. PEST]	XP_317375	7e-17	90	2	318	1	41%
RAAPBAR004G09.g	blastx	refseq_protein	DNA-directed RNA polymerase I [Encephalitozoon cuniculi GB-M1]	XP_965895	7e-26	119	2	273	1	49%
RAAPBAR004G10.g	blastx	refseq_protein	ribosomal protein S23 [Drosophila melanogaster] ref|XP_001361764.1| GA21060 [Drosophila pseudoobscura pseudoobscura] ref|XP_001959478.1| GF12897 [Drosophila ananassae] ref|XP_001975664.1| GG22436 [Drosophila erecta] ref|XP_001987305.1| GH20043 [Drosophila grimshawi] ref|XP_002005403.1| GI20452 [Drosophila mojavensis] ref|XP_002017629.1| GL17287 [Drosophila persimilis] ref|XP_002033811.1| GM20223 …	NP_610939	4e-35	89	2	312	1	52%
RAAPBAR004G12.g	blastx	refseq_protein	translation factor sui1, putative [Pediculus humanus corporis]	XP_002432016	5e-55	217	2	589	6	40%
RAAPBAR005B04.g	blastx	refseq_protein	phospholipase c beta [Aedes aegypti]	XP_001653804	3e-10	68	2	333	1	26%
RAAPBAR005C01.g	blastx	refseq_protein	GK21655 [Drosophila willistoni]	XP_002062941	5e-31	136	1	482	2	42%
RAAPBAR005C10.g	blastx	refseq_protein	GH21865 [Drosophila grimshawi]	XP_001987334	5e-18	94	1	586	1	41%
RAAPBAR005D07.g	blastx	refseq_protein	AGAP010515-PA [Anopheles gambiae str. PEST]	XP_314488	2e-56	223	1	810	4	44%
RAAPBAR005E02.g	blastx	refseq_protein	GJ24570 [Drosophila virilis]	XP_002051902	6e-33	143	3	500	2	45%
RAAPBAR005E03.g	blastx	refseq_protein	GI20459 [Drosophila mojavensis]	XP_002005414	4e-14	63	2	514	1	47%
RAAPBAR005E05.g	blastx	refseq_protein	GK16281 [Drosophila willistoni]	XP_002067253	2e-30	134	1	219	1	49%
RAAPBAR005E10.g	blastx	refseq_protein	PREDICTED: hypothetical protein isoform 1 [Nasonia vitripennis]	XP_001608164	2e-64	141	3	613	1	51%
RAAPBAR005F04.g	blastx	refseq_protein	GF20159 [Drosophila ananassae]	XP_001967426	3e-21	104	2	513	1	40%
RAAPBAR005F11.g	blastx	refseq_protein	conserved hypothetical protein [Pediculus humanus corporis]	XP_002427050	7e-49	197	3	639	1	47%
RAAPBAR005G02.g	blastx	refseq_protein	ribosomal protein L6 [Nasonia vitripennis]	NP_001153391	3e-09	64	2	196	1	50%
RAAPBAR005G06.g	blastx	refseq_protein	GI13339 [Drosophila mojavensis]	XP_002008157	1e-30	135	3	398	3	40%
RAAPBAR005H01.g	blastx	refseq_protein	PREDICTED: similar to NADH:ubiquinone dehydrogenase, putative [Tribolium castaneum]	XP_973540	1e-24	82	3	358	1	48%
RAAPBAR005H05.g	blastx	refseq_protein	GJ16948 [Drosophila virilis]	XP_002057174	3e-46	187	1	361	1	50%
RAAPBAR005H09.g	blastx	refseq_protein	peroxisomal membrane protein 70 abcd3 [Aedes aegypti]	XP_001662679	9e-07	56	3	360	1	36%
RAAPBAR005H10.g	blastx	refseq_protein	NBP2b protein, putative [Aedes aegypti]	XP_001654043	1e-21	106	2	620	1	36%
RAAPBAR006A07.g	blastx	refseq_protein	GK16172 [Drosophila willistoni]	XP_002067466	4e-26	120	1	470	1	46%
RAAPBAR006A08.g	blastx	refseq_protein	AGAP005907-PA [Anopheles gambiae str. PEST]	XP_315937	3e-06	55	3	371	1	32%
RAAPBAR006B11.g	blastx	refseq_protein	AGAP006529-PB [Anopheles gambiae str. PEST]	XP_001688893	6e-06	54	2	384	1	45%
RAAPBAR006C01.g	blastx	refseq_protein	GI23091 [Drosophila mojavensis]	XP_001999394	2e-27	125	2	535	1	50%
RAAPBAR006C06.g	blastx	refseq_protein	GTP-binding protein GTR1 [Culex quinquefasciatus]	XP_001849340	8e-37	155	2	271	1	50%
RAAPBAR006D02.g	blastx	refseq_protein	hypothetical protein AYWB_261 [Aster yellows witches'-broom phytoplasma AYWB] ref|YP_456667.1| hypothetical protein AYWB_471 [Aster yellows witches'-broom phytoplasma AYWB]	YP_456457	4e-22	94	-3	516	1	36%
RAAPBAR006F02.g	blastx	refseq_protein	AGAP007893-PA [Anopheles gambiae str. PEST]	XP_001689046	6e-29	129	1	451	1	49%
RAAPBAR006H12.g	blastx	refseq_protein	conserved hypothetical protein [Culex quinquefasciatus]	XP_001862230	5e-12	74	1	289	1	36%
RAAPBAR007B01.g	blastx	refseq_protein	CLIP-domain serine protease subfamily B (AGAP004148-PA) [Anopheles gambiae str. PEST]	XP_313032	7e-18	93	1	408	1	36%
RAAPBAR007B02.g	blastx	refseq_protein	AGAP001277-PA [Anopheles gambiae str. PEST]	XP_321874	2e-33	146	3	755	1	41%
RAAPBAR007B03.g	blastx	refseq_protein	60S ribosomal protein L23 [Aedes aegypti] ref|XP_001663308.1| 60S ribosomal protein L23 [Aedes aegypti] ref|XP_001663765.1| 60S ribosomal protein L23 [Aedes aegypti] ref|XP_319443.3| AGAP010252-PA [Anopheles gambiae str. PEST] ref|XP_001861351.1| RL23 [Culex quinquefasciatus]	XP_001650232	4e-61	236	3	484	1	52%
RAAPBAR007B10.g	blastx	refseq_protein	ATP synthase alpha subunit mitochondrial [Aedes aegypti]	XP_001655906	3e-14	81	2	233	1	48%
RAAPBAR007B12.g	blastx	refseq_protein	calponin/transgelin [Aedes aegypti]	XP_001659123	2e-81	305	1	645	2	44%
RAAPBAR007C01.g	blastx	refseq_protein	GJ14480 [Drosophila virilis]	XP_002058528	1e-79	298	2	535	1	51%
RAAPBAR007C04.g	blastx	refseq_protein	conserved hypothetical protein [Culex quinquefasciatus]	XP_001842043	3e-53	212	2	719	1	46%
RAAPBAR007D03.g	blastx	refseq_protein	ring finger [Aedes aegypti]	XP_001649597	6e-32	102	2	394	1	46%
RAAPBAR007E05.g	blastx	refseq_protein	GL11592 [Drosophila persimilis]	XP_002016474	1e-11	59	1	379	1	49%
RAAPBAR007F03.g	blastx	refseq_protein	hypothetical protein CpipJ_CPIJ006225 [Culex quinquefasciatus]	XP_001847960	5e-13	77	1	321	1	33%
RAAPBAR007F11.g	blastx	refseq_protein	GM18879 [Drosophila sechellia] ref|XP_002105996.1| GD16364 [Drosophila simulans]	XP_002040517	5e-11	70	2	348	1	44%
RAAPBAR007G07.g	blastx	refseq_protein	AGAP000851-PA [Anopheles gambiae str. PEST]	XP_316821	5e-35	141	2	430	1	51%
RAAPBAR007G11.g	blastx	refseq_protein	GK12901 [Drosophila willistoni]	XP_002073905	2e-12	75	3	250	1	43%
RAAPBAR007H03.g	blastx	refseq_protein	AGAP002407-PA [Anopheles gambiae str. PEST]	XP_312545	3e-06	54	2	308	1	37%
RAAPBAR008A01.g	blastx	refseq_protein	two component transcriptional regulator, winged helix family protein [Streptomyces sp. AA4]	ZP_05477959	0	21	3	323	1	47%
RAAPBAR008A08.g	blastx	refseq_protein	hypothetical protein TTHERM_00583460 [Tetrahymena thermophila]	XP_001018986	0	22	-1	176	1	35%
RAAPBAR008B10.g	blastx	refseq_protein	Pc16g01820 [Penicillium chrysogenum Wisconsin 54-1255]	XP_002560556	9e-10	66	2	260	1	39%
RAAPBAR008D03.g	blastx	refseq_protein	GF15523 [Drosophila ananassae]	XP_001962562	1e-40	169	3	521	1	42%
RAAPBAR008D04.g	blastx	refseq_protein	glutathione s-transferase [Aedes aegypti]	XP_001661871	2e-87	325	1	717	1	51%
RAAPBAR008D05.g	blastx	refseq_protein	predicted protein [Naegleria gruberi]	XP_002681535	2e-09	67	2	672	1	47%
RAAPBAR008D12.g	blastx	refseq_protein	AGAP007827-PA [Anopheles gambiae str. PEST]	XP_317672	9e-59	230	2	712	1	49%
RAAPBAR008E09.g	blastx	refseq_protein	kelch domain-containing protein 4 [Culex quinquefasciatus]	XP_001841789	8e-24	113	2	582	1	47%
RAAPBAR008F06.g	blastx	refseq_protein	AGAP000498-PA [Anopheles gambiae str. PEST]	XP_310595	8e-55	217	1	711	1	35%
RAAPBAR008G04.g	blastx	refseq_protein	SpAN g.p. (M12 family) [Schistosoma mansoni]	XP_002576064	2e-15	85	3	487	1	35%
RAAPBAR008H01.g	blastx	refseq_protein	ribosomal protein S3 [Xenopus laevis]	NP_001094409	8e-11	70	3	247	1	48%
RAAPBAR008H10.g	blastx	refseq_protein	Anopheles gambiae str. PEST AGAP012533-PA [Anopheles gambiae str. PEST]	XP_306101	9e-56	219	1	565	1	42%
RAAPBAR009A05.g	blastx	refseq_protein	mitochondrial succinate dehydrogenase cytochrome b subunit [Culex quinquefasciatus]	XP_001859594	6e-36	154	2	617	2	49%
RAAPBAR009A07.g	blastx	refseq_protein	translation initiation factor-3 (IF3), putative [Aedes aegypti]	XP_001652952	1e-26	122	3	533	1	47%
RAAPBAR009A11.g	blastx	refseq_protein	GH15383 [Drosophila grimshawi]	XP_001983786	4e-24	114	-1	333	1	47%
RAAPBAR009B01.g	blastx	refseq_protein	GK13178 [Drosophila willistoni]	XP_002073391	7e-33	142	2	458	1	40%
RAAPBAR009C07.g	blastx	refseq_protein	Nonspecific lipid-transfer protein, putative [Pediculus humanus corporis]	XP_002423091	8e-16	86	1	439	1	35%
RAAPBAR009C10.g	blastx	refseq_protein	microsomal signal peptidase 18 kDa subunit [Culex quinquefasciatus]	XP_001867636	2e-92	342	1	688	3	49%
RAAPBAR009D01.g	blastx	refseq_protein	PREDICTED: similar to ENSANGP00000031876 [Nasonia vitripennis]	XP_001605849	8e-29	129	3	493	5	44%
RAAPBAR009D04.g	blastx	refseq_protein	AGAP011753-PA [Anopheles gambiae str. PEST]	XP_320757	5e-22	107	2	602	1	37%
RAAPBAR009D07.g	blastx	refseq_protein	vesicle protein sorting-associated [Aedes aegypti]	XP_001654152	1e-82	291	1	612	1	49%
RAAPBAR009E06.g	blastx	refseq_protein	AGAP005061-PB [Anopheles gambiae str. PEST]	XP_313936	1e-76	288	1	600	1	46%
RAAPBAR009E07.g	blastx	refseq_protein	conserved hypothetical protein [Culex quinquefasciatus]	XP_001844380	3e-57	224	3	654	1	41%
RAAPBAR009E10.g	blastx	refseq_protein	GM16378 [Drosophila sechellia] ref|XP_002105221.1| GD21370 [Drosophila simulans]	XP_002043011	5e-37	157	3	538	8	39%
RAAPBAR009F03.g	blastx	refseq_protein	GF14155 [Drosophila ananassae]	XP_001962999	4e-44	180	2	390	1	50%
RAAPBAR009F06.g	blastx	refseq_protein	GK12506 [Drosophila willistoni]	XP_002067839	1e-102	374	2	678	1	56%
RAAPBAR009F12.g	blastx	refseq_protein	ring finger [Aedes aegypti]	XP_001649597	2e-61	239	1	752	2	41%
RAAPBAR009G02.g	blastx	refseq_protein	GH21731 [Drosophila grimshawi]	XP_001987099	3e-55	218	1	774	3	44%
RAAPBAR009G03.g	blastx	refseq_protein	PDCD-5 [Drosophila melanogaster]	NP_648848	3e-38	161	1	657	1	43%
RAAPBAR009G12.g	blastx	refseq_protein	GL11634 [Drosophila persimilis]	XP_002016538	1e-42	176	2	641	2	46%
RAAPBAR009H05.g	blastx	refseq_protein	hypothetical protein AaeL_AAEL003857 [Aedes aegypti]	XP_001657289	2e-10	69	1	501	2	34%
RAAPBAR009H11.g	blastx	refseq_protein	PREDICTED: hypothetical protein [Danio rerio]	XP_001921713	7e-35	150	3	616	1	46%
RAAPBAR010A01.g	blastx	refseq_protein	Juvenile hormone-inducible protein, putative [Aedes aegypti]	XP_001652116	5e-07	57	3	187	1	43%
RAAPBAR010A08.g	blastx	refseq_protein	AGAP001654-PA [Anopheles gambiae str. PEST]	XP_321441	3e-41	170	1	427	1	48%
RAAPBAR010B09.g	blastx	refseq_protein	AGAP002060-PA [Anopheles gambiae str. PEST]	XP_320987	8e-55	216	1	521	1	45%
RAAPBAR010B11.g	blastx	refseq_protein	UDP-glucose 4-epimerase [Culex quinquefasciatus]	XP_001849924	6e-43	176	1	488	2	49%
RAAPBAR010D01.g	blastx	refseq_protein	protein serine/threonine kinase, putative [Aedes aegypti]	XP_001660785	2e-25	118	3	391	1	42%
RAAPBAR010D04.g	blastx	refseq_protein	GF21904 [Drosophila ananassae]	XP_001966599	2e-12	75	-3	350	1	42%
RAAPBAR010E05.g	blastx	refseq_protein	GI20444 [Drosophila mojavensis]	XP_002003915	2e-44	181	3	522	1	49%
RAAPBAR010E08.g	blastx	refseq_protein	GJ23292 [Drosophila virilis]	XP_002053547	4e-66	253	1	552	1	42%
RAAPBAR010G10.g	blastx	refseq_protein	GJ18263 [Drosophila virilis]	XP_002057676	6e-46	186	1	536	1	50%
RAAPBAR010H07.g	blastx	refseq_protein	GM25070 [Drosophila sechellia]	XP_002029749	8e-11	70	3	330	1	45%
RAAPBAR010H10.g	blastx	refseq_protein	AGAP006630-PA [Anopheles gambiae str. PEST]	XP_316660	3e-24	114	2	419	1	38%
RAAPBAR011A02.g	blastx	refseq_protein	PREDICTED: similar to alpha actinin CG4376-PB [Tribolium castaneum]	XP_972324	5e-31	136	2	314	1	47%
RAAPBAR011A05.g	blastx	refseq_protein	PREDICTED: similar to ribosomal protein S11-2 isoform 1 [Tribolium castaneum]	XP_966424	2e-60	234	2	429	1	49%
RAAPBAR011A11.g	blastx	refseq_protein	GG14279 [Drosophila erecta]	XP_001971713	4e-23	110	1	404	1	51%
RAAPBAR011A12.g	blastx	refseq_protein	AGAP003599-PA [Anopheles gambiae str. PEST]	XP_313357	1e-21	105	2	343	1	54%
RAAPBAR011B10.g	blastx	refseq_protein	coatomer subunit zeta-1 [Culex quinquefasciatus]	XP_001844897	1e-83	312	3	620	1	41%
RAAPBAR011C02.g	blastx	refseq_protein	GF17323 [Drosophila ananassae]	XP_001953208	2e-74	281	3	530	1	45%
RAAPBAR011C04.g	blastx	refseq_protein	carbonic anhydrase [Culex quinquefasciatus]	XP_001870284	3e-98	360	1	630	1	46%
RAAPBAR011D05.g	blastx	refseq_protein	AGAP001914-PA [Anopheles gambiae str. PEST]	XP_321151	1e-16	89	2	322	1	42%
RAAPBAR011E03.g	blastx	refseq_protein	GI23033 [Drosophila mojavensis]	XP_002003343	2e-38	161	2	537	1	43%
RAAPBAR011E09.g	blastx	refseq_protein	GJ13848 [Drosophila virilis]	XP_002048223	1e-34	149	2	558	1	41%
RAAPBAR011F05.g	blastx	refseq_protein	enabled, isoform B [Drosophila melanogaster]	NP_725859	1e-38	161	1	443	1	50%
RAAPBAR011F10.g	blastx	refseq_protein	PREDICTED: similar to tropomyosin 1 [Nasonia vitripennis]	XP_001599003	4e-21	103	3	310	1	46%
RAAPBAR011F11.g	blastx	refseq_protein	coupling factor, putative [Aedes aegypti]	XP_001662452	1e-27	125	1	434	1	44%
RAAPBAR011G10.g	blastx	refseq_protein	GH11301 [Drosophila grimshawi]	XP_001988691	4e-90	333	2	614	1	48%
RAAPBAR011H02.g	blastx	refseq_protein	thioredoxin (AGAP007201-PA) [Anopheles gambiae str. PEST]	XP_308583	1e-38	162	1	513	1	43%
RAAPBAR012A01.g	blastx	refseq_protein	hydrogen-transporting ATP synthase, G-subunit, putative [Aedes aegypti] ref|XP_001652015.1| hydrogen-transporting ATP synthase, G-subunit, putative [Aedes aegypti]	XP_001652014	7e-42	172	3	450	2	52%
RAAPBAR012A04.g	blastx	refseq_protein	PREDICTED: similar to 60S acidic ribosomal protein P2 [Tribolium castaneum]	XP_967910	5e-27	124	2	565	4	48%
RAAPBAR012A08.g	blastx	refseq_protein	hydrogen-transporting ATP synthase, G-subunit [Culex quinquefasciatus]	XP_001844040	1e-21	105	3	410	1	43%
RAAPBAR012A11.g	blastx	refseq_protein	RpL19 [Drosophila yakuba]	XP_002092926	3e-39	164	1	290	1	53%
RAAPBAR012B02.g	blastx	refseq_protein	ubiquitin-conjugating enzyme morgue [Culex quinquefasciatus]	XP_001845910	2e-13	79	2	235	1	35%
RAAPBAR012C04.g	blastx	refseq_protein	ring finger [Aedes aegypti]	XP_001649597	1e-61	238	1	507	1	47%
RAAPBAR012C11.g	blastx	refseq_protein	AGAP008727-PA [Anopheles gambiae str. PEST]	XP_314839	5e-60	234	1	729	3	52%
RAAPBAR012C12.g	blastx	refseq_protein	GE12424 [Drosophila yakuba]	XP_002088444	5e-51	203	2	533	1	48%
RAAPBAR012D06.g	blastx	refseq_protein	PREDICTED: similar to ribosomal protein S15e [Tribolium castaneum]	XP_973139	4e-67	257	1	557	3	46%
RAAPBAR012E03.g	blastx	refseq_protein	GK19670 [Drosophila willistoni]	XP_002062853	6e-52	206	3	523	1	49%
RAAPBAR012E07.g	blastx	refseq_protein	conserved hypothetical protein [Culex quinquefasciatus]	XP_001849187	3e-26	118	1	638	1	46%
RAAPBAR012E11.g	blastx	refseq_protein	alpha methylacyl-coa racemase [Aedes aegypti]	XP_001647648	2e-45	184	2	469	1	45%
RAAPBAR012E12.g	blastx	refseq_protein	GE20361 [Drosophila yakuba]	XP_002094140	2e-08	62	-2	380	1	50%
RAAPBAR012F01.g	blastx	refseq_protein	GK20039 [Drosophila willistoni]	XP_002064205	2e-16	88	3	408	1	35%
RAAPBAR012F02.g	blastx	refseq_protein	complement component [Aedes aegypti]	XP_001661410	2e-41	172	2	540	1	45%
RAAPBAR012F11.g	blastx	refseq_protein	conserved hypothetical protein [Culex quinquefasciatus]	XP_001866421	5e-20	100	1	363	1	35%
RAAPBAR012F12.g	blastx	refseq_protein	AGAP002350-PA [Anopheles gambiae str. PEST]	XP_312613	8e-72	272	2	464	1	47%
RAAPBAR012G01.g	blastx	refseq_protein	mitochondrial ribosomal protein, S23, putative [Aedes aegypti]	XP_001651727	2e-40	168	1	515	2	43%
RAAPBAR012G02.g	blastx	refseq_protein	PREDICTED: similar to parcas CG7761-PA [Tribolium castaneum]	XP_969434	2e-13	79	3	571	1	46%
RAAPBAR012G08.g	blastx	refseq_protein	GL11901 [Drosophila persimilis]	XP_002028315	2e-08	62	1	403	3	44%
RAAPBAR012H02.g	blastx	refseq_protein	glutathione S-transferase delta 1 [Bombyx mori]	NP_001037183	7e-25	116	3	396	1	40%
RAAPBAR012H10.g	blastx	refseq_protein	GI21298 [Drosophila mojavensis] ref|XP_002049161.1| GJ20900 [Drosophila virilis]	XP_002006863	1e-74	281	3	484	1	54%
RAAPBAR012H12.g	blastx	refseq_protein	regulator of telomere elongation helicase 1 rtel1 [Aedes aegypti]	XP_001653621	3e-09	64	3	483	2	40%
RAAPBAR013A01.g	blastx	refseq_protein	fibrinogen and fibronectin [Aedes aegypti]	XP_001654019	2e-38	161	2	299	1	44%
RAAPBAR013A05.g	blastx	refseq_protein	ribosomal protein S15Aa, isoform D [Drosophila melanogaster] ref|NP_727690.1| ribosomal protein S15Aa, isoform A [Drosophila melanogaster] ref|NP_727692.1| ribosomal protein S15Aa, isoform C [Drosophila melanogaster] ref|NP_727693.1| ribosomal protein S15Aa, isoform E [Drosophila melanogaster] ref|NP_001162738.1| ribosomal protein S15Aa, isoform F [Drosophila melanogaster] ref|XP_001355532.1| GA1…	NP_524709	2e-47	191	2	292	2	50%
RAAPBAR013C05.g	blastx	refseq_protein	barrier-to-autointegration factor B [Culex quinquefasciatus]	XP_001844471	5e-39	164	1	627	1	38%
RAAPBAR013C06.g	blastx	refseq_protein	cytochrome c oxidase subunit I [Drosophila littoralis]	YP_002327403	5e-07	57	1	192	1	19%
RAAPBAR013D01.g	blastx	refseq_protein	AGAP009652-PA [Anopheles gambiae str. PEST]	XP_318689	3e-48	195	2	635	2	47%
RAAPBAR013D03.g	blastx	refseq_protein	ubiquitin (ribosomal protein L40) [Schistosoma mansoni]	XP_002575990	1e-79	299	3	580	1	46%
RAAPBAR013D04.g	blastx	refseq_protein	hypothetical protein AaeL_AAEL007173 [Aedes aegypti] ref|XP_001652607.1| hypothetical protein AaeL_AAEL007173 [Aedes aegypti]	XP_001652606	2e-42	174	2	489	1	47%
RAAPBAR013D07.g	blastx	refseq_protein	AGAP000851-PA [Anopheles gambiae str. PEST]	XP_316821	1e-39	166	1	605	8	44%
RAAPBAR013E01.g	blastx	refseq_protein	ring finger [Aedes aegypti]	XP_001649597	2e-61	238	2	574	5	45%
RAAPBAR013E09.g	blastx	refseq_protein	AGAP009442-PA [Anopheles gambiae str. PEST]	XP_307855	1e-32	142	1	560	2	39%
RAAPBAR013F01.g	blastx	refseq_protein	AGAP005160-PA [Anopheles gambiae str. PEST] ref|XP_001688512.1| AGAP005160-PB [Anopheles gambiae str. PEST]	XP_001688510	2e-88	328	2	646	2	40%
RAAPBAR013F02.g	blastx	refseq_protein	Hypothetical protein CBG24673 [Caenorhabditis briggsae]	XP_002648410	9e-06	53	2	516	1	51%
RAAPBAR013F07.g	blastx	refseq_protein	glutathione-s-transferase theta, gst [Aedes aegypti]	XP_001654620	4e-48	195	3	890	1	43%
RAAPBAR013G02.g	blastx	refseq_protein	CG17680 [Drosophila melanogaster] ref|XP_002034395.1| GM19925 [Drosophila sechellia] ref|XP_002082034.1| GD25414 [Drosophila simulans]	NP_611294	2e-18	96	3	624	1	35%
RAAPBAR013G03.g	blastx	refseq_protein	PREDICTED: riboflavin kinase [Bos taurus]	XP_592590	4e-44	181	1	754	2	41%
RAAPBAR013G05.g	blastx	refseq_protein	protein kinase C inhibitor [Bombyx mori]	NP_001040207	1e-43	179	1	571	1	45%
RAAPBAR013G06.g	blastx	refseq_protein	cytochrome b [Cydistomyia duplonotata]	YP_973152	3e-99	365	1	875	9	27%
RAAPBAR013H06.g	blastx	refseq_protein	carboxylesterase, beta esterase (AGAP005370-PA) [Anopheles gambiae str. PEST]	XP_556009	2e-30	135	1	687	1	47%
RAAPBAR014B01.g	blastx	refseq_protein	GA15271 [Drosophila pseudoobscura pseudoobscura]	XP_001359352	2e-48	195	2	539	1	45%
RAAPBAR014B03.g	blastx	refseq_protein	adp-ribosylation factor, arf [Aedes aegypti] ref|XP_001869853.1| ADP-ribosylation factor, arf [Culex quinquefasciatus]	XP_001663965	2e-49	198	2	603	1	44%
RAAPBAR014C04.g	blastx	refseq_protein	PREDICTED: similar to eukaryotic initiation factor 4A [Tribolium castaneum]	XP_970515	5e-91	337	1	601	1	53%
RAAPBAR014D07.g	blastx	refseq_protein	odorant binding protein [Aedes aegypti]	XP_001663216	1e-39	165	1	459	1	45%
RAAPBAR014E02.g	blastx	refseq_protein	COP9 signalosome complex subunit 8 [Culex quinquefasciatus]	XP_001847016	8e-48	192	2	480	1	44%
RAAPBAR014E03.g	blastx	refseq_protein	AGAP008667-PA [Anopheles gambiae str. PEST]	XP_314766	5e-42	173	3	553	1	40%
RAAPBAR014E06.g	blastx	refseq_protein	AGAP005437-PA [Anopheles gambiae str. PEST]	XP_315443	4e-15	84	1	449	1	41%
RAAPBAR014E11.g	blastx	refseq_protein	glutathione transferase, theta class (AGAP000761-PA) [Anopheles gambiae str. PEST]	XP_311299	6e-45	182	3	491	1	47%
RAAPBAR014E12.g	blastx	refseq_protein	EKN1 [Culex quinquefasciatus]	XP_001861877	2e-07	59	1	493	1	35%
RAAPBAR014F06.g	blastx	refseq_protein	GL10217 [Drosophila persimilis]	XP_002025980	9e-15	83	2	472	1	43%
RAAPBAR014F11.g	blastx	refseq_protein	PREDICTED: similar to CG14235 CG14235-PA [Tribolium castaneum]	XP_974620	7e-33	142	2	432	2	44%
RAAPBAR014G02.g	blastx	refseq_protein	transmembrane serine protease 9, putative [Pediculus humanus corporis]	XP_002430308	1e-12	76	3	539	1	40%
RAAPBAR014H05.g	blastx	refseq_protein	hypothetical protein AaeL_AAEL004198 [Aedes aegypti] ref|XP_001648651.1| hypothetical protein AaeL_AAEL000579 [Aedes aegypti]	XP_001648554	7e-75	283	2	715	1	47%
RAAPBAR014H12.g	blastx	refseq_protein	ring finger [Aedes aegypti]	XP_001649597	3e-15	84	3	258	1	41%
RAAPBAR015A02.g	blastx	refseq_protein	complement component [Aedes aegypti]	XP_001661410	2e-35	151	2	373	1	48%
RAAPBAR015B04.g	blastx	refseq_protein	zinc finger protein [Culex quinquefasciatus]	XP_001850414	1e-17	92	1	413	1	42%
RAAPBAR015C05.g	blastx	refseq_protein	GG15974 [Drosophila erecta]	XP_001980852	5e-21	104	3	646	1	46%
RAAPBAR015C06.g	blastx	refseq_protein	PREDICTED: similar to SET domain and mariner transposase fusion [Apis mellifera]	XP_001119968	1e-10	69	2	369	1	37%
RAAPBAR015C07.g	blastx	refseq_protein	hypothetical protein AaeL_AAEL014039 [Aedes aegypti] ref|XP_001657327.1| hypothetical protein AaeL_AAEL014039 [Aedes aegypti]	XP_001657326	3e-26	120	2	473	1	39%
RAAPBAR015C11.g	blastx	refseq_protein	conserved hypothetical protein [Culex quinquefasciatus]	XP_001842298	5e-15	84	3	464	1	48%
RAAPBAR015C12.g	blastx	refseq_protein	glutathione-s-transferase theta, gst [Culex quinquefasciatus]	XP_001865046	7e-35	150	2	556	2	44%
RAAPBAR015D07.g	blastx	refseq_protein	hypothetical protein AaeL_AAEL001619 [Aedes aegypti]	XP_001659760	5e-23	110	1	306	1	37%
RAAPBAR015D09.g	blastx	refseq_protein	PREDICTED: similar to CG4692 CG4692-PB [Tribolium castaneum]	XP_972139	2e-09	46	2	411	1	45%
RAAPBAR015E06.g	blastx	refseq_protein	AGAP006768-PA [Anopheles gambiae str. PEST]	XP_308977	3e-21	104	3	470	1	41%
RAAPBAR015F06.g	blastx	refseq_protein	AGAP007534-PD [Anopheles gambiae str. PEST]	XP_564724	1e-31	139	3	479	1	49%
RAAPBAR015G02.g	blastx	refseq_protein	hypothetical protein AaeL_AAEL014943 [Aedes aegypti]	XP_001650059	1e-36	155	2	559	2	42%
RAAPBAR015H07.g	blastx	refseq_protein	ring finger [Aedes aegypti]	XP_001649597	6e-39	124	2	402	1	47%
RAAPBAR016A07.g	blastx	refseq_protein	ATP synthase FO subunit 6 [Pteronarcys princeps]	YP_063377	1e-41	172	3	574	8	25%
RAAPBAR016A11.g	blastx	refseq_protein	AGAP006918-PA [Anopheles gambiae str. PEST]	XP_308839	9e-58	225	1	447	1	47%
RAAPBAR016B04.g	blastx	refseq_protein	conserved hypothetical protein [Culex quinquefasciatus]	XP_001847410	2e-06	55	2	262	1	33%
RAAPBAR016B06.g	blastx	refseq_protein	PREDICTED: similar to AGAP011167-PA [Tribolium castaneum]	XP_974610	1e-05	53	3	407	1	27%
RAAPBAR016B11.g	blastx	refseq_protein	ribosomal protein S13, isoform A [Drosophila melanogaster] ref|NP_001033885.1| ribosomal protein S13, isoform B [Drosophila melanogaster]	NP_476938	1e-75	285	1	546	4	47%
RAAPBAR016C10.g	blastx	refseq_protein	BRI1-KD interacting protein, putative [Aedes aegypti] ref|XP_001662415.1| charged multivesicular body protein 5 [Aedes aegypti]	XP_001651451	1e-59	232	3	562	1	48%
RAAPBAR016D04.g	blastx	refseq_protein	AGAP006376-PB [Anopheles gambiae str. PEST]	XP_316411	6e-11	70	2	170	1	36%
RAAPBAR016D08.g	blastx	refseq_protein	GI18262 [Drosophila mojavensis]	XP_002004093	5e-34	146	3	473	1	42%
RAAPBAR016D12.g	blastx	refseq_protein	H+ transporting ATP synthase subunit e [Bombyx mori]	NP_001091812	2e-17	92	3	426	5	41%
RAAPBAR016E02.g	blastx	refseq_protein	AGAP007181-PA [Anopheles gambiae str. PEST]	XP_001688022	9e-38	159	1	576	1	48%
RAAPBAR016E06.g	blastx	refseq_protein	PREDICTED: similar to ENSANGP00000018891 [Nasonia vitripennis]	XP_001604538	1e-27	127	1	734	1	41%
RAAPBAR016E10.g	blastx	refseq_protein	Mitochondrial protein potentially involved in regulation of respiratory metabolism; interacts genetically with RPO41 and physically with Coq5p; encoded within the 25S rRNA gene on the opposite strand [Saccharomyces cerevisiae]	NP_690845	1e-05	53	-2	365	1	40%
RAAPBAR016F02.g	blastx	refseq_protein	mitotic spindle assembly checkpoint protein mad2 [Aedes aegypti]	XP_001659121	1e-65	252	-2	593	1	44%
RAAPBAR016H06.g	blastx	refseq_protein	hypothetical protein BRAFLDRAFT_118548 [Branchiostoma floridae]	XP_002600686	2e-11	73	2	758	1	37%
RAAPBAR016H12.g	blastx	refseq_protein	ring finger [Aedes aegypti]	XP_001649597	2e-61	238	1	579	3	45%
RAAPBAR017A05.g	blastx	refseq_protein	hypothetical protein AaeL_AAEL004060 [Aedes aegypti]	XP_001648382	7e-06	53	2	467	1	42%
RAAPBAR017B03.g	blastx	refseq_protein	hypothetical protein AaeL_AAEL014564 [Aedes aegypti]	XP_001647833	2e-39	164	1	467	1	49%
RAAPBAR017B11.g	blastx	refseq_protein	PREDICTED: similar to translation initiation factor 5a [Tribolium castaneum]	XP_974942	4e-59	231	3	594	2	46%
RAAPBAR017D08.g	blastx	refseq_protein	AGAP009473-PA [Anopheles gambiae str. PEST]	XP_001230739	5e-14	82	1	684	4	37%
RAAPBAR017D12.g	blastx	refseq_protein	GJ24615 [Drosophila virilis]	XP_002054735	1e-09	65	1	367	1	36%
RAAPBAR017E05.g	blastx	refseq_protein	glutathione-s-transferase theta, gst [Culex quinquefasciatus]	XP_001865046	3e-33	144	3	566	1	41%
RAAPBAR017E08.g	blastx	refseq_protein	cytochrome P450 [Aedes aegypti]	XP_001653691	2e-06	55	1	565	1	38%
RAAPBAR017F05.g	blastx	refseq_protein	cell wall-anchored protein [Staphylococcus saprophyticus subsp. saprophyticus ATCC 15305]	YP_300225	6e-07	58	3	679	1	34%
RAAPBAR017F06.g	blastx	refseq_protein	GF14799 [Drosophila ananassae]	XP_001961701	7e-41	132	1	502	1	42%
RAAPBAR017F07.g	blastx	refseq_protein	eukaryotic translation initiation factor 1A (eIF-1A) [Aedes aegypti]	XP_001649007	3e-50	201	2	618	3	45%
RAAPBAR017F09.g	blastx	refseq_protein	RT14 protein [Culex quinquefasciatus]	XP_001849877	6e-48	193	2	570	2	38%
RAAPBAR017G02.g	blastx	refseq_protein	Peroxiredoxin, putative [Pediculus humanus corporis]	XP_002425646	3e-61	237	2	539	1	44%
RAAPBAR017G07.g	blastx	refseq_protein	Lyrm7 homolog [Danio rerio]	NP_001092229	8e-14	81	3	789	4	32%
RAAPBAR017H03.g	blastx	refseq_protein	Cyp4aa1 [Drosophila melanogaster]	NP_611067	8e-40	166	3	464	1	48%
RAAPBAR017H05.g	blastx	refseq_protein	ribosomal protein S29 [Drosophila melanogaster] ref|XP_001953590.1| GF17840 [Drosophila ananassae] ref|XP_001980750.1| GG17147 [Drosophila erecta] ref|XP_002013748.1| GL24306 [Drosophila persimilis] ref|XP_002097016.1| GE25988 [Drosophila yakuba] ref|XP_002104057.1| GD18649 [Drosophila simulans] ref|XP_001358583.2| GA21118 [Drosophila pseudoobscura pseudoobscura]	NP_649946	8e-27	122	3	374	1	45%
RAAPBAR017H06.g	blastx	refseq_protein	AGAP005079-PB [Anopheles gambiae str. PEST]	XP_001688493	5e-94	347	2	614	1	42%
RAAPBAR017H07.g	blastx	refseq_protein	hypothetical protein AaeL_AAEL008195 [Aedes aegypti]	XP_001659030	2e-61	238	3	557	1	47%
RAAPBAR018A04.g	blastx	refseq_protein	lipase member I [Culex quinquefasciatus]	XP_001866919	9e-34	145	3	505	1	44%
RAAPBAR018A06.g	blastx	refseq_protein	60S ribosomal protein L37 [Culex quinquefasciatus]	XP_001851080	6e-34	146	3	415	1	45%
RAAPBAR018B07.g	blastx	refseq_protein	PREDICTED: similar to eiger CG12919-PB, isoform B [Apis mellifera]	XP_001121117	6e-13	77	2	515	1	45%
RAAPBAR018B12.g	blastx	refseq_protein	hypothetical protein AaeL_AAEL006731 [Aedes aegypti] ref|XP_001652202.1| hypothetical protein AaeL_AAEL006731 [Aedes aegypti]	XP_001652201	8e-64	246	1	580	1	49%
RAAPBAR018C02.g	blastx	refseq_protein	GK15267 [Drosophila willistoni]	XP_002075414	7e-51	119	3	651	1	45%
RAAPBAR018C06.g	blastx	refseq_protein	GH25192 [Drosophila grimshawi]	XP_001996448	9e-36	152	2	453	1	45%
RAAPBAR018C10.g	blastx	refseq_protein	cytochrome c oxidase subunit I [Drosophila sechellia]	NP_982310	5e-34	146	2	340	1	24%
RAAPBAR018D03.g	blastx	refseq_protein	GH13123 [Drosophila grimshawi]	XP_001993336	5e-42	174	1	569	1	48%
RAAPBAR018D04.g	blastx	refseq_protein	AGAP004937-PA [Anopheles gambiae str. PEST]	XP_315026	1e-41	172	2	514	1	43%
RAAPBAR018D06.g	blastx	refseq_protein	cytochrome c oxidase polypeptide [Aedes aegypti]	XP_001650058	1e-54	216	2	631	2	52%
RAAPBAR018E04.g	blastx	refseq_protein	GF17825 [Drosophila ananassae]	XP_001953552	3e-23	111	3	547	1	39%
RAAPBAR018E07.g	blastx	refseq_protein	clathrin coat assembly protein ap17 [Aedes aegypti] ref|XP_001648628.1| clathrin coat assembly protein ap17 [Aedes aegypti] ref|XP_321389.2| AGAP001703-PA [Anopheles gambiae str. PEST] ref|XP_001851131.1| clathrin coat assembly protein AP17 [Culex quinquefasciatus]	XP_001648627	2e-77	291	3	604	3	40%
RAAPBAR018E11.g	blastx	refseq_protein	lipase [Aedes aegypti]	XP_001652528	9e-21	103	1	552	1	41%
RAAPBAR018F01.g	blastx	refseq_protein	zinc finger protein [Culex quinquefasciatus]	XP_001850414	1e-17	92	2	411	4	42%
RAAPBAR018G08.g	blastx	refseq_protein	AGAP007481-PA [Anopheles gambiae str. PEST]	XP_308392	8e-15	84	1	570	1	41%
RAAPBAR018H02.g	blastx	refseq_protein	chromatin assembly factor-I p150 subunit, putative [Aedes aegypti]	XP_001658904	2e-22	108	3	578	1	41%
RAAPBAR018H08.g	blastx	refseq_protein	AGAP003847-PA [Anopheles gambiae str. PEST]	XP_310405	2e-21	105	2	545	1	46%
RAAPBAR018H10.g	blastx	refseq_protein	AGAP008432-PA [Anopheles gambiae str. PEST]	XP_317011	4e-17	91	1	504	1	33%
RAAPBAR019B05.g	blastx	refseq_protein	GA20486 [Drosophila pseudoobscura pseudoobscura] ref|XP_001964030.1| GF21342 [Drosophila ananassae] ref|XP_002022660.1| GL14685 [Drosophila persimilis]	XP_001355137	3e-49	197	1	422	1	47%
RAAPBAR019B09.g	blastx	refseq_protein	conserved hypothetical protein [Culex quinquefasciatus]	XP_001845239	2e-15	85	1	473	1	29%
RAAPBAR019C03.g	blastx	refseq_protein	PREDICTED: similar to AGAP004790-PA [Tribolium castaneum]	XP_968701	4e-13	77	1	328	2	38%
RAAPBAR019C04.g	blastx	refseq_protein	GF22866 [Drosophila ananassae]	XP_001964778	2e-53	211	2	547	1	50%
RAAPBAR019C07.g	blastx	refseq_protein	myosin vi [Culex quinquefasciatus]	XP_001866229	2e-36	154	3	284	1	42%
RAAPBAR019C12.g	blastx	refseq_protein	enzymatic polyprotein, putative [Pediculus humanus corporis]	XP_002431501	4e-43	177	1	507	1	39%
RAAPBAR019D04.g	blastx	refseq_protein	hypothetical protein AaeL_AAEL007431 [Aedes aegypti]	XP_001658356	2e-22	108	3	327	1	36%
RAAPBAR019D12.g	blastx	refseq_protein	hypothetical protein AaeL_AAEL002526 [Aedes aegypti]	XP_001655445	1e-22	109	3	545	2	46%
RAAPBAR019E04.g	blastx	refseq_protein	PREDICTED: similar to CG18591-PA [Apis mellifera]	XP_001119876	3e-40	167	1	574	1	41%
RAAPBAR019E07.g	blastx	refseq_protein	Odorant-binding protein 56a, putative [Aedes aegypti]	XP_001647921	4e-23	111	2	634	1	42%
RAAPBAR019E09.g	blastx	refseq_protein	general odorant-binding protein 56d [Culex quinquefasciatus] ref|XP_001869390.1| general odorant-binding protein 56d [Culex quinquefasciatus]	XP_001863135	1e-19	100	3	578	3	46%
RAAPBAR019F01.g	blastx	refseq_protein	small nuclear ribonucleoprotein sm [Aedes aegypti]	XP_001650762	2e-47	191	2	575	1	43%
RAAPBAR019F02.g	blastx	refseq_protein	AGAP012418-PA [Anopheles gambiae str. PEST]	XP_320137	2e-12	75	2	456	1	46%
RAAPBAR019F06.g	blastx	refseq_protein	ubiquinol-cytochrome c reductase iron-sulfur subunit [Aedes aegypti]	XP_001657170	2e-38	162	3	602	2	54%
RAAPBAR019F11.g	blastx	refseq_protein	2-deoxyglucose-6-phosphate phosphatase [Aedes aegypti]	XP_001662906	7e-24	113	3	570	1	48%
RAAPBAR019G01.g	blastx	refseq_protein	PREDICTED: similar to prolyl-tRNA synthetase [Tribolium castaneum]	XP_971952	1e-37	159	1	595	1	48%
RAAPBAR020A05.g	blastx	refseq_protein	ankyrin repeat domain 39 [Xenopus laevis]	NP_001090329	6e-16	87	2	454	1	43%
RAAPBAR020B04.g	blastx	refseq_protein	GF11965 [Drosophila ananassae]	XP_001959593	1e-46	189	1	596	2	46%
RAAPBAR020B05.g	blastx	refseq_protein	40S ribosomal protein S30 [Aedes aegypti]	XP_001650386	5e-33	143	3	518	3	44%
RAAPBAR020B06.g	blastx	refseq_protein	glutathione transferase, microsomal (AGAP000165-PA) [Anopheles gambiae str. PEST]	XP_566239	1e-47	192	2	577	1	38%
RAAPBAR020B09.g	blastx	refseq_protein	Sec61 protein complex gamma subunit, putative [Aedes aegypti] ref|XP_001846718.1| Sec61 protein complex gamma subunit [Culex quinquefasciatus]	XP_001650928	4e-20	100	3	546	1	45%
RAAPBAR020C04.g	blastx	refseq_protein	GL18280 [Drosophila persimilis]	XP_002025746	2e-31	138	1	546	1	46%
RAAPBAR020D09.g	blastx	refseq_protein	hypothetical protein AaeL_AAEL014039 [Aedes aegypti] ref|XP_001657327.1| hypothetical protein AaeL_AAEL014039 [Aedes aegypti]	XP_001657326	3e-26	120	3	481	1	38%
RAAPBAR020D12.g	blastx	refseq_protein	conserved hypothetical protein [Culex quinquefasciatus]	XP_001861983	4e-37	157	2	585	1	47%
RAAPBAR020E03.g	blastx	refseq_protein	sodium/shloride dependent amino acid transporter [Aedes aegypti]	XP_001659214	3e-48	194	1	551	1	51%
RAAPBAR020E12.g	blastx	refseq_protein	PREDICTED: similar to ribosomal protein L10Ae [Tribolium castaneum]	XP_975558	6e-71	270	-2	621	1	49%
RAAPBAR020F02.g	blastx	refseq_protein	GI11754 [Drosophila mojavensis]	XP_002008550	6e-17	90	2	475	1	37%
RAAPBAR020F08.g	blastx	refseq_protein	hypothetical protein AaeL_AAEL003857 [Aedes aegypti]	XP_001657289	2e-10	69	1	496	1	36%
RAAPBAR020F09.g	blastx	refseq_protein	hypothetical protein AaeL_AAEL011155 [Aedes aegypti]	XP_001661451	1e-18	96	3	611	1	40%
RAAPBAR020F11.g	blastx	refseq_protein	GE25384 [Drosophila yakuba]	XP_002095895	1e-25	118	3	420	1	43%
RAAPBAR020G04.g	blastx	refseq_protein	28S ribosomal protein S24, mitochondrial [Culex quinquefasciatus]	XP_001846793	1e-28	129	3	578	1	39%
RAAPBAR020G05.g	blastx	refseq_protein	HIG1 domain family member 2A, putative [Aedes aegypti]	XP_001649065	2e-25	119	3	633	1	42%
RAAPBAR020G12.g	blastx	refseq_protein	Vacuolar ATP synthase subunit H [Aedes aegypti] ref|XP_001654999.1| Vacuolar ATP synthase subunit H [Aedes aegypti]	XP_001654998	1e-42	175	1	524	1	42%
RAAPBAR020H01.g	blastx	refseq_protein	Rab-protein 14 [Nasonia vitripennis]	NP_001123226	2e-57	224	2	521	1	42%
RAAPBAR021A11.g	blastx	refseq_protein	Qm, isoform C [Drosophila melanogaster] ref|NP_730773.4| Qm, isoform D [Drosophila melanogaster]	NP_651954	1e-117	424	2	771	2	52%
RAAPBAR021A12.g	blastx	refseq_protein	RpL32 [Drosophila willistoni]	XP_002072936	7e-67	256	2	522	1	47%
RAAPBAR021B05.g	blastx	refseq_protein	nucleoplasmin isoform 2 [Bombyx mori]	NP_001040261	2e-11	65	1	397	1	42%
RAAPBAR021B09.g	blastx	refseq_protein	hypothetical protein AaeL_AAEL002350 [Aedes aegypti]	XP_001661383	2e-27	126	3	804	2	39%
RAAPBAR021C04.g	blastx	refseq_protein	conserved hypothetical protein [Culex quinquefasciatus]	XP_001847880	6e-27	124	2	572	1	51%
RAAPBAR021C10.g	blastx	refseq_protein	vacuole membrane protein, putative [Pediculus humanus corporis]	XP_002427393	2e-80	301	3	577	1	50%
RAAPBAR021D02.g	blastx	refseq_protein	AGAP012398-PA [Anopheles gambiae str. PEST]	XP_320160	9e-31	135	1	437	1	40%
RAAPBAR021D03.g	blastx	refseq_protein	hypothetical protein AaeL_AAEL003671 [Aedes aegypti]	XP_001657110	5e-19	97	2	552	1	50%
RAAPBAR021D07.g	blastx	refseq_protein	PREDICTED: similar to GAPVD1 protein [Nasonia vitripennis]	XP_001605902	8e-18	93	3	245	1	44%
RAAPBAR021D08.g	blastx	refseq_protein	hypothetical protein AaeL_AAEL000785 [Aedes aegypti]	XP_001651008	3e-35	150	1	434	1	43%
RAAPBAR021E12.g	blastx	refseq_protein	fructose-bisphosphate aldolase [Aedes aegypti]	XP_001651423	3e-25	118	2	579	1	37%
RAAPBAR021G09.g	blastx	refseq_protein	acyl-CoA oxidase [Aedes aegypti]	XP_001655562	3e-30	134	2	420	1	46%
RAAPBAR021H04.g	blastx	refseq_protein	3-hydroxyisobutyryl-coenzyme A hydrolase [Culex quinquefasciatus]	XP_001862297	1e-34	150	1	639	1	43%
RAAPBAR021H08.g	blastx	refseq_protein	GJ10533 [Drosophila virilis]	XP_002055864	2e-51	205	1	589	1	50%
RAAPBAR022A09.g	blastx	refseq_protein	conserved hypothetical protein [Culex quinquefasciatus]	XP_001847732	9e-21	104	1	904	2	38%
RAAPBAR022B03.g	blastx	refseq_protein	AGAP006051-PA [Anopheles gambiae str. PEST]	XP_316101	6e-19	97	3	490	1	40%
RAAPBAR022B05.g	blastx	refseq_protein	hypothetical protein AaeL_AAEL000281 [Aedes aegypti]	XP_001654796	7e-43	176	2	577	1	46%
RAAPBAR022C08.g	blastx	refseq_protein	PREDICTED: similar to ribosomal protein L8e [Tribolium castaneum]	XP_967983	2e-10	68	3	372	1	47%
RAAPBAR022D06.g	blastx	refseq_protein	GM24109 [Drosophila sechellia]	XP_002031326	6e-93	343	1	656	3	49%
RAAPBAR022D09.g	blastx	refseq_protein	thioredoxin (AGAP007201-PA) [Anopheles gambiae str. PEST]	XP_308583	2e-39	164	2	533	1	41%
RAAPBAR022D10.g	blastx	refseq_protein	GK13939 [Drosophila willistoni]	XP_002073071	1e-10	69	1	552	1	39%
RAAPBAR022E03.g	blastx	refseq_protein	NADH dehydrogenase subunit 4 [Haematobia irritans irritans]	YP_245505	1e-19	99	-3	430	1	19%
RAAPBAR022E05.g	blastx	refseq_protein	AGAP001910-PA [Anopheles gambiae str. PEST]	XP_321155	6e-14	80	1	272	1	46%
RAAPBAR022E07.g	blastx	refseq_protein	GJ15760 [Drosophila virilis]	XP_002059745	3e-34	147	2	528	1	43%
RAAPBAR022E08.g	blastx	refseq_protein	GF13003 [Drosophila ananassae]	XP_001959705	6e-60	233	2	598	1	50%
RAAPBAR022F01.g	blastx	refseq_protein	calcineurin subunit B [Culex quinquefasciatus]	XP_001846776	4e-56	220	2	572	1	46%
RAAPBAR022F02.g	blastx	refseq_protein	snare protein sec22 [Aedes aegypti]	XP_001656296	9e-76	286	1	594	1	42%
RAAPBAR022F08.g	blastx	refseq_protein	AGAP010764-PA [Anopheles gambiae str. PEST]	XP_318543	1e-44	183	1	731	1	50%
RAAPBAR022G02.g	blastx	refseq_protein	AGAP001306-PA [Anopheles gambiae str. PEST]	XP_321841	2e-75	284	1	542	1	44%
RAAPBAR022G11.g	blastx	refseq_protein	PREDICTED: similar to ATP-dependent RNA helicase [Nasonia vitripennis]	XP_001608279	2e-41	171	2	495	1	37%
RAAPBAR022H02.g	blastx	refseq_protein	conserved hypothetical protein [Culex quinquefasciatus]	XP_001865180	2e-20	72	3	708	2	45%
RAAPBAR022H04.g	blastx	refseq_protein	GG24087 [Drosophila erecta]	XP_001969181	6e-38	159	2	399	1	39%
RAAPBAR022H05.g	blastx	refseq_protein	AGAP004743-PA [Anopheles gambiae str. PEST]	XP_318076	2e-50	201	1	608	1	49%
RAAPBAR023A07.g	blastx	refseq_protein	GE18376 [Drosophila yakuba]	XP_002088072	4e-16	87	2	480	1	38%
RAAPBAR023A09.g	blastx	refseq_protein	sterol regulatory element-binding protein [Aedes aegypti]	XP_001660916	6e-36	154	1	635	1	49%
RAAPBAR023A12.g	blastx	refseq_protein	GJ21350 [Drosophila virilis]	XP_002049005	2e-61	238	3	551	1	48%
RAAPBAR023B04.g	blastx	refseq_protein	skeletal muscle/kidney enriched inositol 5-phosphatase [Aedes aegypti]	XP_001651302	1e-46	189	1	614	2	51%
RAAPBAR023B07.g	blastx	refseq_protein	PREDICTED: similar to nedd8-conjugating enzyme nce2 [Nasonia vitripennis]	XP_001607128	1e-40	169	2	514	1	45%
RAAPBAR023C10.g	blastx	refseq_protein	hypothetical protein AaeL_AAEL012860 [Aedes aegypti]	XP_001663014	9e-37	156	3	604	1	45%
RAAPBAR023D02.g	blastx	refseq_protein	electron transfer flavoprotein beta-subunit [Aedes aegypti]	XP_001650309	2e-51	204	3	494	1	49%
RAAPBAR023D03.g	blastx	refseq_protein	GI21225 [Drosophila mojavensis]	XP_002006728	6e-06	55	2	672	1	47%
RAAPBAR023D07.g	blastx	refseq_protein	calmodulin, isoform A [Drosophila melanogaster] ref|NP_725120.1| calmodulin, isoform B [Drosophila melanogaster] ref|NP_001040234.1| calmodulin [Bombyx mori] ref|XP_624247.1| PREDICTED: similar to Calmodulin CG8472-PA, isoform A [Apis mellifera] ref|XP_972156.1| PREDICTED: similar to Calmodulin [Tribolium castaneum] ref|XP_795681.2| PREDICTED: similar to ENSANGP00000012700 isoform 2 [Strongylocen…	NP_523710	2e-78	296	3	1060	3	38%
RAAPBAR023E01.g	blastx	refseq_protein	AGAP002407-PA [Anopheles gambiae str. PEST]	XP_312545	8e-44	180	2	633	1	38%
RAAPBAR023E05.g	blastx	refseq_protein	conserved hypothetical protein [Culex quinquefasciatus]	XP_001858490	8e-17	91	1	674	1	42%
RAAPBAR023E06.g	blastx	refseq_protein	conserved hypothetical protein [Culex quinquefasciatus]	XP_001842572	6e-10	69	2	784	1	43%
RAAPBAR023E11.g	blastx	refseq_protein	mitochondria associated granulocyte macrophage csf signaling molecule [Aedes aegypti]	XP_001662322	1e-21	105	2	535	1	38%
RAAPBAR023F02.g	blastx	refseq_protein	clathrin light chain [Culex quinquefasciatus]	XP_001868264	1e-28	129	3	597	1	47%
RAAPBAR023F11.g	blastx	refseq_protein	translation factor sui1, putative [Pediculus humanus corporis]	XP_002432016	6e-50	199	3	527	1	41%
RAAPBAR023G03.g	blastx	refseq_protein	PREDICTED: similar to translocase of inner mitochondrial membrane 8 homolog b [Tribolium castaneum]	XP_974324	6e-29	130	2	524	1	44%
RAAPBAR023G08.g	blastx	refseq_protein	conserved hypothetical protein [Culex quinquefasciatus]	XP_001861962	2e-34	149	3	738	1	44%
RAAPBAR023G11.g	blastx	refseq_protein	conserved hypothetical protein [Culex quinquefasciatus]	XP_001863688	4e-62	241	1	678	1	42%
RAAPBAR023H02.g	blastx	refseq_protein	pacifastin light chain [Culex quinquefasciatus]	XP_001858079	5e-24	114	2	619	1	50%
RAAPBAR023H07.g	blastx	refseq_protein	AGAP011564-PA [Anopheles gambiae str. PEST]	XP_309943	4e-19	97	2	504	1	38%
RAAPBAR023H12.g	blastx	refseq_protein	snrnp sm protein [Culex quinquefasciatus]	XP_001842863	1e-28	128	1	484	1	41%
RAAPBAR024A07.g	blastx	refseq_protein	conserved hypothetical protein [Culex quinquefasciatus]	XP_001870796	2e-43	178	2	474	1	44%
RAAPBAR024A10.g	blastx	refseq_protein	AGAP009260-PA [Anopheles gambiae str. PEST]	XP_320052	3e-52	207	2	569	1	45%
RAAPBAR024B03.g	blastx	refseq_protein	GF21766 [Drosophila ananassae]	XP_001966979	4e-13	77	3	455	1	42%
RAAPBAR024B06.g	blastx	refseq_protein	hypothetical protein AaeL_AAEL003857 [Aedes aegypti]	XP_001657289	2e-10	69	1	517	1	33%
RAAPBAR024B10.g	blastx	refseq_protein	AGAP006220-PA [Anopheles gambiae str. PEST]	XP_001688830	7e-21	103	2	511	2	39%
RAAPBAR024C04.g	blastx	refseq_protein	Tim8 [Drosophila melanogaster] ref|XP_002041977.1| GM11476 [Drosophila sechellia]	NP_572713	4e-29	130	3	520	1	45%
RAAPBAR024C05.g	blastx	refseq_protein	AGAP001824-PA [Anopheles gambiae str. PEST]	XP_321229	6e-15	84	-3	543	1	36%
RAAPBAR024C10.g	blastx	refseq_protein	conserved hypothetical protein [Culex quinquefasciatus]	XP_001847943	1e-26	124	1	723	1	47%
RAAPBAR024D02.g	blastx	refseq_protein	hypothetical protein AaeL_AAEL008801 [Aedes aegypti]	XP_001659533	7e-15	83	1	471	1	40%
RAAPBAR024E05.g	blastx	refseq_protein	GK19452 [Drosophila willistoni]	XP_002062903	2e-22	108	3	524	2	40%
RAAPBAR024E07.g	blastx	refseq_protein	conserved hypothetical protein [Culex quinquefasciatus]	XP_001867935	3e-09	64	2	377	1	44%
RAAPBAR024E09.g	blastx	refseq_protein	GE21830 [Drosophila yakuba]	XP_002089889	2e-10	68	1	489	2	35%
RAAPBAR024E10.g	blastx	refseq_protein	myosin heavy chain, nonmuscle or smooth muscle [Aedes aegypti]	XP_001659192	2e-65	252	2	648	1	46%
RAAPBAR024F01.g	blastx	refseq_protein	AGAP001325-PA [Anopheles gambiae str. PEST]	XP_001238545	3e-75	285	2	656	1	53%
RAAPBAR024F03.g	blastx	refseq_protein	AGAP006638-PA [Anopheles gambiae str. PEST]	XP_316669	1e-33	145	3	413	1	41%
RAAPBAR024F06.g	blastx	refseq_protein	cuticular protein 134, RR-1 family (AGAP006497-PA) [Anopheles gambiae str. PEST]	XP_316530	3e-06	54	2	444	1	39%
RAAPBAR024F07.g	blastx	refseq_protein	hydrogen-transporting ATP synthase, G-subunit, putative [Aedes aegypti] ref|XP_001652015.1| hydrogen-transporting ATP synthase, G-subunit, putative [Aedes aegypti]	XP_001652014	2e-41	171	2	473	1	49%
RAAPBAR024F08.g	blastx	refseq_protein	GF10253 [Drosophila ananassae]	XP_001957096	3e-37	159	1	706	2	50%
RAAPBAR024G04.g	blastx	refseq_protein	dynactin subunit [Aedes aegypti]	XP_001657375	4e-52	207	1	618	1	46%
RAAPBAR024G06.g	blastx	refseq_protein	40S ribosomal protein S30 [Aedes aegypti]	XP_001650386	5e-33	143	1	502	1	44%
RAAPBAR024G08.g	blastx	refseq_protein	CG17680 [Drosophila melanogaster] ref|XP_002034395.1| GM19925 [Drosophila sechellia] ref|XP_002082034.1| GD25414 [Drosophila simulans]	NP_611294	1e-18	96	3	555	1	37%
RAAPBAR024G09.g	blastx	refseq_protein	glutaredoxin (AGAP011107-PA) [Anopheles gambiae str. PEST]	XP_309539	2e-35	152	1	587	2	42%
RAAPBAR024G10.g	blastx	refseq_protein	ubiquinol-cytochrome c reductase complex [Xenopus (Silurana) tropicalis]	NP_001037895	2e-06	55	1	325	2	37%
RAAPBAR024H01.g	blastx	refseq_protein	tropomyosin 1 isoform B [Nasonia vitripennis] ref|NP_001153345.1| tropomyosin 1 isoform B [Nasonia vitripennis]	NP_001153344	1e-70	269	3	592	1	51%
RAAPBAR024H08.g	blastx	refseq_protein	cAMP-dependent protein kinase R1, isoform P [Drosophila melanogaster] ref|NP_730573.2| cAMP-dependent protein kinase R1, isoform M [Drosophila melanogaster] ref|NP_001014593.1| cAMP-dependent protein kinase R1, isoform L [Drosophila melanogaster] ref|NP_001014594.1| cAMP-dependent protein kinase R1, isoform K [Drosophila melanogaster] ref|NP_001014595.1| cAMP-dependent protein kinase R1, isoform …	NP_730574	5e-67	257	3	612	2	46%
RAAPBAR024H09.g	blastx	refseq_protein	GF18833 [Drosophila ananassae]	XP_001955566	8e-33	138	3	1018	3	42%
RAAPBAR024H10.g	blastx	refseq_protein	GK15580 [Drosophila willistoni]	XP_002065688	2e-82	308	3	682	2	56%
RAAPBAR024H11.g	blastx	refseq_protein	PREDICTED: similar to rab gdp-dissociation inhibitor [Tribolium castaneum]	XP_968281	2e-15	85	1	256	1	35%
RAAPBAR027A06.g	blastx	refseq_protein	hypothetical protein AaeL_AAEL005795 [Aedes aegypti]	XP_001651452	9e-47	190	1	650	1	40%
RAAPBAR027A12.g	blastx	refseq_protein	AGAP007768-PA [Anopheles gambiae str. PEST]	XP_001237970	1e-18	96	1	484	1	42%
RAAPBAR027B11.g	blastx	refseq_protein	GK12799 [Drosophila willistoni]	XP_002074099	6e-14	80	1	423	1	50%
RAAPBAR027C02.g	blastx	refseq_protein	cAMP-dependent protein kinase catalytic subunit, putative [Pediculus humanus corporis]	XP_002428268	2e-35	152	2	676	1	38%
RAAPBAR027D05.g	blastx	refseq_protein	GJ20504 [Drosophila virilis]	XP_002049882	7e-38	159	1	517	1	36%
RAAPBAR027E05.g	blastx	refseq_protein	GJ24385 [Drosophila virilis]	XP_002054337	7e-50	200	2	607	1	43%
RAAPBAR027E12.g	blastx	refseq_protein	HIG1 domain family member 2A, putative [Aedes aegypti]	XP_001649065	2e-11	72	1	506	1	36%
RAAPBAR027F01.g	blastx	refseq_protein	PREDICTED: similar to ENSANGP00000022492 [Nasonia vitripennis]	XP_001603331	5e-21	76	1	495	1	48%
RAAPBAR027F06.g	blastx	refseq_protein	conserved hypothetical protein [Culex quinquefasciatus]	XP_001866878	8e-20	100	1	510	1	44%
RAAPBAR027G01.g	blastx	refseq_protein	GJ17901 [Drosophila virilis]	XP_002057802	8e-55	216	2	561	1	48%
RAAPBAR027G12.g	blastx	refseq_protein	huntingtin interacting protein [Aedes aegypti]	XP_001660844	6e-57	224	2	659	1	46%
RAAPBAR027H05.g	blastx	refseq_protein	cytoplasmic dynein light chain 2, isoform A [Drosophila melanogaster] ref|NP_722698.1| cytoplasmic dynein light chain 2, isoform B [Drosophila melanogaster] ref|XP_001120015.1| PREDICTED: similar to Dynein light chain 2, cytoplasmic (8 kDa dynein light chain) [Apis mellifera] ref|XP_001968277.1| GG24601 [Drosophila erecta] ref|XP_001968279.1| GG24789 [Drosophila erecta] ref|XP_002041694.1| GM1681…	NP_477408	4e-42	175	1	811	3	33%
RAAPBAR027H11.g	blastx	refseq_protein	ATP-binding cassette sub-family A member 1 [Culex quinquefasciatus]	XP_001846892	2e-18	96	3	735	1	39%
RAAPBAR029A02.g	blastx	refseq_protein	hypothetical protein BRAFLDRAFT_119346 [Branchiostoma floridae]	XP_002599825	3e-06	54	2	181	1	46%
RAAPBAR029A04.g	blastx	refseq_protein	AGAP006452-PA [Anopheles gambiae str. PEST]	XP_316491	4e-54	213	2	466	1	47%
RAAPBAR029A06.g	blastx	refseq_protein	PREDICTED: hypothetical protein [Tribolium castaneum]	XP_969223	4e-06	54	3	438	1	41%
RAAPBAR029A09.g	blastx	refseq_protein	conserved hypothetical protein [Culex quinquefasciatus]	XP_001865588	2e-26	122	1	566	1	36%
RAAPBAR029B03.g	blastx	refseq_protein	AGAP007345-PA [Anopheles gambiae str. PEST]	XP_001237086	3e-32	141	3	637	1	43%
RAAPBAR029B08.g	blastx	refseq_protein	PREDICTED: similar to membrane trafficking protein emp24/gp25/p24 family member [Nasonia vitripennis]	XP_001599743	9e-53	209	3	544	1	50%
RAAPBAR029B09.g	blastx	refseq_protein	AGAP005429-PA [Anopheles gambiae str. PEST]	XP_315435	1e-32	142	2	627	1	44%
RAAPBAR029B12.g	blastx	refseq_protein	GH18418 [Drosophila grimshawi]	XP_001990105	2e-09	65	3	482	1	39%
RAAPBAR029D09.g	blastx	refseq_protein	hypothetical protein AaeL_AAEL014039 [Aedes aegypti] ref|XP_001657327.1| hypothetical protein AaeL_AAEL014039 [Aedes aegypti]	XP_001657326	1e-25	119	1	424	1	43%
RAAPBAR029E05.g	blastx	refseq_protein	apolipophorin-III, putative [Aedes aegypti]	XP_001659524	2e-18	97	3	762	1	42%
RAAPBAR029F06.g	blastx	refseq_protein	conserved hypothetical protein [Culex quinquefasciatus]	XP_001863200	7e-28	126	1	454	1	56%
RAAPBAR029F09.g	blastx	refseq_protein	GF13376 [Drosophila ananassae]	XP_001960470	1e-56	222	3	598	1	40%
RAAPBAR029G12.g	blastx	refseq_protein	GF19659 [Drosophila ananassae]	XP_001962939	4e-08	61	2	414	1	43%
RAAPBAR029H02.g	blastx	refseq_protein	conserved hypothetical protein [Culex quinquefasciatus]	XP_001868962	3e-16	88	3	506	1	44%
RAAPBAR029H12.g	blastx	refseq_protein	NADH dehydrogenase subunit 2 [Sialis hamata]	YP_003204926	1e-22	109	1	514	1	17%
RAAPBAR030A03.g	blastx	refseq_protein	hypothetical protein AaeL_AAEL010112 [Aedes aegypti]	XP_001654239	1e-39	165	2	428	1	50%
RAAPBAR030A07.g	blastx	refseq_protein	TRANSCRIPTION FACTOR TAU-LIKE PROTEIN (TFIIIC-LIKE PROTEIN) [Encephalitozoon cuniculi GB-M1]	NP_597214	7e-15	83	3	450	2	46%
RAAPBAR030B01.g	blastx	refseq_protein	GL16907 [Drosophila persimilis] ref|XP_001361048.2| GA12357 [Drosophila pseudoobscura pseudoobscura]	XP_002018176	8e-21	103	1	514	4	40%
RAAPBAR030B06.g	blastx	refseq_protein	hypothetical protein AaeL_AAEL004588 [Aedes aegypti]	XP_001649458	5e-08	60	2	412	1	38%
RAAPBAR030B07.g	blastx	refseq_protein	AGAP000851-PA [Anopheles gambiae str. PEST]	XP_316821	1e-39	166	2	558	3	48%
RAAPBAR030C05.g	blastx	refseq_protein	AGAP007574-PA [Anopheles gambiae str. PEST]	XP_308300	1e-25	119	1	617	2	43%
RAAPBAR030C12.g	blastx	refseq_protein	GJ20445 [Drosophila virilis]	XP_002049983	5e-68	259	1	481	1	55%
RAAPBAR030E11.g	blastx	refseq_protein	GK15919 [Drosophila willistoni]	XP_002075303	2e-11	72	2	567	1	41%
RAAPBAR030E12.g	blastx	refseq_protein	CLIP-domain serine protease subfamily B (AGAP004148-PA) [Anopheles gambiae str. PEST]	XP_313032	3e-29	126	2	642	1	43%
RAAPBAR030F09.g	blastx	refseq_protein	mitochondrial ATP synthase b chain [Aedes aegypti]	XP_001651134	8e-95	350	2	939	2	44%
RAAPBAR030F11.g	blastx	refseq_protein	GJ21394 [Drosophila virilis]	XP_002049086	2e-07	59	2	516	2	32%
RAAPBAR030G01.g	blastx	refseq_protein	conserved hypothetical protein [Culex quinquefasciatus]	XP_001848843	2e-27	125	2	660	1	37%
RAAPBAR030G04.g	blastx	refseq_protein	GF13003 [Drosophila ananassae]	XP_001959705	6e-48	193	2	527	1	48%
RAAPBAR030G05.g	blastx	refseq_protein	Sec61 protein complex gamma subunit, putative [Aedes aegypti] ref|XP_001846718.1| Sec61 protein complex gamma subunit [Culex quinquefasciatus]	XP_001650928	6e-20	100	2	560	1	44%
RAAPBAR030G08.g	blastx	refseq_protein	GF16493 [Drosophila ananassae]	XP_001954939	9e-86	319	2	572	1	51%
RAAPBAR031A02.g	blastx	refseq_protein	translation elongation factor 2 isoform 2 [Bombyx mori]	NP_001163865	1e-70	268	2	518	1	50%
RAAPBAR031B02.g	blastx	refseq_protein	GJ10983 [Drosophila virilis]	XP_002051681	4e-14	80	-1	367	1	43%
RAAPBAR031B11.g	blastx	refseq_protein	GA11488 [Drosophila pseudoobscura pseudoobscura]	XP_001355062	3e-43	177	2	537	1	49%
RAAPBAR031B12.g	blastx	refseq_protein	GF23497 [Drosophila ananassae]	XP_001965120	8e-27	122	3	445	1	36%
RAAPBAR031C07.g	blastx	refseq_protein	sorting nexin [Aedes aegypti]	XP_001656772	1e-22	108	2	526	1	40%
RAAPBAR031D02.g	blastx	refseq_protein	AGAP004449-PA [Anopheles gambiae str. PEST]	XP_313740	1e-45	186	2	646	1	48%
RAAPBAR031D09.g	blastx	refseq_protein	GE19975 [Drosophila yakuba]	XP_002094865	2e-09	65	2	277	1	45%
RAAPBAR031G01.g	blastx	refseq_protein	GH12611 [Drosophila grimshawi]	XP_001991362	7e-25	116	1	328	1	47%
RAAPBAR031G05.g	blastx	refseq_protein	glutathione-s-transferase theta, gst [Culex quinquefasciatus]	XP_001865046	4e-42	174	3	682	1	42%
RAAPBAR031H01.g	blastx	refseq_protein	GL16397 [Drosophila persimilis] ref|XP_001354424.2| GA14506 [Drosophila pseudoobscura pseudoobscura]	XP_002023020	1e-47	192	2	575	1	39%
RAAPBAR031H06.g	blastx	refseq_protein	conserved hypothetical protein [Culex quinquefasciatus]	XP_001865961	1e-07	59	1	242	1	36%
RAAPBAR032A08.g	blastx	refseq_protein	importin beta-1 [Aedes aegypti]	XP_001663434	3e-51	203	1	357	1	44%
RAAPBAR032D04.g	blastx	refseq_protein	AGAP004362-PA [Anopheles gambiae str. PEST]	XP_313646	1e-32	142	1	556	1	51%
RAAPBAR032D07.g	blastx	refseq_protein	mitochondrial F0 ATP synthase D chain, putative [Aedes aegypti] ref|XP_001649126.1| mitochondrial F0 ATP synthase D chain, putative [Aedes aegypti]	XP_001649125	1e-35	152	3	409	1	50%
RAAPBAR032F02.g	blastx	refseq_protein	GJ22410 [Drosophila virilis]	XP_002050906	1e-16	89	2	439	1	40%
RAAPBAR032F04.g	blastx	refseq_protein	hypothetical protein AaeL_AAEL006309 [Aedes aegypti]	XP_001651891	4e-44	181	2	587	1	43%
RAAPBAR032F05.g	blastx	refseq_protein	cytochrome c oxidase, subunit VIIA, putative [Aedes aegypti]	XP_001658629	2e-16	89	2	455	1	44%
RAAPBAR032F06.g	blastx	refseq_protein	ubiquinol-cytochrome c reductase complex [Xenopus (Silurana) tropicalis]	NP_001037895	2e-06	55	1	307	1	38%
RAAPBAR032G01.g	blastx	refseq_protein	AGAP008422-PA [Anopheles gambiae str. PEST]	XP_317025	2e-13	78	3	493	1	40%
RAAPBAR032G09.g	blastx	refseq_protein	hypothetical protein AaeL_AAEL009544 [Aedes aegypti]	XP_001660211	2e-32	141	3	563	1	36%
RAAPBAR032H05.g	blastx	refseq_protein	GA18464 [Drosophila pseudoobscura pseudoobscura]	XP_001360950	4e-12	74	2	421	1	42%
RAAPBAR032H09.g	blastx	refseq_protein	hypothetical protein AaeL_AAEL003270 [Aedes aegypti]	XP_001656613	7e-42	173	2	543	1	50%
RAAPBAR033D02.g	blastx	refseq_protein	GM11288 [Drosophila sechellia] ref|XP_002101858.1| GE15373 [Drosophila yakuba] ref|XP_002106626.1| GD16015 [Drosophila simulans]	XP_002041896	3e-39	164	3	507	1	41%
RAAPBAR033D08.g	blastx	refseq_protein	hypothetical protein AaeL_AAEL004467 [Aedes aegypti]	XP_001649228	4e-25	117	1	437	3	42%
RAAPBAR033D10.g	blastx	refseq_protein	GH20740 [Drosophila grimshawi]	XP_001986071	1e-76	259	2	674	2	43%
RAAPBAR033E05.g	blastx	refseq_protein	cuticular protein 128, RR-1 family (AGAP000177-PA) [Anopheles gambiae str. PEST]	XP_566226	6e-25	117	3	546	2	36%
RAAPBAR033E06.g	blastx	refseq_protein	PREDICTED: similar to Zinc finger protein 271 (Zinc finger protein 7) (HZF7) (Zinc finger protein ZNFphex133) (Epstein-Barr virus-induced zinc finger protein) (ZNF-EB) (CT-ZFP48) (Zinc finger protein dp) (ZNF-dp) [Tribolium castaneum]	XP_001815479	6e-18	94	1	649	1	44%
RAAPBAR033F02.g	blastx	refseq_protein	AGAP006795-PA [Anopheles gambiae str. PEST]	XP_308952	1e-09	66	2	453	1	41%
RAAPBAR033F10.g	blastx	refseq_protein	hypothetical protein AaeL_AAEL003857 [Aedes aegypti]	XP_001657289	2e-10	69	1	449	1	38%
RAAPBAR033H12.g	blastx	refseq_protein	hypothetical protein AaeL_AAEL013960 [Aedes aegypti]	XP_001664201	8e-16	86	1	428	1	44%
RAAPBAR034A01.g	blastx	refseq_protein	NADH dehydrogenase subunit 5 [Sialis hamata]	YP_003204933	5e-21	103	2	281	1	24%
RAAPBAR034C05.g	blastx	refseq_protein	GG21374 [Drosophila erecta]	XP_001983122	4e-40	162	1	693	2	41%
RAAPBAR034D07.g	blastx	refseq_protein	PREDICTED: similar to ribosomal protein S28e [Tribolium castaneum]	XP_971000	9e-20	99	3	449	2	42%
RAAPBAR034E01.g	blastx	refseq_protein	GF23558 [Drosophila ananassae]	XP_001965128	1e-08	62	2	178	1	34%
RAAPBAR034E06.g	blastx	refseq_protein	leucine-rich transmembrane protein [Aedes aegypti]	XP_001664066	8e-13	77	2	590	1	45%
RAAPBAR034E07.g	blastx	refseq_protein	40S ribosomal protein S24 [Aedes aegypti] ref|XP_001649979.1| 40S ribosomal protein S24 [Aedes aegypti]	XP_001648354	2e-51	204	1	571	4	47%
RAAPBAR034E10.g	blastx	refseq_protein	mitochondrial import inner membrane translocase subunit TIM16 [Culex quinquefasciatus]	XP_001844235	3e-08	61	1	299	1	41%
RAAPBAR034E12.g	blastx	refseq_protein	conserved hypothetical protein [Culex quinquefasciatus]	XP_001868962	1e-06	57	3	660	1	36%
RAAPBAR034H06.g	blastx	refseq_protein	GM10616 [Drosophila sechellia]	XP_002038434	3e-12	75	1	607	1	38%
RAAPBAR034H12.g	blastx	refseq_protein	heat shock protein 70 (hsp70)-interacting protein [Aedes aegypti]	XP_001648490	1e-50	201	1	403	1	50%
