# Supplementary material for: The Transcriptome of Lutzomyia longipalpis (Diptera: Psychodidae) Male Reproductive Organs
Source: PLoS One. 2012 Apr 5;7(4):e34495. doi: 10.1371/journal.pone.0034495 (PMC3320635; doi:10.1371/journal.pone.0034495)
Supplement: Table S3 — Best BLASTx results from comparison between PEPTIDES of A. aegypti (AaegL1.2 database) and cDNA library of male reproductive organs of L. longipalpis. (XLS) [file pone.0034495.s003.xls]

## Sheet: Table S3
Table S3. Best BLASTx results from comparison between PEPTIDES of A. aegypti (AaegL1.2 database) and cDNA library of male reproductive organs of L. longipalpis
Contig Name	Program	Database	Hit Description	Accession number	E-value	Score	Query Frame	Contig Length	Reads	GC Content
RAAP028001A01.b	blastx	aaegypti.PEPTIDES-AaegL1.2.fa	description|supercont1.1644:9091:9384:1|gene:AAEL015238	AAEL015238-PA	5e-19	80	3	337	1	44%
RAAP028001A05.b	blastx	aaegypti.PEPTIDES-AaegL1.2.fa	description|supercont1.342:1331002:1342975:-1|gene:AAEL008697	AAEL008697-PA	1e-56	214	2	544	4	44%
RAAP028001D11.b	blastx	aaegypti.PEPTIDES-AaegL1.2.fa	description|supercont1.1457:6826:63033:-1|gene:AAEL015076	AAEL015076-PA	4e-11	63	1	380	1	41%
RAAP028001E01.b	blastx	aaegypti.PEPTIDES-AaegL1.2.fa	description|supercont1.922:2359:3459:-1|gene:AAEL013790	AAEL013790-PA	1e-46	182	1	754	1	38%
RAAP028001E08.b	blastx	aaegypti.PEPTIDES-AaegL1.2.fa	description|supercont1.59:2285270:2286995:1|gene:AAEL002534	AAEL002534-PA	9e-07	48	2	195	1	43%
RAAP028001E12.b	blastx	aaegypti.PEPTIDES-AaegL1.2.fa	description|supercont1.1146:102020:112687:1|gene:AAEL014520	AAEL014520-PA	3e-06	49	2	724	1	39%
RAAP028001F09.b	blastx	aaegypti.PEPTIDES-AaegL1.2.fa	description|supercont1.347:1066245:1067135:1|gene:AAEL008755	AAEL008755-PA	1e-127	448	2	974	1	39%
RAAP028001G06.b	blastx	aaegypti.PEPTIDES-AaegL1.2.fa	description|supercont1.638:389885:404032:1|gene:AAEL011966	AAEL011966-PA	3e-09	55	3	936	1	42%
RAAP028001G09.b	blastx	aaegypti.PEPTIDES-AaegL1.2.fa	description|supercont1.976:144788:145893:-1|gene:AAEL013987	AAEL013987-PA	1e-71	265	1	785	1	47%
RAAP028001H02.b	blastx	aaegypti.PEPTIDES-AaegL1.2.fa	description|supercont1.506:149905:155417:-1|gene:AAEL010753	AAEL010753-PA	2e-46	182	1	809	1	40%
RAAP028001H04.b	blastx	aaegypti.PEPTIDES-AaegL1.2.fa	description|supercont1.181:1142746:1161578:-1|gene:AAEL005946	AAEL005946-PA	7e-23	101	1	336	1	47%
RAAP028001H06.b	blastx	aaegypti.PEPTIDES-AaegL1.2.fa	description|supercont1.46:253628:266317:1|gene:AAEL001930	AAEL001930-PB	2e-22	101	2	715	1	40%
RAAP028001H10.b	blastx	aaegypti.PEPTIDES-AaegL1.2.fa	description|supercont1.504:270796:273941:1|gene:AAEL010732	AAEL010732-PA	2e-57	196	1	431	1	47%
RAAP028001H12.b	blastx	aaegypti.PEPTIDES-AaegL1.2.fa	description|supercont1.96:1599205:1609126:-1|gene:AAEL003750	AAEL003750-PB	3e-28	121	3	719	1	47%
RAAPBAR001C06.g	blastx	aaegypti.PEPTIDES-AaegL1.2.fa	description|supercont1.827:268874:304152:-1|gene:AAEL013353	AAEL013353-PD	9e-34	137	2	237	1	47%
RAAPBAR001E02.g	blastx	aaegypti.PEPTIDES-AaegL1.2.fa	description|supercont1.158:1462174:1483926:1|gene:AAEL005477	AAEL005477-PA	1e-20	73	-1	351	1	49%
RAAPBAR001F05.g	blastx	aaegypti.PEPTIDES-AaegL1.2.fa	description|supercont1.77:2594911:2596761:-1|gene:AAEL003106	AAEL003106-PA	1e-38	153	3	252	1	46%
RAAPBAR002A05.g	blastx	aaegypti.PEPTIDES-AaegL1.2.fa	description|supercont1.1:2764664:2779692:1|gene:AAEL000068	AAEL000068-PB	2e-27	117	3	532	7	42%
RAAPBAR002B07.g	blastx	aaegypti.PEPTIDES-AaegL1.2.fa	description|supercont1.240:654697:672198:-1|gene:AAEL007162	AAEL007162-PA	1e-61	231	1	614	6	40%
RAAPBAR002B11.g	blastx	aaegypti.PEPTIDES-AaegL1.2.fa	description|supercont1.440:877484:877606:1|gene:AAEL017413	AAEL017413-PA	3e-07	51	2	520	2	15%
RAAPBAR002C01.g	blastx	aaegypti.PEPTIDES-AaegL1.2.fa	description|supercont1.1438:38790:67789:-1|gene:AAEL015064	AAEL015064-PB	6e-36	135	2	432	1	49%
RAAPBAR002C02.g	blastx	aaegypti.PEPTIDES-AaegL1.2.fa	description|supercont1.69:2137920:2143622:1|gene:AAEL002848	AAEL002848-PA	1e-07	50	2	322	1	38%
RAAPBAR002C06.g	blastx	aaegypti.PEPTIDES-AaegL1.2.fa	description|supercont1.219:423379:433718:1|gene:AAEL006728	AAEL006728-PA	9e-62	231	3	515	2	48%
RAAPBAR002C07.g	blastx	aaegypti.PEPTIDES-AaegL1.2.fa	description|supercont1.1174:72735:73037:-1|gene:AAEL014583	AAEL014583-PC	1e-22	100	2	368	1	51%
RAAPBAR002C09.g	blastx	aaegypti.PEPTIDES-AaegL1.2.fa	description|supercont1.224:194241:220677:1|gene:AAEL006866	AAEL006866-PA	2e-36	149	3	997	5	34%
RAAPBAR002E01.g	blastx	aaegypti.PEPTIDES-AaegL1.2.fa	description|supercont1.257:432209:447818:-1|gene:AAEL007469	AAEL007469-PA	2e-27	116	1	357	1	44%
RAAPBAR002E04.g	blastx	aaegypti.PEPTIDES-AaegL1.2.fa	description|supercont1.247:489393:511339:-1|gene:AAEL007297	AAEL007297-PA	2e-31	129	2	294	1	42%
RAAPBAR002E07.g	blastx	aaegypti.PEPTIDES-AaegL1.2.fa	description|supercont1.137:1526360:1544438:-1|gene:AAEL004974	AAEL004974-PA	9e-24	105	1	486	1	29%
RAAPBAR002E10.g	blastx	aaegypti.PEPTIDES-AaegL1.2.fa	description|supercont1.134:2158434:2162899:1|gene:AAEL004903	AAEL004903-PA	2e-06	48	1	433	1	39%
RAAPBAR002F12.g	blastx	aaegypti.PEPTIDES-AaegL1.2.fa	description|supercont1.440:877484:877606:1|gene:AAEL017413	AAEL017413-PA	2e-09	58	2	426	1	21%
RAAPBAR002G01.g	blastx	aaegypti.PEPTIDES-AaegL1.2.fa	description|supercont1.288:147135:149699:1|gene:AAEL007904	AAEL007904-PA	9e-07	48	1	222	1	41%
RAAPBAR002G09.g	blastx	aaegypti.PEPTIDES-AaegL1.2.fa	description|supercont1.626:530535:578734:1|gene:AAEL011890	AAEL011890-PA	6e-12	67	3	643	2	40%
RAAPBAR002G10.g	blastx	aaegypti.PEPTIDES-AaegL1.2.fa	description|supercont1.73:107777:119425:1|gene:AAEL017147	AAEL017147-PA	3e-24	107	-3	450	1	44%
RAAPBAR002G12.g	blastx	aaegypti.PEPTIDES-AaegL1.2.fa	description|supercont1.101:980541:987915:-1|gene:AAEL003942	AAEL003942-PA	8e-46	178	3	476	2	43%
RAAPBAR002H02.g	blastx	aaegypti.PEPTIDES-AaegL1.2.fa	description|supercont1.534:77177:93402:1|gene:AAEL011025	AAEL011025-PA	7e-31	128	1	409	1	40%
RAAPBAR002H11.g	blastx	aaegypti.PEPTIDES-AaegL1.2.fa	description|supercont1.506:145277:145810:-1|gene:AAEL010756	AAEL010756-PB	2e-39	155	3	325	1	53%
RAAPBAR002H12.g	blastx	aaegypti.PEPTIDES-AaegL1.2.fa	description|supercont1.976:247387:256861:1|gene:AAEL013980	AAEL013980-PB	3e-25	109	2	375	1	42%
RAAPBAR003A05.g	blastx	aaegypti.PEPTIDES-AaegL1.2.fa	description|supercont1.102:2189979:2208236:-1|gene:AAEL003949	AAEL003949-PA	2e-12	67	3	349	1	51%
RAAPBAR003B03.g	blastx	aaegypti.PEPTIDES-AaegL1.2.fa	description|supercont1.127:319978:333478:1|gene:AAEL004691	AAEL004691-PA	5e-06	45	1	298	1	47%
RAAPBAR003B07.g	blastx	aaegypti.PEPTIDES-AaegL1.2.fa	description|supercont1.69:394695:395160:-1|gene:AAEL002825	AAEL002825-PA	2e-18	86	2	301	1	46%
RAAPBAR003B12.g	blastx	aaegypti.PEPTIDES-AaegL1.2.fa	description|supercont1.19:971709:971957:-1|gene:AAEL000963	AAEL000963-PA	4e-27	116	3	444	1	42%
RAAPBAR003C05.g	blastx	aaegypti.PEPTIDES-AaegL1.2.fa	Defensin, Anti-Microbial Peptide|supercont1.98:1405526:1405886:-1|gene:DEFD	AAEL003857-PA	2e-11	64	3	386	1	38%
RAAPBAR003C07.g	blastx	aaegypti.PEPTIDES-AaegL1.2.fa	Defensin, Anti-Microbial Peptide|supercont1.98:1405526:1405886:-1|gene:DEFD	AAEL003857-PA	1e-11	65	3	434	1	37%
RAAPBAR003D07.g	blastx	aaegypti.PEPTIDES-AaegL1.2.fa	description|supercont1.440:51746:52911:-1|gene:AAEL009951	AAEL009951-PA	6e-53	202	2	513	1	50%
RAAPBAR003D09.g	blastx	aaegypti.PEPTIDES-AaegL1.2.fa	description|supercont1.388:774262:791164:1|gene:AAEL009313	AAEL009313-PA	4e-18	87	-3	512	2	34%
RAAPBAR003E09.g	blastx	aaegypti.PEPTIDES-AaegL1.2.fa	description|supercont1.670:86638:109208:1|gene:AAEL012242	AAEL012242-PA	5e-15	76	2	440	1	43%
RAAPBAR003F02.g	blastx	aaegypti.PEPTIDES-AaegL1.2.fa	description|supercont1.453:564107:564770:1|gene:AAEL010112	AAEL010112-PA	2e-36	147	1	455	1	47%
RAAPBAR003F04.g	blastx	aaegypti.PEPTIDES-AaegL1.2.fa	description|supercont1.203:825226:850646:-1|gene:AAEL006390	AAEL006390-PA	2e-42	167	2	422	1	44%
RAAPBAR003F12.g	blastx	aaegypti.PEPTIDES-AaegL1.2.fa	description|supercont1.17:998091:998675:-1|gene:AAEL000823	AAEL000823-PB	3e-41	163	3	549	3	49%
RAAPBAR003G09.g	blastx	aaegypti.PEPTIDES-AaegL1.2.fa	description|supercont1.885:299667:306877:1|gene:AAEL013609	AAEL013609-PA	6e-11	62	1	304	1	38%
RAAPBAR003H01.g	blastx	aaegypti.PEPTIDES-AaegL1.2.fa	description|supercont1.243:38711:67907:-1|gene:AAEL007208	AAEL007208-PA	5e-25	109	2	493	1	48%
RAAPBAR004B09.g	blastx	aaegypti.PEPTIDES-AaegL1.2.fa	description|supercont1.86:2296420:2297337:1|gene:AAEL003431	AAEL003431-PA	5e-08	52	3	304	1	42%
RAAPBAR004C04.g	blastx	aaegypti.PEPTIDES-AaegL1.2.fa	description|supercont1.584:422035:422496:1|gene:CUSOD3	AAEL011498-PA	1e-67	252	3	769	9	44%
RAAPBAR004C08.g	blastx	aaegypti.PEPTIDES-AaegL1.2.fa	description|supercont1.385:428323:428639:1|gene:AAEL009257	AAEL009257-PA	1e-16	83	2	758	10	35%
RAAPBAR004D06.g	blastx	aaegypti.PEPTIDES-AaegL1.2.fa	description|supercont1.70:828424:838008:1|gene:AAEL002881	AAEL002881-PA	4e-35	143	2	542	5	46%
RAAPBAR004D11.g	blastx	aaegypti.PEPTIDES-AaegL1.2.fa	description|supercont1.20:2776103:2787275:1|gene:AAEL000986	AAEL000986-PB	3e-54	207	3	540	2	47%
RAAPBAR004E01.g	blastx	aaegypti.PEPTIDES-AaegL1.2.fa	description|supercont1.64:2580931:2604795:1|gene:AAEL002687	AAEL002687-PA	1e-28	120	1	338	1	49%
RAAPBAR004E06.g	blastx	aaegypti.PEPTIDES-AaegL1.2.fa	description|supercont1.52:1667327:1698024:1|gene:AAEL002277	AAEL002277-PA	5e-46	178	2	280	1	48%
RAAPBAR004E09.g	blastx	aaegypti.PEPTIDES-AaegL1.2.fa	description|supercont1.252:573121:581576:1|gene:FRI_AEDAE	AAEL007385-PB	2e-11	65	2	612	3	40%
RAAPBAR004G03.g	blastx	aaegypti.PEPTIDES-AaegL1.2.fa	description|supercont1.48:13074:26738:-1|gene:AAEL002055	AAEL002055-PA	1e-18	87	2	318	1	41%
RAAPBAR004G09.g	blastx	aaegypti.PEPTIDES-AaegL1.2.fa	description|supercont1.263:415781:416788:1|gene:AAEL007568	AAEL007568-PA	3e-15	76	2	273	1	49%
RAAPBAR004G10.g	blastx	aaegypti.PEPTIDES-AaegL1.2.fa	description|supercont1.725:221109:221540:-1|gene:AAEL012686	AAEL012686-PA	7e-36	86	2	312	1	52%
RAAPBAR004G12.g	blastx	aaegypti.PEPTIDES-AaegL1.2.fa	description|supercont1.511:447491:466195:1|gene:AAEL010843	AAEL010843-PA	7e-57	216	2	589	6	40%
RAAPBAR005B04.g	blastx	aaegypti.PEPTIDES-AaegL1.2.fa	description|supercont1.393:415343:558286:1|gene:AAEL009380	AAEL009380-PA	9e-13	68	2	333	1	26%
RAAPBAR005C01.g	blastx	aaegypti.PEPTIDES-AaegL1.2.fa	description|supercont1.47:884001:884366:1|gene:AAEL001974	AAEL001974-PA	5e-32	132	1	482	2	42%
RAAPBAR005C10.g	blastx	aaegypti.PEPTIDES-AaegL1.2.fa	description|supercont1.280:144793:146410:1|gene:AAEL007777	AAEL007777-PA	4e-17	84	1	586	1	41%
RAAPBAR005D07.g	blastx	aaegypti.PEPTIDES-AaegL1.2.fa	description|supercont1.178:1670761:1671471:1|gene:AAEL005880	AAEL005880-PA	8e-58	219	1	810	4	44%
RAAPBAR005E02.g	blastx	aaegypti.PEPTIDES-AaegL1.2.fa	description|supercont1.640:11500:11870:-1|gene:AAEL011992	AAEL011992-PB	2e-29	124	3	500	2	45%
RAAPBAR005E03.g	blastx	aaegypti.PEPTIDES-AaegL1.2.fa	description|supercont1.433:797853:839256:1|gene:AAEL009861	AAEL009861-PC	3e-10	43	2	514	1	47%
RAAPBAR005E05.g	blastx	aaegypti.PEPTIDES-AaegL1.2.fa	description|supercont1.132:1668937:1682495:1|gene:AAEL004855	AAEL004855-PA	2e-27	116	1	219	1	49%
RAAPBAR005E10.g	blastx	aaegypti.PEPTIDES-AaegL1.2.fa	description|supercont1.192:1123692:1124168:1|gene:AAEL006158	AAEL006158-PA	5e-67	141	3	613	1	51%
RAAPBAR005F04.g	blastx	aaegypti.PEPTIDES-AaegL1.2.fa	description|supercont1.106:412147:412605:-1|gene:AAEL004069	AAEL004069-PA	3e-21	97	2	513	1	40%
RAAPBAR005F11.g	blastx	aaegypti.PEPTIDES-AaegL1.2.fa	description|supercont1.213:1493944:1494702:-1|gene:AAEL006625	AAEL006625-PA	2e-49	191	3	639	1	47%
RAAPBAR005G02.g	blastx	aaegypti.PEPTIDES-AaegL1.2.fa	description|supercont1.305:1330767:1331561:1|gene:AAEL008188	AAEL008188-PA	1e-10	60	2	196	1	50%
RAAPBAR005G04.g	blastx	aaegypti.PEPTIDES-AaegL1.2.fa	description|supercont1.369:310436:319510:1|gene:WSCD_AEDAE	AAEL009094-PA	2e-07	50	1	298	1	39%
RAAPBAR005G06.g	blastx	aaegypti.PEPTIDES-AaegL1.2.fa	description|supercont1.143:1470841:1471153:-1|gene:AAEL005143	AAEL005143-PB	5e-28	119	3	398	3	40%
RAAPBAR005H01.g	blastx	aaegypti.PEPTIDES-AaegL1.2.fa	description|supercont1.464:19653:31462:-1|gene:AAEL010230	AAEL010230-PA	5e-23	75	3	358	1	48%
RAAPBAR005H05.g	blastx	aaegypti.PEPTIDES-AaegL1.2.fa	description|supercont1.256:443919:505613:-1|gene:AAEL007439	AAEL007439-PB	6e-47	181	1	361	1	50%
RAAPBAR005H09.g	blastx	aaegypti.PEPTIDES-AaegL1.2.fa	description|supercont1.71:1617561:1675856:1|gene:AAEL002913	AAEL002913-PA	3e-09	56	3	360	1	36%
RAAPBAR005H10.g	blastx	aaegypti.PEPTIDES-AaegL1.2.fa	description|supercont1.428:723452:723878:-1|gene:AAEL009779	AAEL009779-PA	8e-24	106	2	620	1	36%
RAAPBAR006A04.g	blastx	aaegypti.PEPTIDES-AaegL1.2.fa	description|supercont1.84:79474:108847:-1|gene:AAEL003347	AAEL003347-PC	5e-06	45	1	204	1	32%
RAAPBAR006A07.g	blastx	aaegypti.PEPTIDES-AaegL1.2.fa	description|supercont1.639:92712:93333:1|gene:AAEL011974	AAEL011974-PA	3e-22	100	1	470	1	46%
RAAPBAR006A08.g	blastx	aaegypti.PEPTIDES-AaegL1.2.fa	description|supercont1.696:206002:240064:1|gene:AAEL012436	AAEL012436-PA	7e-07	49	3	371	1	32%
RAAPBAR006C01.g	blastx	aaegypti.PEPTIDES-AaegL1.2.fa	description|supercont1.116:985527:985910:-1|gene:AAEL004359	AAEL004359-PA	9e-28	119	2	535	1	50%
RAAPBAR006C06.g	blastx	aaegypti.PEPTIDES-AaegL1.2.fa	description|supercont1.24:2891262:2910796:-1|gene:AAEL001188	AAEL001188-PA	2e-39	155	2	271	1	50%
RAAPBAR006F02.g	blastx	aaegypti.PEPTIDES-AaegL1.2.fa	description|supercont1.1132:49867:50374:-1|gene:AAEL014492	AAEL014492-PA	1e-28	121	1	451	1	49%
RAAPBAR006H12.g	blastx	aaegypti.PEPTIDES-AaegL1.2.fa	description|supercont1.59:1582:8654:-1|gene:AAEL002521	AAEL002521-PA	3e-14	73	1	289	1	36%
RAAPBAR007B01.g	blastx	aaegypti.PEPTIDES-AaegL1.2.fa	Clip-Domain Serine Protease, family B|supercont1.140:1205494:1221579:-1|gene:CLIPB5	AAEL005064-PA	2e-19	91	1	408	1	36%
RAAPBAR007B02.g	blastx	aaegypti.PEPTIDES-AaegL1.2.fa	description|supercont1.114:2058827:2072347:1|gene:AAEL004311	AAEL004311-PA	5e-34	140	3	755	1	41%
RAAPBAR007B03.g	blastx	aaegypti.PEPTIDES-AaegL1.2.fa	description|supercont1.789:366699:367486:-1|gene:RL23_AEDAE	AAEL013097-PA	2e-63	236	3	484	1	52%
RAAPBAR007B10.g	blastx	aaegypti.PEPTIDES-AaegL1.2.fa	description|supercont1.662:87647:99145:-1|gene:AAEL012175	AAEL012175-PA	1e-16	81	2	233	1	48%
RAAPBAR007B12.g	blastx	aaegypti.PEPTIDES-AaegL1.2.fa	description|supercont1.313:1199843:1213055:-1|gene:AAEL008303	AAEL008303-PA	1e-83	305	1	645	2	44%
RAAPBAR007C01.g	blastx	aaegypti.PEPTIDES-AaegL1.2.fa	description|supercont1.73:1903306:1926508:-1|gene:AAEL002971	AAEL002971-PA	7e-81	295	2	535	1	51%
RAAPBAR007C04.g	blastx	aaegypti.PEPTIDES-AaegL1.2.fa	description|supercont1.1276:54746:65461:1|gene:AAEL014799	AAEL014799-PB	7e-54	206	2	719	1	46%
RAAPBAR007D03.g	blastx	aaegypti.PEPTIDES-AaegL1.2.fa	description|supercont1.127:319978:333478:1|gene:AAEL004691	AAEL004691-PA	3e-34	102	2	394	1	46%
RAAPBAR007F03.g	blastx	aaegypti.PEPTIDES-AaegL1.2.fa	description|supercont1.16:1116400:1118146:-1|gene:AAEL000766	AAEL000766-PA	1e-12	67	1	321	1	33%
RAAPBAR007F11.g	blastx	aaegypti.PEPTIDES-AaegL1.2.fa	description|supercont1.304:67556:67888:-1|gene:AAEL008169	AAEL008169-PA	2e-12	67	2	348	1	44%
RAAPBAR007G07.g	blastx	aaegypti.PEPTIDES-AaegL1.2.fa	description|supercont1.82:1176603:1177001:-1|gene:AAEL003234	AAEL003234-PA	3e-34	136	2	430	1	51%
RAAPBAR007G11.g	blastx	aaegypti.PEPTIDES-AaegL1.2.fa	description|supercont1.674:368243:375864:-1|gene:AAEL012276	AAEL012276-PA	9e-13	68	3	250	1	43%
RAAPBAR008A01.g	blastx	aaegypti.PEPTIDES-AaegL1.2.fa	description|supercont1.81:1654005:1656735:-1|gene:AAEL003204	AAEL003204-PA	2e-25	110	3	323	1	47%
RAAPBAR008D03.g	blastx	aaegypti.PEPTIDES-AaegL1.2.fa	description|supercont1.25:3526046:3526566:1|gene:AAEL001210	AAEL001210-PA	1e-31	131	3	521	1	42%
RAAPBAR008D04.g	blastx	aaegypti.PEPTIDES-AaegL1.2.fa	glutathione transferase|supercont1.607:107190:117128:-1|gene:GSTS1	AAEL011741-PA	4e-90	327	1	717	1	51%
RAAPBAR008D05.g	blastx	aaegypti.PEPTIDES-AaegL1.2.fa	description|supercont1.42:2745403:2749084:1|gene:AAEL001766	AAEL001766-PA	7e-08	54	2	672	1	47%
RAAPBAR008D12.g	blastx	aaegypti.PEPTIDES-AaegL1.2.fa	description|supercont1.38:1462458:1464130:1|gene:AAEL001668	AAEL001668-PA	9e-60	226	2	712	1	49%
RAAPBAR008E09.g	blastx	aaegypti.PEPTIDES-AaegL1.2.fa	description|supercont1.454:913103:914759:1|gene:AAEL010118	AAEL010118-PA	2e-25	111	2	582	1	47%
RAAPBAR008F06.g	blastx	aaegypti.PEPTIDES-AaegL1.2.fa	description|supercont1.428:111272:153059:1|gene:AAEL009772	AAEL009772-PC	1e-55	212	1	711	1	35%
RAAPBAR008G04.g	blastx	aaegypti.PEPTIDES-AaegL1.2.fa	description|supercont1.30:1364404:1365389:-1|gene:AAEL001330	AAEL001330-PA	4e-14	74	3	487	1	35%
RAAPBAR008H01.g	blastx	aaegypti.PEPTIDES-AaegL1.2.fa	description|supercont1.305:1304669:1321925:-1|gene:AAEL008192	AAEL008192-PB	9e-13	68	3	247	1	48%
RAAPBAR008H10.g	blastx	aaegypti.PEPTIDES-AaegL1.2.fa	description|supercont1.2:5519080:5523772:-1|gene:AAEL000138	AAEL000138-PA	1e-57	218	1	565	1	42%
RAAPBAR009A05.g	blastx	aaegypti.PEPTIDES-AaegL1.2.fa	description|supercont1.353:341382:342043:1|gene:AAEL008871	AAEL008871-PA	2e-36	147	2	617	2	49%
RAAPBAR009A07.g	blastx	aaegypti.PEPTIDES-AaegL1.2.fa	description|supercont1.287:68976:72246:1|gene:AAEL007885	AAEL007885-PA	6e-29	122	3	533	1	47%
RAAPBAR009A11.g	blastx	aaegypti.PEPTIDES-AaegL1.2.fa	description|supercont1.446:643920:645446:1|gene:AAEL010013	AAEL010013-PA	4e-26	112	-1	333	1	47%
RAAPBAR009B01.g	blastx	aaegypti.PEPTIDES-AaegL1.2.fa	description|supercont1.1104:29167:52373:1|gene:AAEL014414	AAEL014414-PA	4e-35	142	2	458	1	40%
RAAPBAR009C07.g	blastx	aaegypti.PEPTIDES-AaegL1.2.fa	description|supercont1.64:2580931:2604795:1|gene:AAEL002687	AAEL002687-PA	2e-17	84	1	439	1	35%
RAAPBAR009D01.g	blastx	aaegypti.PEPTIDES-AaegL1.2.fa	description|supercont1.939:37888:50004:1|gene:AAEL013844	AAEL013844-PA	9e-29	122	3	493	5	44%
RAAPBAR009D04.g	blastx	aaegypti.PEPTIDES-AaegL1.2.fa	description|supercont1.86:409243:411115:1|gene:AAEL003435	AAEL003435-PA	5e-22	100	2	602	1	37%
RAAPBAR009D07.g	blastx	aaegypti.PEPTIDES-AaegL1.2.fa	description|supercont1.44:1545306:1552503:1|gene:AAEL001859	AAEL001859-PA	7e-85	291	1	612	1	49%
RAAPBAR009E06.g	blastx	aaegypti.PEPTIDES-AaegL1.2.fa	description|supercont1.42:2191729:2195698:1|gene:AAEL001759	AAEL001759-PA	6e-79	289	1	600	1	46%
RAAPBAR009E07.g	blastx	aaegypti.PEPTIDES-AaegL1.2.fa	description|supercont1.8:2307688:2335013:-1|gene:AAEL000445	AAEL000445-PB	3e-58	220	3	654	1	41%
RAAPBAR009E10.g	blastx	aaegypti.PEPTIDES-AaegL1.2.fa	description|supercont1.287:901739:905017:-1|gene:AAEL007868	AAEL007868-PA	2e-38	154	3	538	8	39%
RAAPBAR009F03.g	blastx	aaegypti.PEPTIDES-AaegL1.2.fa	description|supercont1.816:198489:199078:1|gene:AAEL013272	AAEL013272-PA	1e-43	171	2	390	1	50%
RAAPBAR009F06.g	blastx	aaegypti.PEPTIDES-AaegL1.2.fa	description|supercont1.20:818085:819700:-1|gene:AAEL000987	AAEL000987-PA	1e-102	367	2	678	1	56%
RAAPBAR009F12.g	blastx	aaegypti.PEPTIDES-AaegL1.2.fa	description|supercont1.127:319978:333478:1|gene:AAEL004691	AAEL004691-PA	8e-64	239	1	752	2	41%
RAAPBAR009G02.g	blastx	aaegypti.PEPTIDES-AaegL1.2.fa	description|supercont1.211:590442:637578:-1|gene:AAEL006572	AAEL006572-PA	1e-56	216	1	774	3	44%
RAAPBAR009G03.g	blastx	aaegypti.PEPTIDES-AaegL1.2.fa	description|supercont1.210:1199497:1200067:-1|gene:AAEL006557	AAEL006557-PA	9e-37	149	1	657	1	43%
RAAPBAR009G12.g	blastx	aaegypti.PEPTIDES-AaegL1.2.fa	description|supercont1.82:349372:357541:1|gene:AAEL003259	AAEL003259-PA	1e-43	172	2	641	2	46%
RAAPBAR009H05.g	blastx	aaegypti.PEPTIDES-AaegL1.2.fa	Defensin, Anti-Microbial Peptide|supercont1.98:1405526:1405886:-1|gene:DEFD	AAEL003857-PA	1e-12	69	1	501	2	34%
RAAPBAR009H11.g	blastx	aaegypti.PEPTIDES-AaegL1.2.fa	description|supercont1.14:1857081:1864168:1|gene:AAEL000715	AAEL000715-PA	3e-33	137	3	616	1	46%
RAAPBAR010A01.g	blastx	aaegypti.PEPTIDES-AaegL1.2.fa	description|supercont1.213:527231:557739:1|gene:AAEL006600	AAEL006600-PD	2e-09	57	3	187	1	43%
RAAPBAR010A08.g	blastx	aaegypti.PEPTIDES-AaegL1.2.fa	description|supercont1.2:5041272:5042333:1|gene:SAP30_AEDAE	AAEL000149-PA	5e-42	165	1	427	1	48%
RAAPBAR010B09.g	blastx	aaegypti.PEPTIDES-AaegL1.2.fa	description|supercont1.1111:126773:184287:1|gene:AAEL014428	AAEL014428-PA	8e-53	202	1	521	1	45%
RAAPBAR010B11.g	blastx	aaegypti.PEPTIDES-AaegL1.2.fa	description|supercont1.253:1070128:1078314:-1|gene:AAEL007390	AAEL007390-PA	2e-44	174	1	488	2	49%
RAAPBAR010D01.g	blastx	aaegypti.PEPTIDES-AaegL1.2.fa	description|supercont1.47:2418811:2419194:-1|gene:AAEL002022	AAEL002022-PA	8e-28	118	3	391	1	42%
RAAPBAR010E05.g	blastx	aaegypti.PEPTIDES-AaegL1.2.fa	description|supercont1.324:126420:127058:-1|gene:AAEL008434	AAEL008434-PA	7e-43	169	3	522	1	49%
RAAPBAR010E08.g	blastx	aaegypti.PEPTIDES-AaegL1.2.fa	description|supercont1.369:465034:466850:1|gene:AAEL009101	AAEL009101-PA	3e-68	253	1	552	1	42%
RAAPBAR010G10.g	blastx	aaegypti.PEPTIDES-AaegL1.2.fa	description|supercont1.464:19653:31462:-1|gene:AAEL010230	AAEL010230-PA	2e-46	181	1	536	1	50%
RAAPBAR010H07.g	blastx	aaegypti.PEPTIDES-AaegL1.2.fa	description|supercont1.581:154387:164625:-1|gene:AAEL011447	AAEL011447-PA	4e-10	59	3	330	1	45%
RAAPBAR010H10.g	blastx	aaegypti.PEPTIDES-AaegL1.2.fa	description|supercont1.495:150136:150558:1|gene:AAEL010673	AAEL010673-PA	3e-23	103	2	419	1	38%
RAAPBAR011A02.g	blastx	aaegypti.PEPTIDES-AaegL1.2.fa	description|supercont1.247:341872:381397:-1|gene:AAEL007306	AAEL007306-PA	8e-33	134	2	314	1	47%
RAAPBAR011A05.g	blastx	aaegypti.PEPTIDES-AaegL1.2.fa	description|supercont1.55:861675:869339:1|gene:AAEL002372	AAEL002372-PB	3e-59	223	2	429	1	49%
RAAPBAR011A11.g	blastx	aaegypti.PEPTIDES-AaegL1.2.fa	description|supercont1.725:200451:200645:-1|gene:AAEL012684	AAEL012684-PA	2e-22	100	1	404	1	51%
RAAPBAR011A12.g	blastx	aaegypti.PEPTIDES-AaegL1.2.fa	description|supercont1.510:118448:139104:1|gene:AAEL010823	AAEL010823-PA	2e-23	102	2	343	1	54%
RAAPBAR011B10.g	blastx	aaegypti.PEPTIDES-AaegL1.2.fa	description|supercont1.793:264287:267040:-1|gene:AAEL013121	AAEL013121-PB	7e-86	312	3	620	1	41%
RAAPBAR011C02.g	blastx	aaegypti.PEPTIDES-AaegL1.2.fa	description|supercont1.224:194241:220677:1|gene:AAEL006866	AAEL006866-PA	3e-71	263	3	530	1	45%
RAAPBAR011C04.g	blastx	aaegypti.PEPTIDES-AaegL1.2.fa	description|supercont1.296:387883:456267:1|gene:AAEL008031	AAEL008031-PA	2e-99	357	1	630	1	46%
RAAPBAR011D05.g	blastx	aaegypti.PEPTIDES-AaegL1.2.fa	description|supercont1.450:690346:692715:1|gene:AAEL010057	AAEL010057-PA	5e-19	89	2	322	1	42%
RAAPBAR011E02.g	blastx	aaegypti.PEPTIDES-AaegL1.2.fa	description|supercont1.510:74353:79453:1|gene:AAEL010819	AAEL010819-PB	1e-06	47	1	354	1	44%
RAAPBAR011E03.g	blastx	aaegypti.PEPTIDES-AaegL1.2.fa	description|supercont1.24:2382163:2393621:1|gene:AAEL001164	AAEL001164-PA	7e-40	154	2	537	1	43%
RAAPBAR011E09.g	blastx	aaegypti.PEPTIDES-AaegL1.2.fa	description|supercont1.321:1041435:1049491:-1|gene:AAEL008394	AAEL008394-PA	1e-34	142	2	558	1	41%
RAAPBAR011F05.g	blastx	aaegypti.PEPTIDES-AaegL1.2.fa	description|supercont1.506:568328:681556:-1|gene:AAEL010747	AAEL010747-PA	3e-40	159	1	443	1	50%
RAAPBAR011F10.g	blastx	aaegypti.PEPTIDES-AaegL1.2.fa	description|supercont1.67:2539222:2550872:-1|gene:AAEL002759	AAEL002759-PD	2e-19	90	3	310	1	46%
RAAPBAR011F11.g	blastx	aaegypti.PEPTIDES-AaegL1.2.fa	description|supercont1.68:1541837:1563004:1|gene:AAEL002813	AAEL002813-PA	6e-30	125	1	434	1	44%
RAAPBAR011G10.g	blastx	aaegypti.PEPTIDES-AaegL1.2.fa	description|supercont1.497:173775:189094:1|gene:AAEL010697	AAEL010697-PB	1e-87	318	2	614	1	48%
RAAPBAR011H02.g	blastx	aaegypti.PEPTIDES-AaegL1.2.fa	description|supercont1.391:749372:750708:1|gene:AAEL009351	AAEL009351-PA	1e-39	158	1	513	1	43%
RAAPBAR012A01.g	blastx	aaegypti.PEPTIDES-AaegL1.2.fa	description|supercont1.209:719920:720340:-1|gene:AAEL006509	AAEL006509-PA	4e-44	172	3	450	2	52%
RAAPBAR012A04.g	blastx	aaegypti.PEPTIDES-AaegL1.2.fa	description|supercont1.1174:72616:73037:-1|gene:AAEL014583	AAEL014583-PB	5e-25	110	2	565	4	48%
RAAPBAR012A08.g	blastx	aaegypti.PEPTIDES-AaegL1.2.fa	description|supercont1.209:719920:720340:-1|gene:AAEL006509	AAEL006509-PA	4e-23	102	3	410	1	43%
RAAPBAR012A11.g	blastx	aaegypti.PEPTIDES-AaegL1.2.fa	description|supercont1.732:426208:432514:-1|gene:AAEL012733	AAEL012733-PA	1e-18	87	1	290	1	53%
RAAPBAR012B02.g	blastx	aaegypti.PEPTIDES-AaegL1.2.fa	description|supercont1.204:1499073:1511986:1|gene:AAEL006413	AAEL006413-PA	2e-15	76	2	235	1	35%
RAAPBAR012C04.g	blastx	aaegypti.PEPTIDES-AaegL1.2.fa	description|supercont1.127:319978:333478:1|gene:AAEL004691	AAEL004691-PA	1e-63	238	1	507	1	47%
RAAPBAR012C11.g	blastx	aaegypti.PEPTIDES-AaegL1.2.fa	description|supercont1.144:82069:101730:-1|gene:AAEL005170	AAEL005170-PA	4e-60	227	1	729	3	52%
RAAPBAR012C12.g	blastx	aaegypti.PEPTIDES-AaegL1.2.fa	description|supercont1.137:1107943:1109196:1|gene:AAEL004997	AAEL004997-PA	1e-47	184	2	533	1	48%
RAAPBAR012D06.g	blastx	aaegypti.PEPTIDES-AaegL1.2.fa	description|supercont1.599:250688:251137:1|gene:AAEL011656	AAEL011656-PA	3e-65	243	1	557	3	46%
RAAPBAR012E03.g	blastx	aaegypti.PEPTIDES-AaegL1.2.fa	description|supercont1.1219:119434:119753:1|gene:AAEL014681	AAEL014681-PA	2e-44	174	3	523	1	49%
RAAPBAR012E07.g	blastx	aaegypti.PEPTIDES-AaegL1.2.fa	description|supercont1.155:1472832:1485300:-1|gene:AAEL005401	AAEL005401-PA	1e-27	115	1	638	1	46%
RAAPBAR012E11.g	blastx	aaegypti.PEPTIDES-AaegL1.2.fa	description|supercont1.3246:4350:5648:1|gene:AAEL015557	AAEL015557-PA	1e-47	184	2	469	1	45%
RAAPBAR012E12.g	blastx	aaegypti.PEPTIDES-AaegL1.2.fa	description|supercont1.511:262964:264882:-1|gene:AAEL010845	AAEL010845-PA	8e-06	45	-2	380	1	50%
RAAPBAR012F01.g	blastx	aaegypti.PEPTIDES-AaegL1.2.fa	description|supercont1.4:2850180:2851276:-1|gene:AAEL000219	AAEL000219-PA	2e-18	87	3	408	1	35%
RAAPBAR012F02.g	blastx	aaegypti.PEPTIDES-AaegL1.2.fa	description|supercont1.541:185532:197389:1|gene:AAEL011090	AAEL011090-PA	9e-44	172	2	540	1	45%
RAAPBAR012F11.g	blastx	aaegypti.PEPTIDES-AaegL1.2.fa	description|supercont1.29:1444015:1448331:-1|gene:AAEL001314	AAEL001314-PA	2e-22	100	1	363	1	35%
RAAPBAR012F12.g	blastx	aaegypti.PEPTIDES-AaegL1.2.fa	description|supercont1.56:2760579:2771438:1|gene:AAEL002417	AAEL002417-PC	1e-73	270	2	464	1	47%
RAAPBAR012G01.g	blastx	aaegypti.PEPTIDES-AaegL1.2.fa	description|supercont1.181:1426813:1428026:1|gene:AAEL005944	AAEL005944-PA	1e-42	168	1	515	2	43%
RAAPBAR012G02.g	blastx	aaegypti.PEPTIDES-AaegL1.2.fa	description|supercont1.458:16605:47207:-1|gene:AAEL010167	AAEL010167-PA	8e-09	56	3	571	1	46%
RAAPBAR012H02.g	blastx	aaegypti.PEPTIDES-AaegL1.2.fa	glutathione transferase|supercont1.481:875536:886709:1|gene:GSTX2	AAEL010500-PA	1e-22	100	3	396	1	40%
RAAPBAR012H10.g	blastx	aaegypti.PEPTIDES-AaegL1.2.fa	description|supercont1.221:70772:79681:-1|gene:AAEL006785	AAEL006785-PB	3e-73	269	3	484	1	54%
RAAPBAR012H12.g	blastx	aaegypti.PEPTIDES-AaegL1.2.fa	description|supercont1.360:515777:540942:-1|gene:AAEL008960	AAEL008960-PA	2e-11	64	3	483	2	40%
RAAPBAR013A01.g	blastx	aaegypti.PEPTIDES-AaegL1.2.fa	description|supercont1.421:235433:240757:1|gene:AAEL009723	AAEL009723-PA	6e-41	161	2	299	1	44%
RAAPBAR013A05.g	blastx	aaegypti.PEPTIDES-AaegL1.2.fa	description|supercont1.373:398773:416256:-1|gene:AAEL009151	AAEL009151-PB	1e-45	176	2	292	2	50%
RAAPBAR013C05.g	blastx	aaegypti.PEPTIDES-AaegL1.2.fa	description|supercont1.342:1019102:1019462:-1|gene:AAEL008692	AAEL008692-PA	6e-41	163	1	627	1	38%
RAAPBAR013D01.g	blastx	aaegypti.PEPTIDES-AaegL1.2.fa	description|supercont1.170:43032:43570:-1|gene:AAEL005693	AAEL005693-PB	7e-45	176	2	635	2	47%
RAAPBAR013D03.g	blastx	aaegypti.PEPTIDES-AaegL1.2.fa	description|supercont1.17:1408260:1409177:1|gene:AAEL000795	AAEL000795-PA	2e-80	293	3	580	1	46%
RAAPBAR013D04.g	blastx	aaegypti.PEPTIDES-AaegL1.2.fa	description|supercont1.241:1367436:1420109:-1|gene:AAEL007173	AAEL007173-PC	1e-44	174	2	489	1	47%
RAAPBAR013D07.g	blastx	aaegypti.PEPTIDES-AaegL1.2.fa	description|supercont1.82:1176603:1177001:-1|gene:AAEL003234	AAEL003234-PA	7e-38	152	1	605	8	44%
RAAPBAR013E01.g	blastx	aaegypti.PEPTIDES-AaegL1.2.fa	description|supercont1.127:319978:333478:1|gene:AAEL004691	AAEL004691-PA	1e-63	238	2	574	5	45%
RAAPBAR013E09.g	blastx	aaegypti.PEPTIDES-AaegL1.2.fa	description|supercont1.121:1888332:1890927:1|gene:AAEL004492	AAEL004492-PA	2e-33	138	1	560	2	39%
RAAPBAR013F01.g	blastx	aaegypti.PEPTIDES-AaegL1.2.fa	description|supercont1.796:50599:100337:1|gene:AAEL013139	AAEL013139-PD	2e-90	327	2	646	2	40%
RAAPBAR013F07.g	blastx	aaegypti.PEPTIDES-AaegL1.2.fa	glutathione transferase|supercont1.481:875536:886709:1|gene:GSTX2	AAEL010500-PA	2e-50	195	3	890	1	43%
RAAPBAR013G02.g	blastx	aaegypti.PEPTIDES-AaegL1.2.fa	description|supercont1.98:1639711:1639986:-1|gene:U466_AEDAE	AAEL003858-PA	9e-20	93	3	624	1	35%
RAAPBAR013G05.g	blastx	aaegypti.PEPTIDES-AaegL1.2.fa	description|supercont1.65:562680:563153:-1|gene:AAEL002722	AAEL002722-PA	3e-42	167	1	571	1	45%
RAAPBAR013H06.g	blastx	aaegypti.PEPTIDES-AaegL1.2.fa	description|supercont1.704:201686:203454:1|gene:AAEL012509	AAEL012509-PA	5e-28	120	1	687	1	47%
RAAPBAR014B01.g	blastx	aaegypti.PEPTIDES-AaegL1.2.fa	description|supercont1.2897:2704:4072:-1|gene:AAEL015520	AAEL015520-PA	4e-41	163	2	539	1	45%
RAAPBAR014B03.g	blastx	aaegypti.PEPTIDES-AaegL1.2.fa	description|supercont1.912:152387:236828:-1|gene:AAEL013761	AAEL013761-PB	1e-51	198	2	603	1	44%
RAAPBAR014C04.g	blastx	aaegypti.PEPTIDES-AaegL1.2.fa	description|supercont1.827:317144:342039:-1|gene:AAEL013359	AAEL013359-PC	1e-90	328	1	601	1	53%
RAAPBAR014D07.g	blastx	aaegypti.PEPTIDES-AaegL1.2.fa	description|supercont1.776:429909:431794:1|gene:AAEL013018	AAEL013018-PA	8e-42	165	1	459	1	45%
RAAPBAR014E02.g	blastx	aaegypti.PEPTIDES-AaegL1.2.fa	description|supercont1.284:420075:420777:-1|gene:AAEL007821	AAEL007821-PA	3e-49	190	2	480	1	44%
RAAPBAR014E03.g	blastx	aaegypti.PEPTIDES-AaegL1.2.fa	description|supercont1.231:138311:188813:1|gene:AAEL007023	AAEL007023-PA	3e-44	173	3	553	1	40%
RAAPBAR014E06.g	blastx	aaegypti.PEPTIDES-AaegL1.2.fa	description|supercont1.422:88776:89280:-1|gene:AAEL009734	AAEL009734-PA	2e-16	81	1	449	1	41%
RAAPBAR014E11.g	blastx	aaegypti.PEPTIDES-AaegL1.2.fa	glutathione transferase|supercont1.362:1360128:1360932:1|gene:GSTT1	AAEL009017-PA	2e-42	167	3	491	1	47%
RAAPBAR014E12.g	blastx	aaegypti.PEPTIDES-AaegL1.2.fa	description|supercont1.4:2883065:2896908:-1|gene:AAEL000247	AAEL000247-PA	4e-08	54	1	493	1	35%
RAAPBAR014F06.g	blastx	aaegypti.PEPTIDES-AaegL1.2.fa	description|supercont1.428:88367:110256:1|gene:AAEL009773	AAEL009773-PC	2e-14	75	2	472	1	43%
RAAPBAR014F11.g	blastx	aaegypti.PEPTIDES-AaegL1.2.fa	description|supercont1.354:76286:76546:1|gene:AAEL008880	AAEL008880-PA	2e-28	120	2	432	2	44%
RAAPBAR014G02.g	blastx	aaegypti.PEPTIDES-AaegL1.2.fa	Clip-Domain Serine Protease, family B|supercont1.156:1980624:1981900:1|gene:CLIPB37	AAEL005431-PA	2e-11	65	3	539	1	40%
RAAPBAR014H05.g	blastx	aaegypti.PEPTIDES-AaegL1.2.fa	description|supercont1.11:756088:768248:-1|gene:AAEL000579	AAEL000579-PA	4e-77	283	2	715	1	47%
RAAPBAR014H12.g	blastx	aaegypti.PEPTIDES-AaegL1.2.fa	description|supercont1.127:319978:333478:1|gene:AAEL004691	AAEL004691-PA	9e-18	84	3	258	1	41%
RAAPBAR015A02.g	blastx	aaegypti.PEPTIDES-AaegL1.2.fa	description|supercont1.541:185532:197389:1|gene:AAEL011090	AAEL011090-PA	6e-38	151	2	373	1	48%
RAAPBAR015B04.g	blastx	aaegypti.PEPTIDES-AaegL1.2.fa	description|supercont1.586:394316:394624:1|gene:AAEL011514	AAEL011514-PA	2e-18	87	1	413	1	42%
RAAPBAR015C05.g	blastx	aaegypti.PEPTIDES-AaegL1.2.fa	description|supercont1.56:2581962:2599905:-1|gene:AAEL002411	AAEL002411-PB	7e-18	87	3	646	1	46%
RAAPBAR015C07.g	blastx	aaegypti.PEPTIDES-AaegL1.2.fa	description|supercont1.991:139031:139333:1|gene:AAEL014039	AAEL014039-PB	2e-28	120	2	473	1	39%
RAAPBAR015C11.g	blastx	aaegypti.PEPTIDES-AaegL1.2.fa	description|supercont1.3:1885810:1886228:-1|gene:AAEL000211	AAEL000211-PA	4e-14	73	3	464	1	48%
RAAPBAR015C12.g	blastx	aaegypti.PEPTIDES-AaegL1.2.fa	glutathione transferase|supercont1.481:875536:886709:1|gene:GSTX2	AAEL010500-PA	9e-37	149	2	556	2	44%
RAAPBAR015D07.g	blastx	aaegypti.PEPTIDES-AaegL1.2.fa	description|supercont1.37:3280560:3281315:1|gene:AAEL001619	AAEL001619-PA	2e-25	110	1	306	1	37%
RAAPBAR015D09.g	blastx	aaegypti.PEPTIDES-AaegL1.2.fa	description|supercont1.506:278587:278910:1|gene:AAEL010754	AAEL010754-PA	3e-08	47	2	411	1	45%
RAAPBAR015E06.g	blastx	aaegypti.PEPTIDES-AaegL1.2.fa	description|supercont1.604:171550:183008:1|gene:AAEL011709	AAEL011709-PA	5e-23	102	3	470	1	41%
RAAPBAR015F06.g	blastx	aaegypti.PEPTIDES-AaegL1.2.fa	description|supercont1.178:834149:838881:1|gene:AAEL005884	AAEL005884-PA	2e-32	134	3	479	1	49%
RAAPBAR015G02.g	blastx	aaegypti.PEPTIDES-AaegL1.2.fa	description|supercont1.1350:33340:43603:1|gene:AAEL014943	AAEL014943-PA	7e-39	155	2	559	2	42%
RAAPBAR015H07.g	blastx	aaegypti.PEPTIDES-AaegL1.2.fa	description|supercont1.127:319978:333478:1|gene:AAEL004691	AAEL004691-PA	3e-41	124	2	402	1	47%
RAAPBAR016A11.g	blastx	aaegypti.PEPTIDES-AaegL1.2.fa	description|supercont1.1326:53004:64689:-1|gene:AAEL014889	AAEL014889-PA	1e-57	218	1	447	1	47%
RAAPBAR016B11.g	blastx	aaegypti.PEPTIDES-AaegL1.2.fa	description|supercont1.92:1846415:1850040:-1|gene:AAEL003582	AAEL003582-PA	3e-77	283	1	546	4	47%
RAAPBAR016C10.g	blastx	aaegypti.PEPTIDES-AaegL1.2.fa	description|supercont1.677:375230:376097:-1|gene:AAEL012313	AAEL012313-PA	6e-62	232	3	562	1	48%
RAAPBAR016D04.g	blastx	aaegypti.PEPTIDES-AaegL1.2.fa	description|supercont1.148:568893:605802:-1|gene:AAEL005255	AAEL005255-PA	2e-13	70	2	170	1	36%
RAAPBAR016D08.g	blastx	aaegypti.PEPTIDES-AaegL1.2.fa	description|supercont1.275:848287:850352:-1|gene:AAEL007710	AAEL007710-PA	2e-35	144	3	473	1	42%
RAAPBAR016D12.g	blastx	aaegypti.PEPTIDES-AaegL1.2.fa	description|supercont1.442:869384:869952:-1|gene:AAEL009964	AAEL009964-PA	5e-18	86	3	426	5	41%
RAAPBAR016E02.g	blastx	aaegypti.PEPTIDES-AaegL1.2.fa	description|supercont1.77:2681953:2697486:-1|gene:AAEL003105	AAEL003105-PA	1e-36	148	1	576	1	48%
RAAPBAR016E06.g	blastx	aaegypti.PEPTIDES-AaegL1.2.fa	description|supercont1.826:149243:149901:-1|gene:AAEL013347	AAEL013347-PA	2e-25	111	1	734	1	41%
RAAPBAR016F02.g	blastx	aaegypti.PEPTIDES-AaegL1.2.fa	description|supercont1.313:1032243:1036404:1|gene:AAEL008316	AAEL008316-PA	6e-68	252	-2	593	1	44%
RAAPBAR016H06.g	blastx	aaegypti.PEPTIDES-AaegL1.2.fa	description|supercont1.2606:2788:3462:-1|gene:AAEL015481	AAEL015481-PA	3e-12	68	2	758	1	37%
RAAPBAR016H12.g	blastx	aaegypti.PEPTIDES-AaegL1.2.fa	description|supercont1.127:319978:333478:1|gene:AAEL004691	AAEL004691-PA	1e-63	238	1	579	3	45%
RAAPBAR017A05.g	blastx	aaegypti.PEPTIDES-AaegL1.2.fa	description|supercont1.106:2011922:2015059:1|gene:AAEL004060	AAEL004060-PA	5e-08	53	2	467	1	42%
RAAPBAR017B03.g	blastx	aaegypti.PEPTIDES-AaegL1.2.fa	description|supercont1.1168:142901:166689:1|gene:AAEL014564	AAEL014564-PA	1e-41	164	1	467	1	49%
RAAPBAR017B11.g	blastx	aaegypti.PEPTIDES-AaegL1.2.fa	description|supercont1.98:1736237:1744846:-1|gene:AAEL003835	AAEL003835-PC	5e-57	216	3	594	2	46%
RAAPBAR017D08.g	blastx	aaegypti.PEPTIDES-AaegL1.2.fa	description|supercont1.14:4246014:4292738:-1|gene:AAEL000718	AAEL000718-PA	6e-16	80	1	684	4	37%
RAAPBAR017D12.g	blastx	aaegypti.PEPTIDES-AaegL1.2.fa	description|supercont1.71:983614:1008559:1|gene:AAEL002918	AAEL002918-PA	5e-10	59	1	367	1	36%
RAAPBAR017E05.g	blastx	aaegypti.PEPTIDES-AaegL1.2.fa	glutathione transferase|supercont1.481:875536:886709:1|gene:GSTX2	AAEL010500-PA	2e-35	144	3	566	1	41%
RAAPBAR017E08.g	blastx	aaegypti.PEPTIDES-AaegL1.2.fa	cytochrome P450|supercont1.371:780515:782051:1|gene:CYP6Z9	AAEL009129-PA	1e-08	55	1	565	1	38%
RAAPBAR017F05.g	blastx	aaegypti.PEPTIDES-AaegL1.2.fa	description|supercont1.132:1420729:1432234:1|gene:AAEL004834	AAEL004834-PA	3e-06	48	3	679	1	34%
RAAPBAR017F06.g	blastx	aaegypti.PEPTIDES-AaegL1.2.fa	description|supercont1.106:676530:685265:-1|gene:AAEL004056	AAEL004056-PB	9e-40	127	1	502	1	42%
RAAPBAR017F07.g	blastx	aaegypti.PEPTIDES-AaegL1.2.fa	description|supercont1.116:1689649:1700568:-1|gene:AAEL004378	AAEL004378-PA	2e-52	201	2	618	3	45%
RAAPBAR017F09.g	blastx	aaegypti.PEPTIDES-AaegL1.2.fa	description|supercont1.304:468300:472745:-1|gene:AAEL008170	AAEL008170-PA	4e-50	193	2	570	2	38%
RAAPBAR017G02.g	blastx	aaegypti.PEPTIDES-AaegL1.2.fa	Thioredoxin Peroxidase|supercont1.107:2094566:2095144:-1|gene:TPX2	AAEL004112-PA	8e-62	232	2	539	1	44%
RAAPBAR017G07.g	blastx	aaegypti.PEPTIDES-AaegL1.2.fa	description|supercont1.1733:42658:43189:-1|gene:AAEL015292	AAEL015292-PA	6e-10	61	3	789	4	32%
RAAPBAR017H03.g	blastx	aaegypti.PEPTIDES-AaegL1.2.fa	cytochrome P450|supercont1.106:789854:820925:-1|gene:CYP4G36	AAEL004054-PA	2e-13	71	3	464	1	48%
RAAPBAR017H05.g	blastx	aaegypti.PEPTIDES-AaegL1.2.fa	description|supercont1.284:215462:215866:1|gene:AAEL007824	AAEL007824-PA	3e-26	112	3	374	1	45%
RAAPBAR017H06.g	blastx	aaegypti.PEPTIDES-AaegL1.2.fa	description|supercont1.482:196924:245038:1|gene:AAEL010506	AAEL010506-PA	1e-95	344	2	614	1	42%
RAAPBAR017H07.g	blastx	aaegypti.PEPTIDES-AaegL1.2.fa	description|supercont1.306:861861:863139:-1|gene:AAEL008195	AAEL008195-PB	1e-63	238	3	557	1	47%
RAAPBAR018A04.g	blastx	aaegypti.PEPTIDES-AaegL1.2.fa	description|supercont1.307:442976:444403:1|gene:AAEL008222	AAEL008222-PA	1e-32	135	3	505	1	44%
RAAPBAR018A06.g	blastx	aaegypti.PEPTIDES-AaegL1.2.fa	description|supercont1.106:1016026:1023636:1|gene:AAEL017198	AAEL017198-PA	3e-36	146	3	415	1	45%
RAAPBAR018B07.g	blastx	aaegypti.PEPTIDES-AaegL1.2.fa	description|supercont1.484:408846:464986:-1|gene:AAEL010524	AAEL010524-PA	8e-08	53	2	515	1	45%
RAAPBAR018B12.g	blastx	aaegypti.PEPTIDES-AaegL1.2.fa	description|supercont1.219:1592164:1592691:-1|gene:AAEL006731	AAEL006731-PB	4e-66	246	1	580	1	49%
RAAPBAR018C02.g	blastx	aaegypti.PEPTIDES-AaegL1.2.fa	description|supercont1.15:748538:774587:-1|gene:AAEL000744	AAEL000744-PA	2e-48	111	3	651	1	45%
RAAPBAR018C06.g	blastx	aaegypti.PEPTIDES-AaegL1.2.fa	description|supercont1.144:3851:8684:-1|gene:AAEL005165	AAEL005165-PC	5e-12	66	2	453	1	45%
RAAPBAR018D01.g	blastx	aaegypti.PEPTIDES-AaegL1.2.fa	description|supercont1.575:313564:322671:1|gene:AAEL011395	AAEL011395-PA	5e-08	52	1	292	1	49%
RAAPBAR018D03.g	blastx	aaegypti.PEPTIDES-AaegL1.2.fa	description|supercont1.95:1964442:1964972:-1|gene:AAEL003716	AAEL003716-PA	4e-39	156	1	569	1	48%
RAAPBAR018D04.g	blastx	aaegypti.PEPTIDES-AaegL1.2.fa	description|supercont1.447:284062:323632:1|gene:AAEL010018	AAEL010018-PA	2e-42	167	2	514	1	43%
RAAPBAR018D06.g	blastx	aaegypti.PEPTIDES-AaegL1.2.fa	description|supercont1.1350:13581:14039:-1|gene:AAEL014944	AAEL014944-PA	6e-57	216	2	631	2	52%
RAAPBAR018E04.g	blastx	aaegypti.PEPTIDES-AaegL1.2.fa	description|supercont1.368:680090:681377:1|gene:AAEL009075	AAEL009075-PA	1e-13	72	3	547	1	39%
RAAPBAR018E07.g	blastx	aaegypti.PEPTIDES-AaegL1.2.fa	description|supercont1.1094:145218:145706:-1|gene:AAEL014375	AAEL014375-PB	1e-79	291	3	604	3	40%
RAAPBAR018E11.g	blastx	aaegypti.PEPTIDES-AaegL1.2.fa	description|supercont1.233:501696:502921:-1|gene:AAEL007044	AAEL007044-PA	6e-23	103	1	552	1	41%
RAAPBAR018F01.g	blastx	aaegypti.PEPTIDES-AaegL1.2.fa	description|supercont1.586:394316:394624:1|gene:AAEL011514	AAEL011514-PA	2e-18	87	2	411	4	42%
RAAPBAR018G08.g	blastx	aaegypti.PEPTIDES-AaegL1.2.fa	description|supercont1.257:1350405:1352189:1|gene:AAEL007466	AAEL007466-PA	7e-16	80	1	570	1	41%
RAAPBAR018H02.g	blastx	aaegypti.PEPTIDES-AaegL1.2.fa	description|supercont1.3:1847570:1848706:-1|gene:AAEL000173	AAEL000173-PA	1e-24	108	3	578	1	41%
RAAPBAR018H08.g	blastx	aaegypti.PEPTIDES-AaegL1.2.fa	description|supercont1.91:364727:385682:1|gene:AAEL003572	AAEL003572-PA	8e-22	99	2	545	1	46%
RAAPBAR019B05.g	blastx	aaegypti.PEPTIDES-AaegL1.2.fa	description|supercont1.1:4236762:4237585:-1|gene:AAEL000010	AAEL000010-PB	4e-48	186	1	422	1	47%
RAAPBAR019B09.g	blastx	aaegypti.PEPTIDES-AaegL1.2.fa	description|supercont1.804:280897:286821:1|gene:AAEL013199	AAEL013199-PA	3e-17	84	1	473	1	29%
RAAPBAR019C03.g	blastx	aaegypti.PEPTIDES-AaegL1.2.fa	description|supercont1.150:678587:678804:-1|gene:AAEL005292	AAEL005292-PA	1e-13	71	1	328	2	38%
RAAPBAR019C04.g	blastx	aaegypti.PEPTIDES-AaegL1.2.fa	description|supercont1.352:639872:650724:1|gene:AAEL008848	AAEL008848-PA	7e-50	192	2	547	1	50%
RAAPBAR019C07.g	blastx	aaegypti.PEPTIDES-AaegL1.2.fa	description|supercont1.111:1843918:1880894:1|gene:AAEL004227	AAEL004227-PA	6e-38	151	3	284	1	42%
RAAPBAR019D04.g	blastx	aaegypti.PEPTIDES-AaegL1.2.fa	description|supercont1.255:943556:943811:1|gene:AAEL007431	AAEL007431-PA	4e-25	108	3	327	1	36%
RAAPBAR019D12.g	blastx	aaegypti.PEPTIDES-AaegL1.2.fa	description|supercont1.59:931644:931976:1|gene:AAEL002526	AAEL002526-PA	8e-25	109	3	545	2	46%
RAAPBAR019E04.g	blastx	aaegypti.PEPTIDES-AaegL1.2.fa	description|supercont1.556:178185:178560:1|gene:AAEL011233	AAEL011233-PA	1e-38	155	1	574	1	41%
RAAPBAR019E07.g	blastx	aaegypti.PEPTIDES-AaegL1.2.fa	description|supercont1.1:4056982:4057610:-1|gene:AAEL000071	AAEL000071-PA	2e-25	111	2	634	1	42%
RAAPBAR019E09.g	blastx	aaegypti.PEPTIDES-AaegL1.2.fa	description|supercont1.61:1498306:1498763:1|gene:AAEL002606	AAEL002606-PA	1e-21	99	3	578	3	46%
RAAPBAR019F01.g	blastx	aaegypti.PEPTIDES-AaegL1.2.fa	description|supercont1.152:634808:656466:-1|gene:AAEL005355	AAEL005355-PA	1e-49	191	2	575	1	43%
RAAPBAR019F02.g	blastx	aaegypti.PEPTIDES-AaegL1.2.fa	description|supercont1.378:972247:972763:1|gene:AAEL009201	AAEL009201-PA	9e-14	72	2	456	1	46%
RAAPBAR019F06.g	blastx	aaegypti.PEPTIDES-AaegL1.2.fa	description|supercont1.94:2408596:2416514:-1|gene:AAEL003675	AAEL003675-PA	1e-40	162	3	602	2	54%
RAAPBAR019F11.g	blastx	aaegypti.PEPTIDES-AaegL1.2.fa	description|supercont1.74:1479292:1514110:1|gene:AAEL003006	AAEL003006-PA	4e-26	113	3	570	1	48%
RAAPBAR019G01.g	blastx	aaegypti.PEPTIDES-AaegL1.2.fa	description|supercont1.510:107471:109032:-1|gene:AAEL010816	AAEL010816-PA	6e-34	139	1	595	1	48%
RAAPBAR020A05.g	blastx	aaegypti.PEPTIDES-AaegL1.2.fa	description|supercont1.964:117211:122960:-1|gene:AAEL013941	AAEL013941-PB	7e-14	72	2	454	1	43%
RAAPBAR020B04.g	blastx	aaegypti.PEPTIDES-AaegL1.2.fa	description|supercont1.487:5951:6391:1|gene:AAEL010572	AAEL010572-PA	6e-48	186	1	596	2	46%
RAAPBAR020B05.g	blastx	aaegypti.PEPTIDES-AaegL1.2.fa	description|supercont1.142:1203234:1203632:-1|gene:AAEL005129	AAEL005129-PA	3e-35	143	3	518	3	44%
RAAPBAR020B06.g	blastx	aaegypti.PEPTIDES-AaegL1.2.fa	description|supercont1.222:597979:599015:1|gene:AAEL006829	AAEL006829-PA	2e-48	187	2	577	1	38%
RAAPBAR020B09.g	blastx	aaegypti.PEPTIDES-AaegL1.2.fa	description|supercont1.158:636103:636309:1|gene:AAEL005471	AAEL005471-PA	3e-22	100	3	546	1	45%
RAAPBAR020C04.g	blastx	aaegypti.PEPTIDES-AaegL1.2.fa	description|supercont1.846:111495:113378:1|gene:AAEL013440	AAEL013440-PA	2e-30	127	1	546	1	46%
RAAPBAR020D09.g	blastx	aaegypti.PEPTIDES-AaegL1.2.fa	description|supercont1.991:139031:139333:1|gene:AAEL014039	AAEL014039-PB	2e-28	120	3	481	1	38%
RAAPBAR020D12.g	blastx	aaegypti.PEPTIDES-AaegL1.2.fa	description|supercont1.507:194815:217049:1|gene:AAEL010777	AAEL010777-PA	1e-37	151	2	585	1	47%
RAAPBAR020E03.g	blastx	aaegypti.PEPTIDES-AaegL1.2.fa	description|supercont1.324:307315:363811:-1|gene:AAEL008424	AAEL008424-PB	2e-50	194	1	551	1	51%
RAAPBAR020E12.g	blastx	aaegypti.PEPTIDES-AaegL1.2.fa	description|supercont1.808:243305:244507:-1|gene:AAEL013221	AAEL013221-PC	3e-70	260	-2	621	1	49%
RAAPBAR020F08.g	blastx	aaegypti.PEPTIDES-AaegL1.2.fa	Defensin, Anti-Microbial Peptide|supercont1.98:1405526:1405886:-1|gene:DEFD	AAEL003857-PA	1e-12	69	1	496	1	36%
RAAPBAR020F09.g	blastx	aaegypti.PEPTIDES-AaegL1.2.fa	description|supercont1.544:553667:555300:-1|gene:AAEL011155	AAEL011155-PA	8e-21	96	3	611	1	40%
RAAPBAR020F11.g	blastx	aaegypti.PEPTIDES-AaegL1.2.fa	description|supercont1.509:141153:141587:1|gene:AAEL010801	AAEL010801-PB	4e-27	116	3	420	1	43%
RAAPBAR020G04.g	blastx	aaegypti.PEPTIDES-AaegL1.2.fa	description|supercont1.762:480809:481433:-1|gene:AAEL012924	AAEL012924-PB	2e-30	127	3	578	1	39%
RAAPBAR020G05.g	blastx	aaegypti.PEPTIDES-AaegL1.2.fa	description|supercont1.118:42007:42333:-1|gene:AAEL004404	AAEL004404-PA	9e-28	119	3	633	1	42%
RAAPBAR020G12.g	blastx	aaegypti.PEPTIDES-AaegL1.2.fa	description|supercont1.510:74353:79453:1|gene:AAEL010819	AAEL010819-PB	8e-45	175	1	524	1	42%
RAAPBAR020H01.g	blastx	aaegypti.PEPTIDES-AaegL1.2.fa	description|supercont1.812:25884:27558:1|gene:AAEL013252	AAEL013252-PB	2e-58	220	2	521	1	42%
RAAPBAR021A11.g	blastx	aaegypti.PEPTIDES-AaegL1.2.fa	description|supercont1.59:2285270:2286995:1|gene:AAEL002534	AAEL002534-PA	1e-112	401	2	771	2	52%
RAAPBAR021A12.g	blastx	aaegypti.PEPTIDES-AaegL1.2.fa	description|supercont1.85:545399:546715:1|gene:AAEL003396	AAEL003396-PA	3e-63	236	2	522	1	47%
RAAPBAR021B05.g	blastx	aaegypti.PEPTIDES-AaegL1.2.fa	description|supercont1.96:1599205:1609126:-1|gene:AAEL003750	AAEL003750-PB	7e-13	61	1	397	1	42%
RAAPBAR021B09.g	blastx	aaegypti.PEPTIDES-AaegL1.2.fa	description|supercont1.54:2932238:2939990:-1|gene:AAEL002350	AAEL002350-PA	9e-30	126	3	804	2	39%
RAAPBAR021C04.g	blastx	aaegypti.PEPTIDES-AaegL1.2.fa	description|supercont1.688:287170:304158:1|gene:AAEL012388	AAEL012388-PA	7e-29	122	2	572	1	51%
RAAPBAR021C10.g	blastx	aaegypti.PEPTIDES-AaegL1.2.fa	description|supercont1.279:1454558:1455936:1|gene:AAEL007763	AAEL007763-PB	1e-72	268	3	577	1	50%
RAAPBAR021D02.g	blastx	aaegypti.PEPTIDES-AaegL1.2.fa	description|supercont1.13:1091203:1092815:-1|gene:AAEL000635	AAEL000635-PC	6e-33	135	1	437	1	40%
RAAPBAR021D03.g	blastx	aaegypti.PEPTIDES-AaegL1.2.fa	description|supercont1.94:793807:824900:1|gene:AAEL003671	AAEL003671-PA	3e-21	97	2	552	1	50%
RAAPBAR021D08.g	blastx	aaegypti.PEPTIDES-AaegL1.2.fa	description|supercont1.16:3821976:3823686:1|gene:AAEL000785	AAEL000785-PA	2e-37	150	1	434	1	43%
RAAPBAR021E12.g	blastx	aaegypti.PEPTIDES-AaegL1.2.fa	description|supercont1.174:169509:197538:-1|gene:AAEL005766	AAEL005766-PB	2e-27	118	2	579	1	37%
RAAPBAR021G09.g	blastx	aaegypti.PEPTIDES-AaegL1.2.fa	description|supercont1.6:3223929:3234733:-1|gene:AAEL000370	AAEL000370-PA	1e-32	134	2	420	1	46%
RAAPBAR021H04.g	blastx	aaegypti.PEPTIDES-AaegL1.2.fa	description|supercont1.446:631761:632948:-1|gene:AAEL010008	AAEL010008-PA	4e-36	147	1	639	1	43%
RAAPBAR021H08.g	blastx	aaegypti.PEPTIDES-AaegL1.2.fa	description|supercont1.17:1114738:1180292:-1|gene:AAEL000810	AAEL000810-PA	1e-48	188	1	589	1	50%
RAAPBAR022A09.g	blastx	aaegypti.PEPTIDES-AaegL1.2.fa	description|supercont1.18:904324:913065:-1|gene:AAEL000859	AAEL000859-PA	6e-20	94	1	904	2	38%
RAAPBAR022B03.g	blastx	aaegypti.PEPTIDES-AaegL1.2.fa	description|supercont1.195:388202:399756:1|gene:AAEL006227	AAEL006227-PA	1e-19	92	3	490	1	40%
RAAPBAR022B05.g	blastx	aaegypti.PEPTIDES-AaegL1.2.fa	description|supercont1.5:4065714:4085946:-1|gene:AAEL000281	AAEL000281-PA	4e-45	176	2	577	1	46%
RAAPBAR022C08.g	blastx	aaegypti.PEPTIDES-AaegL1.2.fa	description|supercont1.20:818085:819700:-1|gene:AAEL000987	AAEL000987-PA	7e-10	59	3	372	1	47%
RAAPBAR022D06.g	blastx	aaegypti.PEPTIDES-AaegL1.2.fa	description|supercont1.125:2426487:2427617:-1|gene:AAEL004631	AAEL004631-PA	7e-95	342	1	656	3	49%
RAAPBAR022D09.g	blastx	aaegypti.PEPTIDES-AaegL1.2.fa	description|supercont1.391:749372:750708:1|gene:AAEL009351	AAEL009351-PA	6e-40	159	2	533	1	41%
RAAPBAR022D10.g	blastx	aaegypti.PEPTIDES-AaegL1.2.fa	description|supercont1.650:244426:245042:1|gene:AAEL012061	AAEL012061-PA	3e-12	67	1	552	1	39%
RAAPBAR022E05.g	blastx	aaegypti.PEPTIDES-AaegL1.2.fa	description|supercont1.305:1304669:1321925:-1|gene:AAEL008192	AAEL008192-PB	4e-16	79	1	272	1	46%
RAAPBAR022E07.g	blastx	aaegypti.PEPTIDES-AaegL1.2.fa	description|supercont1.60:1546178:1583899:-1|gene:AAEL002558	AAEL002558-PA	2e-28	120	2	528	1	43%
RAAPBAR022E08.g	blastx	aaegypti.PEPTIDES-AaegL1.2.fa	description|supercont1.817:161895:173600:-1|gene:AAEL013279	AAEL013279-PA	9e-62	232	2	598	1	50%
RAAPBAR022F01.g	blastx	aaegypti.PEPTIDES-AaegL1.2.fa	description|supercont1.258:459200:475000:1|gene:AAEL007494	AAEL007494-PA	4e-57	216	2	572	1	46%
RAAPBAR022F02.g	blastx	aaegypti.PEPTIDES-AaegL1.2.fa	description|supercont1.753:388957:389921:-1|gene:AAEL012875	AAEL012875-PA	5e-78	286	1	594	1	42%
RAAPBAR022F08.g	blastx	aaegypti.PEPTIDES-AaegL1.2.fa	description|supercont1.589:183429:190398:-1|gene:AAEL011550	AAEL011550-PA	3e-46	181	1	731	1	50%
RAAPBAR022G02.g	blastx	aaegypti.PEPTIDES-AaegL1.2.fa	description|supercont1.364:927563:928069:-1|gene:AAEL009041	AAEL009041-PD	8e-77	281	1	542	1	44%
RAAPBAR022G11.g	blastx	aaegypti.PEPTIDES-AaegL1.2.fa	description|supercont1.119:1145798:1166087:1|gene:AAEL004419	AAEL004419-PA	3e-39	157	2	495	1	37%
RAAPBAR022H02.g	blastx	aaegypti.PEPTIDES-AaegL1.2.fa	description|supercont1.199:1110094:1118555:-1|gene:AAEL006297	AAEL006297-PA	3e-21	74	3	708	2	45%
RAAPBAR022H04.g	blastx	aaegypti.PEPTIDES-AaegL1.2.fa	description|supercont1.217:440041:441018:-1|gene:AAEL006693	AAEL006693-PC	2e-36	147	2	399	1	39%
RAAPBAR022H05.g	blastx	aaegypti.PEPTIDES-AaegL1.2.fa	description|supercont1.3:1992212:1993035:1|gene:AAEL000208	AAEL000208-PA	3e-52	200	1	608	1	49%
RAAPBAR023A09.g	blastx	aaegypti.PEPTIDES-AaegL1.2.fa	description|supercont1.487:343261:352413:1|gene:AAEL010555	AAEL010555-PA	3e-38	154	1	635	1	49%
RAAPBAR023A12.g	blastx	aaegypti.PEPTIDES-AaegL1.2.fa	Manganese-Iron (Mn-Fe) Superoxide Dismutase|supercont1.131:1608231:1609852:1|gene:MNSOD1	AAEL004823-PA	3e-61	230	3	551	1	48%
RAAPBAR023B04.g	blastx	aaegypti.PEPTIDES-AaegL1.2.fa	description|supercont1.17:3611197:3640823:1|gene:AAEL000840	AAEL000840-PA	7e-49	189	1	614	2	51%
RAAPBAR023B07.g	blastx	aaegypti.PEPTIDES-AaegL1.2.fa	description|supercont1.643:570514:591011:1|gene:AAEL012011	AAEL012011-PA	8e-42	165	2	514	1	45%
RAAPBAR023B09.g	blastx	aaegypti.PEPTIDES-AaegL1.2.fa	Galectin|supercont1.432:435270:435805:-1|gene:GALE13	AAEL009845-PA	3e-07	51	2	551	1	46%
RAAPBAR023C10.g	blastx	aaegypti.PEPTIDES-AaegL1.2.fa	description|supercont1.752:227878:246766:-1|gene:AAEL012860	AAEL012860-PA	5e-39	156	3	604	1	45%
RAAPBAR023D02.g	blastx	aaegypti.PEPTIDES-AaegL1.2.fa	description|supercont1.140:1408923:1411240:1|gene:AAEL005056	AAEL005056-PA	1e-53	204	3	494	1	49%
RAAPBAR023D07.g	blastx	aaegypti.PEPTIDES-AaegL1.2.fa	description|supercont1.678:468840:567462:1|gene:AAEL012326	AAEL012326-PA	9e-81	296	3	1060	3	38%
RAAPBAR023E01.g	blastx	aaegypti.PEPTIDES-AaegL1.2.fa	description|supercont1.250:452836:453388:-1|gene:AAEL007355	AAEL007355-PA	2e-42	168	2	633	1	38%
RAAPBAR023E05.g	blastx	aaegypti.PEPTIDES-AaegL1.2.fa	description|supercont1.453:603469:603977:-1|gene:AAEL010095	AAEL010095-PC	2e-18	89	1	674	1	42%
RAAPBAR023E06.g	blastx	aaegypti.PEPTIDES-AaegL1.2.fa	description|supercont1.626:530535:578734:1|gene:AAEL011890	AAEL011890-PA	8e-12	67	2	784	1	43%
RAAPBAR023E11.g	blastx	aaegypti.PEPTIDES-AaegL1.2.fa	description|supercont1.667:188646:189115:1|gene:AAEL012218	AAEL012218-PA	8e-24	105	2	535	1	38%
RAAPBAR023F02.g	blastx	aaegypti.PEPTIDES-AaegL1.2.fa	description|supercont1.19:3790510:3807005:-1|gene:AAEL000934	AAEL000934-PA	5e-30	126	3	597	1	47%
RAAPBAR023F11.g	blastx	aaegypti.PEPTIDES-AaegL1.2.fa	description|supercont1.511:447491:466195:1|gene:AAEL010843	AAEL010843-PA	9e-52	198	3	527	1	41%
RAAPBAR023G03.g	blastx	aaegypti.PEPTIDES-AaegL1.2.fa	description|supercont1.19:3770185:3770524:-1|gene:AAEL000941	AAEL000941-PA	9e-31	129	2	524	1	44%
RAAPBAR023G08.g	blastx	aaegypti.PEPTIDES-AaegL1.2.fa	description|supercont1.507:763280:812290:1|gene:AAEL010765	AAEL010765-PA	9e-34	139	3	738	1	44%
RAAPBAR023G11.g	blastx	aaegypti.PEPTIDES-AaegL1.2.fa	description|supercont1.17:2552513:2554630:-1|gene:AAEL000847	AAEL000847-PA	5e-64	239	1	678	1	42%
RAAPBAR023H02.g	blastx	aaegypti.PEPTIDES-AaegL1.2.fa	description|supercont1.10:412662:432635:1|gene:AAEL000551	AAEL000551-PA	3e-25	110	2	619	1	50%
RAAPBAR023H07.g	blastx	aaegypti.PEPTIDES-AaegL1.2.fa	description|supercont1.35:1641961:1643610:-1|gene:AAEL001533	AAEL001533-PA	1e-18	89	2	504	1	38%
RAAPBAR023H12.g	blastx	aaegypti.PEPTIDES-AaegL1.2.fa	description|supercont1.417:839816:840249:-1|gene:AAEL009671	AAEL009671-PA	1e-30	128	1	484	1	41%
RAAPBAR024A07.g	blastx	aaegypti.PEPTIDES-AaegL1.2.fa	description|supercont1.87:2088158:2104788:1|gene:AAEL003452	AAEL003452-PB	5e-45	176	2	474	1	44%
RAAPBAR024A10.g	blastx	aaegypti.PEPTIDES-AaegL1.2.fa	description|supercont1.168:987264:990131:1|gene:AAEL005663	AAEL005663-PA	5e-54	206	2	569	1	45%
RAAPBAR024B03.g	blastx	aaegypti.PEPTIDES-AaegL1.2.fa	description|supercont1.68:872966:873277:1|gene:AAEL002797	AAEL002797-PA	3e-11	64	3	455	1	42%
RAAPBAR024B06.g	blastx	aaegypti.PEPTIDES-AaegL1.2.fa	Defensin, Anti-Microbial Peptide|supercont1.98:1405526:1405886:-1|gene:DEFD	AAEL003857-PA	1e-12	69	1	517	1	33%
RAAPBAR024B10.g	blastx	aaegypti.PEPTIDES-AaegL1.2.fa	description|supercont1.474:755668:773782:-1|gene:AAEL010370	AAEL010370-PA	6e-23	102	2	511	2	39%
RAAPBAR024C04.g	blastx	aaegypti.PEPTIDES-AaegL1.2.fa	description|supercont1.19:3770185:3770524:-1|gene:AAEL000941	AAEL000941-PA	8e-31	129	3	520	1	45%
RAAPBAR024C05.g	blastx	aaegypti.PEPTIDES-AaegL1.2.fa	description|supercont1.26:3367051:3795724:1|gene:AAEL001227	AAEL001227-PA	2e-14	75	-3	543	1	36%
RAAPBAR024C10.g	blastx	aaegypti.PEPTIDES-AaegL1.2.fa	description|supercont1.69:126396:127693:1|gene:AAEL002844	AAEL002844-PA	5e-29	124	1	723	1	47%
RAAPBAR024D02.g	blastx	aaegypti.PEPTIDES-AaegL1.2.fa	description|supercont1.349:1149038:1153147:1|gene:AAEL008801	AAEL008801-PA	4e-17	83	1	471	1	40%
RAAPBAR024E05.g	blastx	aaegypti.PEPTIDES-AaegL1.2.fa	description|supercont1.104:200407:212763:-1|gene:AAEL003986	AAEL003986-PE	3e-22	100	3	524	2	40%
RAAPBAR024E06.g	blastx	aaegypti.PEPTIDES-AaegL1.2.fa	description|supercont1.46:146043:150089:-1|gene:AAEL001919	AAEL001919-PB	1e-07	51	1	307	1	46%
RAAPBAR024E07.g	blastx	aaegypti.PEPTIDES-AaegL1.2.fa	description|supercont1.97:2359904:2361791:-1|gene:AAEL003791	AAEL003791-PA	4e-11	63	2	377	1	44%
RAAPBAR024E09.g	blastx	aaegypti.PEPTIDES-AaegL1.2.fa	Defensin, Anti-Microbial Peptide|supercont1.98:1384440:1384760:-1|gene:DEFE	AAEL003849-PA	3e-12	67	1	489	2	35%
RAAPBAR024E10.g	blastx	aaegypti.PEPTIDES-AaegL1.2.fa	description|supercont1.32:2748819:2897992:-1|gene:AAEL001411	AAEL001411-PB	1e-67	252	2	648	1	46%
RAAPBAR024F01.g	blastx	aaegypti.PEPTIDES-AaegL1.2.fa	description|supercont1.238:1466413:1495763:1|gene:AAEL007135	AAEL007135-PA	6e-75	276	2	656	1	53%
RAAPBAR024F03.g	blastx	aaegypti.PEPTIDES-AaegL1.2.fa	description|supercont1.520:602496:613569:-1|gene:AAEL010921	AAEL010921-PA	1e-33	137	3	413	1	41%
RAAPBAR024F04.g	blastx	aaegypti.PEPTIDES-AaegL1.2.fa	description|supercont1.186:1725364:1730855:-1|gene:AAEL006042	AAEL006042-PA	7e-06	47	2	610	2	45%
RAAPBAR024F06.g	blastx	aaegypti.PEPTIDES-AaegL1.2.fa	description|supercont1.124:2236734:2277290:-1|gene:AAEL004588	AAEL004588-PA	3e-08	54	2	444	1	39%
RAAPBAR024F07.g	blastx	aaegypti.PEPTIDES-AaegL1.2.fa	description|supercont1.209:719920:720340:-1|gene:AAEL006509	AAEL006509-PA	1e-43	171	2	473	1	49%
RAAPBAR024G04.g	blastx	aaegypti.PEPTIDES-AaegL1.2.fa	description|supercont1.186:844506:851981:1|gene:DCTN2_AEDAE	AAEL006029-PA	2e-54	207	1	618	1	46%
RAAPBAR024G06.g	blastx	aaegypti.PEPTIDES-AaegL1.2.fa	description|supercont1.142:1203234:1203632:-1|gene:AAEL005129	AAEL005129-PA	3e-35	143	1	502	1	44%
RAAPBAR024G08.g	blastx	aaegypti.PEPTIDES-AaegL1.2.fa	description|supercont1.98:1639711:1639986:-1|gene:U466_AEDAE	AAEL003858-PA	8e-20	93	3	555	1	37%
RAAPBAR024G09.g	blastx	aaegypti.PEPTIDES-AaegL1.2.fa	description|supercont1.976:247387:256861:1|gene:AAEL013980	AAEL013980-PB	8e-37	149	1	587	2	42%
RAAPBAR024G10.g	blastx	aaegypti.PEPTIDES-AaegL1.2.fa	description|supercont1.3:2042509:2042761:-1|gene:AAEL000182	AAEL000182-PA	1e-08	54	1	325	2	37%
RAAPBAR024H01.g	blastx	aaegypti.PEPTIDES-AaegL1.2.fa	description|supercont1.67:2634261:2717763:-1|gene:AAEL002761	AAEL002761-PG	4e-72	266	3	592	1	51%
RAAPBAR024H08.g	blastx	aaegypti.PEPTIDES-AaegL1.2.fa	description|supercont1.52:1667327:1698024:1|gene:AAEL002277	AAEL002277-PA	3e-44	174	3	612	2	46%
RAAPBAR024H09.g	blastx	aaegypti.PEPTIDES-AaegL1.2.fa	description|supercont1.50:332841:334065:1|gene:AAEL002158	AAEL002158-PB	6e-23	104	3	1018	3	42%
RAAPBAR024H10.g	blastx	aaegypti.PEPTIDES-AaegL1.2.fa	description|supercont1.141:890732:899801:-1|gene:AAEL005097	AAEL005097-PA	5e-41	163	3	682	2	56%
RAAPBAR024H11.g	blastx	aaegypti.PEPTIDES-AaegL1.2.fa	description|supercont1.757:273696:293775:-1|gene:AAEL012904	AAEL012904-PA	4e-16	79	1	256	1	35%
RAAPBAR027A06.g	blastx	aaegypti.PEPTIDES-AaegL1.2.fa	description|supercont1.175:93402:107949:-1|gene:AAEL005795	AAEL005795-PA	5e-49	190	1	650	1	40%
RAAPBAR027A12.g	blastx	aaegypti.PEPTIDES-AaegL1.2.fa	description|supercont1.385:428323:428639:1|gene:AAEL009257	AAEL009257-PA	1e-16	82	1	484	1	42%
RAAPBAR027B11.g	blastx	aaegypti.PEPTIDES-AaegL1.2.fa	description|supercont1.390:359885:361913:-1|gene:AAEL009341	AAEL009341-PA	3e-14	74	1	423	1	50%
RAAPBAR027C02.g	blastx	aaegypti.PEPTIDES-AaegL1.2.fa	description|supercont1.37:3081385:3105761:1|gene:AAEL001622	AAEL001622-PA	1e-35	145	2	676	1	38%
RAAPBAR027D05.g	blastx	aaegypti.PEPTIDES-AaegL1.2.fa	description|supercont1.541:340062:352174:-1|gene:AAEL011102	AAEL011102-PA	3e-29	123	1	517	1	36%
RAAPBAR027E05.g	blastx	aaegypti.PEPTIDES-AaegL1.2.fa	glutathione transferase|supercont1.22:2945238:2964060:-1|gene:GSTD1	AAEL001061-PC	2e-49	191	2	607	1	43%
RAAPBAR027E07.g	blastx	aaegypti.PEPTIDES-AaegL1.2.fa	description|supercont1.17:3611197:3640823:1|gene:AAEL000840	AAEL000840-PA	3e-06	34	1	374	1	46%
RAAPBAR027E08.g	blastx	aaegypti.PEPTIDES-AaegL1.2.fa	description|supercont1.122:1940496:1963472:1|gene:AAEL004515	AAEL004515-PA	6e-06	47	3	621	1	36%
RAAPBAR027E12.g	blastx	aaegypti.PEPTIDES-AaegL1.2.fa	description|supercont1.118:42007:42333:-1|gene:AAEL004404	AAEL004404-PA	2e-13	72	1	506	1	36%
RAAPBAR027F01.g	blastx	aaegypti.PEPTIDES-AaegL1.2.fa	description|supercont1.401:439612:441846:1|gene:AAEL009506	AAEL009506-PA	2e-21	97	2	495	1	48%
RAAPBAR027F06.g	blastx	aaegypti.PEPTIDES-AaegL1.2.fa	description|supercont1.677:230719:233095:1|gene:AAEL012317	AAEL012317-PA	2e-21	98	1	510	1	44%
RAAPBAR027G01.g	blastx	aaegypti.PEPTIDES-AaegL1.2.fa	description|supercont1.366:1039908:1040524:1|gene:AAEL009066	AAEL009066-PA	4e-52	199	2	561	1	48%
RAAPBAR027G12.g	blastx	aaegypti.PEPTIDES-AaegL1.2.fa	description|supercont1.1186:90194:115650:-1|gene:AAEL014598	AAEL014598-PA	3e-59	224	2	659	1	46%
RAAPBAR027H05.g	blastx	aaegypti.PEPTIDES-AaegL1.2.fa	description|supercont1.583:254318:326253:-1|gene:AAEL011478	AAEL011478-PB	5e-44	174	1	811	3	33%
RAAPBAR027H11.g	blastx	aaegypti.PEPTIDES-AaegL1.2.fa	description|supercont1.46:792701:818527:-1|gene:AAEL001938	AAEL001938-PA	9e-20	93	3	735	1	39%
RAAPBAR029A02.g	blastx	aaegypti.PEPTIDES-AaegL1.2.fa	description|supercont1.401:376784:377771:-1|gene:AAEL009501	AAEL009501-PA	4e-07	49	2	181	1	46%
RAAPBAR029A04.g	blastx	aaegypti.PEPTIDES-AaegL1.2.fa	description|supercont1.511:142213:185796:1|gene:AAEL010839	AAEL010839-PA	1e-52	201	2	466	1	47%
RAAPBAR029A07.g	blastx	aaegypti.PEPTIDES-AaegL1.2.fa	description|supercont1.638:556313:557898:-1|gene:AAEL011965	AAEL011965-PA	1e-06	47	2	344	1	41%
RAAPBAR029A09.g	blastx	aaegypti.PEPTIDES-AaegL1.2.fa	description|supercont1.638:389885:404032:1|gene:AAEL011966	AAEL011966-PA	8e-25	109	1	566	1	36%
RAAPBAR029B03.g	blastx	aaegypti.PEPTIDES-AaegL1.2.fa	C-Type Lysozyme (Lys-E)|supercont1.95:82620:83138:1|gene:LYSC10	AAEL003712-PA	5e-29	123	3	637	1	43%
RAAPBAR029B08.g	blastx	aaegypti.PEPTIDES-AaegL1.2.fa	description|supercont1.608:656938:667897:-1|gene:AAEL011755	AAEL011755-PB	3e-54	206	3	544	1	50%
RAAPBAR029B09.g	blastx	aaegypti.PEPTIDES-AaegL1.2.fa	description|supercont1.210:1183717:1184780:-1|gene:AAEL006547	AAEL006547-PA	1e-34	142	2	627	1	44%
RAAPBAR029B12.g	blastx	aaegypti.PEPTIDES-AaegL1.2.fa	Clip-Domain Serine Protease, family D|supercont1.74:922276:923718:-1|gene:CLIPD3	AAEL002997-PA	1e-09	59	3	482	1	39%
RAAPBAR029D09.g	blastx	aaegypti.PEPTIDES-AaegL1.2.fa	description|supercont1.991:139031:139333:1|gene:AAEL014039	AAEL014039-PB	6e-28	119	1	424	1	43%
RAAPBAR029E05.g	blastx	aaegypti.PEPTIDES-AaegL1.2.fa	description|supercont1.349:808698:809368:1|gene:AAEL008789	AAEL008789-PA	9e-21	97	3	762	1	42%
RAAPBAR029F06.g	blastx	aaegypti.PEPTIDES-AaegL1.2.fa	description|supercont1.663:134094:141909:-1|gene:AAEL012181	AAEL012181-PA	8e-26	112	1	454	1	56%
RAAPBAR029F09.g	blastx	aaegypti.PEPTIDES-AaegL1.2.fa	description|supercont1.58:2703024:2703681:-1|gene:AAEL002464	AAEL002464-PA	7e-57	216	3	598	1	40%
RAAPBAR029G12.g	blastx	aaegypti.PEPTIDES-AaegL1.2.fa	description|supercont1.287:901739:905017:-1|gene:AAEL007868	AAEL007868-PA	1e-07	51	2	414	1	43%
RAAPBAR029H02.g	blastx	aaegypti.PEPTIDES-AaegL1.2.fa	description|supercont1.953:285273:285815:-1|gene:AAEL013885	AAEL013885-PA	3e-16	80	3	506	1	44%
RAAPBAR030A03.g	blastx	aaegypti.PEPTIDES-AaegL1.2.fa	description|supercont1.453:564107:564770:1|gene:AAEL010112	AAEL010112-PA	5e-42	165	2	428	1	50%
RAAPBAR030B01.g	blastx	aaegypti.PEPTIDES-AaegL1.2.fa	description|supercont1.113:1975332:1984705:1|gene:AAEL004284	AAEL004284-PA	4e-16	80	1	514	4	40%
RAAPBAR030B06.g	blastx	aaegypti.PEPTIDES-AaegL1.2.fa	description|supercont1.124:2236734:2277290:-1|gene:AAEL004588	AAEL004588-PA	2e-10	60	2	412	1	38%
RAAPBAR030B07.g	blastx	aaegypti.PEPTIDES-AaegL1.2.fa	description|supercont1.82:1176603:1177001:-1|gene:AAEL003234	AAEL003234-PA	6e-38	152	2	558	3	48%
RAAPBAR030C05.g	blastx	aaegypti.PEPTIDES-AaegL1.2.fa	description|supercont1.328:823062:832150:-1|gene:AAEL008490	AAEL008490-PA	1e-26	115	1	617	2	43%
RAAPBAR030C12.g	blastx	aaegypti.PEPTIDES-AaegL1.2.fa	description|supercont1.1168:175933:183158:1|gene:AAEL014562	AAEL014562-PA	4e-67	249	1	481	1	55%
RAAPBAR030E11.g	blastx	aaegypti.PEPTIDES-AaegL1.2.fa	description|supercont1.599:357663:358210:1|gene:AAEL011665	AAEL011665-PA	9e-13	69	2	567	1	41%
RAAPBAR030E12.g	blastx	aaegypti.PEPTIDES-AaegL1.2.fa	Clip-Domain Serine Protease, family B|supercont1.140:1205494:1221579:-1|gene:CLIPB5	AAEL005064-PA	1e-31	127	2	642	1	43%
RAAPBAR030F09.g	blastx	aaegypti.PEPTIDES-AaegL1.2.fa	description|supercont1.164:50521:58740:-1|gene:AAEL005610	AAEL005610-PA	3e-97	350	2	939	2	44%
RAAPBAR030F11.g	blastx	aaegypti.PEPTIDES-AaegL1.2.fa	description|supercont1.424:320621:322245:-1|gene:AAEL009749	AAEL009749-PA	6e-08	53	2	516	2	32%
RAAPBAR030G01.g	blastx	aaegypti.PEPTIDES-AaegL1.2.fa	description|supercont1.390:314739:315507:1|gene:AAEL017371	AAEL017371-PA	2e-08	55	2	660	1	37%
RAAPBAR030G04.g	blastx	aaegypti.PEPTIDES-AaegL1.2.fa	description|supercont1.817:161895:173600:-1|gene:AAEL013279	AAEL013279-PA	2e-48	187	2	527	1	48%
RAAPBAR030G05.g	blastx	aaegypti.PEPTIDES-AaegL1.2.fa	description|supercont1.158:636103:636309:1|gene:AAEL005471	AAEL005471-PA	4e-22	100	2	560	1	44%
RAAPBAR030G08.g	blastx	aaegypti.PEPTIDES-AaegL1.2.fa	description|supercont1.565:605037:625558:1|gene:AAEL011302	AAEL011302-PE	1e-78	288	2	572	1	51%
RAAPBAR031A02.g	blastx	aaegypti.PEPTIDES-AaegL1.2.fa	description|supercont1.121:1852844:1862093:-1|gene:AAEL004500	AAEL004500-PB	9e-70	258	2	518	1	50%
RAAPBAR031B02.g	blastx	aaegypti.PEPTIDES-AaegL1.2.fa	description|supercont1.157:946566:962271:1|gene:AAEL005453	AAEL005453-PA	4e-07	49	-1	367	1	43%
RAAPBAR031B11.g	blastx	aaegypti.PEPTIDES-AaegL1.2.fa	description|supercont1.574:657921:730725:-1|gene:AAEL011380	AAEL011380-PA	3e-41	163	2	537	1	49%
RAAPBAR031B12.g	blastx	aaegypti.PEPTIDES-AaegL1.2.fa	description|supercont1.80:1340019:1340222:1|gene:AAEL003160	AAEL003160-PA	6e-26	112	3	445	1	36%
RAAPBAR031C07.g	blastx	aaegypti.PEPTIDES-AaegL1.2.fa	description|supercont1.86:362413:364149:-1|gene:AAEL003416	AAEL003416-PA	9e-25	108	2	526	1	40%
RAAPBAR031D02.g	blastx	aaegypti.PEPTIDES-AaegL1.2.fa	description|supercont1.233:501696:502921:-1|gene:AAEL007044	AAEL007044-PA	1e-47	185	2	646	1	48%
RAAPBAR031D09.g	blastx	aaegypti.PEPTIDES-AaegL1.2.fa	Catalase|supercont1.839:136402:179685:-1|gene:CAT1B	AAEL013407-PA	1e-10	60	2	277	1	45%
RAAPBAR031G01.g	blastx	aaegypti.PEPTIDES-AaegL1.2.fa	description|supercont1.506:145277:145810:-1|gene:AAEL010756	AAEL010756-PB	3e-21	96	1	328	1	47%
RAAPBAR031G05.g	blastx	aaegypti.PEPTIDES-AaegL1.2.fa	glutathione transferase|supercont1.481:875536:886709:1|gene:GSTX2	AAEL010500-PA	5e-44	173	3	682	1	42%
RAAPBAR031H01.g	blastx	aaegypti.PEPTIDES-AaegL1.2.fa	description|supercont1.222:597979:599015:1|gene:AAEL006829	AAEL006829-PA	2e-49	191	2	575	1	39%
RAAPBAR032A08.g	blastx	aaegypti.PEPTIDES-AaegL1.2.fa	description|supercont1.816:116705:146088:-1|gene:AAEL013275	AAEL013275-PB	1e-53	203	1	357	1	44%
RAAPBAR032D04.g	blastx	aaegypti.PEPTIDES-AaegL1.2.fa	description|supercont1.479:642375:688355:1|gene:AAEL010464	AAEL010464-PC	6e-33	136	1	556	1	51%
RAAPBAR032D07.g	blastx	aaegypti.PEPTIDES-AaegL1.2.fa	description|supercont1.119:445195:452931:-1|gene:AAEL004423	AAEL004423-PB	6e-38	152	3	409	1	50%
RAAPBAR032F02.g	blastx	aaegypti.PEPTIDES-AaegL1.2.fa	description|supercont1.110:497434:519315:1|gene:AAEL004209	AAEL004209-PA	4e-10	60	2	439	1	40%
RAAPBAR032F04.g	blastx	aaegypti.PEPTIDES-AaegL1.2.fa	description|supercont1.200:1364227:1393746:-1|gene:AAEL006309	AAEL006309-PB	2e-46	181	2	587	1	43%
RAAPBAR032F05.g	blastx	aaegypti.PEPTIDES-AaegL1.2.fa	description|supercont1.278:1401045:1401670:-1|gene:AAEL007752	AAEL007752-PA	1e-18	89	2	455	1	44%
RAAPBAR032F06.g	blastx	aaegypti.PEPTIDES-AaegL1.2.fa	description|supercont1.3:2042509:2042761:-1|gene:AAEL000182	AAEL000182-PA	1e-08	54	1	307	1	38%
RAAPBAR032G01.g	blastx	aaegypti.PEPTIDES-AaegL1.2.fa	description|supercont1.812:299533:299927:1|gene:AAEL013256	AAEL013256-PA	3e-15	77	3	493	1	40%
RAAPBAR032G09.g	blastx	aaegypti.PEPTIDES-AaegL1.2.fa	description|supercont1.405:402473:409054:-1|gene:AAEL009544	AAEL009544-PA	1e-34	141	3	563	1	36%
RAAPBAR032H05.g	blastx	aaegypti.PEPTIDES-AaegL1.2.fa	description|supercont1.301:1002424:1039110:-1|gene:AAEL008110	AAEL008110-PA	1e-11	65	2	421	1	42%
RAAPBAR032H09.g	blastx	aaegypti.PEPTIDES-AaegL1.2.fa	description|supercont1.82:865741:866875:1|gene:AAEL003270	AAEL003270-PA	4e-44	173	2	543	1	50%
RAAPBAR033D02.g	blastx	aaegypti.PEPTIDES-AaegL1.2.fa	description|supercont1.240:654697:672198:-1|gene:AAEL007162	AAEL007162-PA	1e-40	161	3	507	1	41%
RAAPBAR033D08.g	blastx	aaegypti.PEPTIDES-AaegL1.2.fa	description|supercont1.120:1170911:1171842:-1|gene:AAEL004467	AAEL004467-PA	2e-27	117	1	437	3	42%
RAAPBAR033D10.g	blastx	aaegypti.PEPTIDES-AaegL1.2.fa	description|supercont1.73:428906:545601:1|gene:AAEL002957	AAEL002957-PA	9e-70	233	2	674	2	43%
RAAPBAR033E05.g	blastx	aaegypti.PEPTIDES-AaegL1.2.fa	description|supercont1.525:758722:759013:-1|gene:AAEL017142	AAEL017142-PA	9e-13	69	3	546	2	36%
RAAPBAR033E06.g	blastx	aaegypti.PEPTIDES-AaegL1.2.fa	description|supercont1.329:263981:266377:1|gene:AAEL008493	AAEL008493-PA	5e-10	60	1	649	1	44%
RAAPBAR033F02.g	blastx	aaegypti.PEPTIDES-AaegL1.2.fa	description|supercont1.180:105201:106453:1|gene:AAEL005917	AAEL005917-PA	2e-09	58	2	453	1	41%
RAAPBAR033F10.g	blastx	aaegypti.PEPTIDES-AaegL1.2.fa	Defensin, Anti-Microbial Peptide|supercont1.98:1405526:1405886:-1|gene:DEFD	AAEL003857-PA	1e-12	69	1	449	1	38%
RAAPBAR033H01.g	blastx	aaegypti.PEPTIDES-AaegL1.2.fa	description|supercont1.47:2132977:2133357:-1|gene:AAEL001969	AAEL001969-PA	2e-07	52	1	635	3	32%
RAAPBAR033H12.g	blastx	aaegypti.PEPTIDES-AaegL1.2.fa	description|supercont1.971:130710:131197:-1|gene:AAEL013960	AAEL013960-PA	4e-18	86	1	428	1	44%
RAAPBAR034B01.g	blastx	aaegypti.PEPTIDES-AaegL1.2.fa	description|supercont1.59:1067178:1073989:1|gene:AAEL002508	AAEL002508-PA	5e-08	52	3	334	1	41%
RAAPBAR034C05.g	blastx	aaegypti.PEPTIDES-AaegL1.2.fa	description|supercont1.98:794216:794527:1|gene:AAEL003838	AAEL003838-PA	1e-40	162	1	693	2	41%
RAAPBAR034D07.g	blastx	aaegypti.PEPTIDES-AaegL1.2.fa	description|supercont1.224:1609331:1609528:1|gene:AAEL006860	AAEL006860-PA	3e-20	94	3	449	2	42%
RAAPBAR034E01.g	blastx	aaegypti.PEPTIDES-AaegL1.2.fa	description|supercont1.209:401834:404926:-1|gene:AAEL006514	AAEL006514-PA	2e-08	53	2	178	1	34%
RAAPBAR034E06.g	blastx	aaegypti.PEPTIDES-AaegL1.2.fa	description|supercont1.95:1569920:1579751:-1|gene:AAEL003720	AAEL003720-PA	5e-15	77	2	590	1	45%
RAAPBAR034E07.g	blastx	aaegypti.PEPTIDES-AaegL1.2.fa	description|supercont1.1059:149190:149582:-1|gene:AAEL014292	AAEL014292-PA	1e-53	204	1	571	4	47%
RAAPBAR034E10.g	blastx	aaegypti.PEPTIDES-AaegL1.2.fa	description|supercont1.667:188646:189115:1|gene:AAEL012218	AAEL012218-PA	2e-10	60	1	299	1	41%
RAAPBAR034E12.g	blastx	aaegypti.PEPTIDES-AaegL1.2.fa	description|supercont1.444:317241:317783:1|gene:AAEL009985	AAEL009985-PA	1e-08	56	3	660	1	36%
RAAPBAR034H06.g	blastx	aaegypti.PEPTIDES-AaegL1.2.fa	description|supercont1.102:2223457:2245406:1|gene:AAEL003955	AAEL003955-PA	5e-12	67	1	607	1	38%
RAAPBAR034H12.g	blastx	aaegypti.PEPTIDES-AaegL1.2.fa	description|supercont1.108:1206962:1208023:1|gene:AAEL004148	AAEL004148-PA	6e-53	201	1	403	1	50%
