# Supplementary material for: The Transcriptome of Lutzomyia longipalpis (Diptera: Psychodidae) Male Reproductive Organs
Source: PLoS One. 2012 Apr 5;7(4):e34495. doi: 10.1371/journal.pone.0034495 (PMC3320635; doi:10.1371/journal.pone.0034495)
Supplement: Table S4 — Best BLASTx results from the comparison between the dmel-all-translation-r5.35 database and the cDNA library of L. longipalpis male reproductive organs. (XLS) [file pone.0034495.s004.xls]

## Sheet: Table S4
Table S4. Best BLASTx results from the comparison between the dmel-all-translation-r5.35 data base and the cDNA library of L. Longipalpis male reproductive organs
Cluster Name	Program	Database	Hit Description	Accession number	E-value	Score	Query Frame	Cluster Length	Reads	GC Content
RAAP028001A01.b	blastx	dmel-all-translation-r5.35.fasta	type=protein; loc=X:complement(3066713..3067012); ID=FBpp0070518; name=CG18508-PA; parent=FBgn0028746,FBtr0070543; dbxref=FlyBase:FBpp0070518, FlyBase_Annotation_IDs:CG18508-PA,GB_protein:AAF45849.1, REFSEQ:NP_652721,GB_protein:AAF45849, FlyMine:FBpp0070518,modMine:FBpp0070518; MD5=b00a7c9a1c7bc3e2afabe8f6065f0795; length=99; release=r5.35; species=Dmel;	FBpp0070518	1e-16	186	3	337	1	44%
RAAP028001A05.b	blastx	dmel-all-translation-r5.35.fasta	type=protein; loc=2L:join(6557903..6557984,6558418..6558591, 6558939..6559045); ID=FBpp0078918; name=CG11015-PA; parent=FBgn0031830,FBtr0079288; dbxref=FlyBase:FBpp0078918, FlyBase_Annotation_IDs:CG11015-PA,GB_protein:AAF52402.1, REFSEQ:NP_609046,GB_protein:AAF52402, FlyMine:FBpp0078918,modMine:FBpp0078918; MD5=e7613afadd5a9bbbda5b81dab4455c96; length=120; release=r5.35; species=Dmel;	FBpp0078918	5e-53	517	2	544	4	44%
RAAP028001D11.b	blastx	dmel-all-translation-r5.35.fasta	type=protein; loc=3L:join(8617583..8617783,8620061..8620209, 8620527..8620830,8627683..8627883,8628102..8628181, 8630539..8630698,8631257..8631295,8631367..8631453); ID=FBpp0290380; name=Zasp66-PN; parent=FBgn0035917,FBtr0301157; dbxref=REFSEQ:NP_001163385,GB_protein:ACZ94656, FlyBase:FBpp0290380,FlyBase_Annotation_IDs:CG6416-PN, FlyMine:FBpp0290380,modMine:FBpp0290380; MD5=9c2c68cbaecda5e0c355a0…	FBpp0290380	5e-08	126	1	380	1	41%
RAAP028001E01.b	blastx	dmel-all-translation-r5.35.fasta	type=protein; loc=3L:complement(7236305..7236734,7236794..7236903, 7236960..7236989); ID=FBpp0076601; name=mRpL50-PA; parent=FBgn0028648,FBtr0076891; dbxref=GB_protein:AAF50594.1,FlyBase:FBpp0076601, FlyBase_Annotation_IDs:CG8612-PA,REFSEQ:NP_648092, GB_protein:AAF50594,FlyMine:FBpp0076601, modMine:FBpp0076601; MD5=72360773f533f13e94f4b3bdb556105c; length=189; release=r5.35; species=Dmel;	FBpp0076601	5e-41	416	1	754	1	38%
RAAP028001E08.b	blastx	dmel-all-translation-r5.35.fasta	type=protein; loc=3L:complement(23086814..23086978,23087784..23087946, 23088006..23088311,23088375..23088397); ID=FBpp0289148; name=RpL10-PD; parent=FBgn0024733,FBtr0299870; dbxref=FlyBase_Annotation_IDs:CG17521-PD, FlyBase:FBpp0289148,REFSEQ:NP_730773, GB_protein:AAG22453; MD5=a21ae4fdf57e935a5fb2b1b7c681fc43; length=218; release=r5.35; species=Dmel;	FBpp0289148	2e-14	180	2	195	1	43%
RAAP028001E12.b	blastx	dmel-all-translation-r5.35.fasta	type=protein; loc=3R:complement(16846992..16847026,16847127..16847306, 16848393..16848420); ID=FBpp0083449; name=CG17278-PA; parent=FBgn0046763,FBtr0084047; dbxref=FlyBase:FBpp0083449, FlyBase_Annotation_IDs:CG17278-PA,GB_protein:AAF55833.2, REFSEQ:NP_652230,GB_protein:AAF55833, FlyMine:FBpp0083449,modMine:FBpp0083449; MD5=fbc5a4cc67eeb73bc512520ce217b7ab; length=80; release=r5.35; species=Dmel;	FBpp0083449	2e-08	134	2	724	1	39%
RAAP028001F09.b	blastx	dmel-all-translation-r5.35.fasta	type=protein; loc=2L:13833424..13834251; ID=FBpp0080121; name=RpII33-PA; parent=FBgn0026373,FBtr0080544; dbxref=GB_protein:AAF53342.1,FlyBase:FBpp0080121, FlyBase_Annotation_IDs:CG7885-PA,REFSEQ:NP_477419, GB_protein:AAF53342,FlyMine:FBpp0080121, modMine:FBpp0080121; MD5=40cb92726a1c0bf71b6ec214c86fcaf7; length=275; release=r5.35; species=Dmel;	FBpp0080121	1e-125	1134	2	974	1	39%
RAAP028001G06.b	blastx	dmel-all-translation-r5.35.fasta	type=protein; loc=3R:join(21065912..21065972,21066088..21066328, 21066396..21066535,21066590..21066897); ID=FBpp0084185; name=to-PA; parent=FBgn0039298,FBtr0084810; dbxref=FlyBase:FBpp0084185, FlyBase_Annotation_IDs:CG11853-PA,GB_protein:AAF56425.2, REFSEQ:NP_524497,GB_protein:AAF56425, FlyMine:FBpp0084185,modMine:FBpp0084185; MD5=225dca66fc6714fff2a59043cc88b9d2; length=249; release=r5.35; speci…	FBpp0084185	5e-18	219	3	936	1	42%
RAAP028001G09.b	blastx	dmel-all-translation-r5.35.fasta	type=protein; loc=2R:complement(16197078..16197251,16197318..16197688, 16197755..16198752,16198803..16198831); ID=FBpp0290427; name=CG13868-PB; parent=FBgn0034501,FBtr0301209; dbxref=REFSEQ:NP_001163215,GB_protein:ACZ94487, FlyBase:FBpp0290427,FlyBase_Annotation_IDs:CG13868-PB; MD5=6e617e54afad0b6d86b692d71b97af52; length=523; release=r5.35; species=Dmel;	FBpp0290427	3e-56	548	1	785	1	47%
RAAP028001H02.b	blastx	dmel-all-translation-r5.35.fasta	type=protein; loc=2L:20646095..20646862; ID=FBpp0080915; name=CG2608-PA; parent=FBgn0032870,FBtr0081384; dbxref=FlyBase:FBpp0080915, FlyBase_Annotation_IDs:CG2608-PA,GB_protein:AAF53905.1, REFSEQ:NP_610042,GB_protein:AAF53905, FlyMine:FBpp0080915,modMine:FBpp0080915; MD5=d223239f1a046a8422402eac7e2200ea; length=255; release=r5.35; species=Dmel;	FBpp0080915	4e-45	390	1	809	1	40%
RAAP028001H04.b	blastx	dmel-all-translation-r5.35.fasta	type=protein; loc=2L:complement(3145200..3145249,3145305..3145448, 3145528..3145684); ID=FBpp0077303; name=CG12400-PA; parent=FBgn0031505,FBtr0077617; dbxref=FlyBase:FBpp0077303, FlyBase_Annotation_IDs:CG12400-PA,GB_protein:AAF51143.1, REFSEQ:NP_608750,GB_protein:AAF51143, FlyMine:FBpp0077303,modMine:FBpp0077303; MD5=423feec6f207e497efeb9e47617d2382; length=116; release=r5.35; species=Dmel;	FBpp0077303	8e-23	253	1	336	1	47%
RAAP028001H06.b	blastx	dmel-all-translation-r5.35.fasta	type=protein; loc=2L:complement(18704754..18705503); ID=FBpp0080671; name=CG10373-PA; parent=FBgn0032704,FBtr0081127; dbxref=GB_protein:AAF53696.1,FlyBase:FBpp0080671, FlyBase_Annotation_IDs:CG10373-PA,REFSEQ:NP_609901, GB_protein:AAF53696,REFSEQ:NP_609901, GB_protein:AAF53696,REFSEQ:NP_609901,REFSEQ:NP_609901, GB_protein:AAF53696,GB_protein:AAF53696, FlyMine:FBpp0080671,modMine:FBpp0080671; MD5=…	FBpp0080671	3e-15	194	2	715	1	40%
RAAP028001H10.b	blastx	dmel-all-translation-r5.35.fasta	type=protein; loc=2L:complement(19124051..19124678,19124746..19126315, 19126376..19126512,19126574..19126923); ID=FBpp0080706; name=l(2)37Cb-PA; parent=FBgn0086444,FBtr0081163; dbxref=GB_protein:AAF53766.1,FlyBase:FBpp0080706, FlyBase_Annotation_IDs:CG10689-PA,REFSEQ:NP_609946, GB_protein:AAF53766,FlyMine:FBpp0080706, modMine:FBpp0080706; MD5=2c04ce51ce94d014e2ad71e9b0e1e0fa; length=894; release=…	FBpp0080706	2e-48	475	1	431	1	47%
RAAP028001H12.b	blastx	dmel-all-translation-r5.35.fasta	type=protein; loc=3R:join(25830756..25830777,25831010..25831143, 25835400..25835702); ID=FBpp0084918; name=Nlp-PA; parent=FBgn0016685,FBtr0085552; dbxref=FlyBase:FBpp0084918, FlyBase_Annotation_IDs:CG7917-PA,GB_protein:AAF56988.1, REFSEQ:NP_524557,GB_protein:AAF56988, FlyMine:FBpp0084918,modMine:FBpp0084918; MD5=dc47741a9538770e46fb5476f6fca20d; length=152; release=r5.35; species=Dmel;	FBpp0084918	9e-26	284	3	719	1	47%
RAAPBAR001C06.g	blastx	dmel-all-translation-r5.35.fasta	type=protein; loc=2L:complement(5973577..5973674,5976611..5976782, 5979412..5979522); ID=FBpp0089196; name=chic-PD; parent=FBgn0000308,FBtr0079236; dbxref=FlyBase:FBpp0089196, FlyBase_Annotation_IDs:CG9553-PD,GB_protein:AAS64643.1, REFSEQ:NP_995635,GB_protein:AAS64643; MD5=9f75c804240ccfc8243c92ceeaeb2a1e; length=126; release=r5.35; species=Dmel;	FBpp0089196	4e-30	316	2	237	1	47%
RAAPBAR001E02.g	blastx	dmel-all-translation-r5.35.fasta	type=protein; loc=2R:complement(8227398..8228009,8228071..8228645, 8228715..8228934,8228993..8229175); ID=FBpp0087069; name=CG8839-PE; parent=FBgn0033717,FBtr0087958; dbxref=GB_protein:AAM68671.1,FlyBase:FBpp0087069, FlyBase_Annotation_IDs:CG8839-PE,REFSEQ:NP_725139, GB_protein:AAM68671,modMine:FBpp0087069; MD5=c982a2882a9ee0b08453139f1f47f671; length=529; release=r5.35; species=Dmel;	FBpp0087069	2e-13	144	-1	351	1	49%
RAAPBAR001F05.g	blastx	dmel-all-translation-r5.35.fasta	type=protein; loc=3R:join(18288325..18288501,18288570..18289008, 18289065..18289762); ID=FBpp0291080; name=AP-50-PC; parent=FBgn0024832,FBtr0301866; dbxref=REFSEQ:NP_001163686,GB_protein:ACZ94982, FlyBase:FBpp0291080,FlyBase_Annotation_IDs:CG7057-PC; MD5=bbc6a2e23c6750b8e5b56fc4d4ceb693; length=437; release=r5.35; species=Dmel;	FBpp0291080	2e-38	388	3	252	1	46%
RAAPBAR002A05.g	blastx	dmel-all-translation-r5.35.fasta	type=protein; loc=3R:complement(7041273..7041346,7041415..7041691, 7041981..7041983); ID=FBpp0081846; name=RpS25-PB; parent=FBgn0086472,FBtr0082370; dbxref=FlyBase:FBpp0081846, FlyBase_Annotation_IDs:CG6684-PB,GB_protein:AAF54605.2, REFSEQ:NP_731544,GB_protein:AAF54605; MD5=8c5e61719f2edf88581cb7dbfdab6582; length=117; release=r5.35; species=Dmel;	FBpp0081846	2e-27	296	3	532	7	42%
RAAPBAR002A11.g	blastx	dmel-all-translation-r5.35.fasta	type=protein; loc=3L:complement(4324057..4324220,4324284..4324450, 4324922..4324996,4325061..4325410,4326209..4326244, 4326984..4327170,4327233..4327702,4327773..4327917, 4336269..4336319,4338067..4338182,4363027..4363127, 4363988..4364000); ID=FBpp0297233; name=Cip4-PE; parent=FBgn0035533,FBtr0306096; dbxref=FlyBase:FBpp0297233, FlyBase_Annotation_IDs:CG15015-PE; MD5=f700b5a80e2d7727b0844e6d3476…	FBpp0297233	5e-20	229	1	334	2	39%
RAAPBAR002A12.g	blastx	dmel-all-translation-r5.35.fasta	type=protein; loc=3L:9090111..9090320; ID=FBpp0076257; name=CG13315-PA; parent=FBgn0040827,FBtr0076530; dbxref=FlyBase:FBpp0076257, FlyBase_Annotation_IDs:CG13315-PA,GB_protein:AAF50318.1, REFSEQ:NP_652443,GB_protein:AAF50318, FlyMine:FBpp0076257,modMine:FBpp0076257; MD5=e963ef3cdf061e1a1dd2c25f1001ea55; length=69; release=r5.35; species=Dmel;	FBpp0076257	5e-07	121	1	562	3	47%
RAAPBAR002B07.g	blastx	dmel-all-translation-r5.35.fasta	type=protein; loc=X:complement(10659491..10659568,10659638..10659835, 10662014..10662103); ID=FBpp0071427; name=Atg8a-PA; parent=FBgn0052672,FBtr0071498; dbxref=FlyBase:FBpp0071427, FlyBase_Annotation_IDs:CG32672-PA,GB_protein:AAF46617.1, REFSEQ:NP_727447,GB_protein:AAF46617, FlyMine:FBpp0071427,modMine:FBpp0071427; MD5=24f303738749f6f78f427d7fda69bd7c; length=121; release=r5.35; species=Dmel;	FBpp0071427	1e-61	592	1	614	6	40%
RAAPBAR002C01.g	blastx	dmel-all-translation-r5.35.fasta	type=protein; loc=2L:complement(6967028..6967300); ID=FBpp0078984; name=smt3-PA; parent=FBgn0026170,FBtr0079356; dbxref=FlyBase:FBpp0078984, FlyBase_Annotation_IDs:CG4494-PA,GB_protein:AAF52470.1, REFSEQ:NP_477411,GB_protein:AAF52470, FlyMine:FBpp0078984,modMine:FBpp0078984; MD5=42886776929d7ed4886f867bfa0665ad; length=90; release=r5.35; species=Dmel;	FBpp0078984	2e-33	325	2	432	1	49%
RAAPBAR002C02.g	blastx	dmel-all-translation-r5.35.fasta	type=protein; loc=3R:complement(23792828..23792923,23792991..23793313, 23794649..23794913,23795382..23795549, 23798643..23798872,23799830..23800064, 23813821..23813877); ID=FBpp0289838; name=betaTub97EF-PB; parent=FBgn0003890,FBtr0300611; dbxref=REFSEQ:NP_001163753,GB_protein:ACZ95047, FlyBase:FBpp0289838,FlyBase_Annotation_IDs:CG4869-PB, FlyMine:FBpp0289838,modMine:FBpp0289838; MD5=3216090798652…	FBpp0289838	3e-07	118	2	322	1	38%
RAAPBAR002C06.g	blastx	dmel-all-translation-r5.35.fasta	type=protein; loc=3L:join(12497646..12497752,12497819..12498248); ID=FBpp0075690; name=vih-PA; parent=FBgn0027936,FBtr0075958; dbxref=FlyBase:FBpp0075690, FlyBase_Annotation_IDs:CG10682-PA,GB_protein:AAF49909.1, REFSEQ:NP_648582,GB_protein:AAF49909, FlyMine:FBpp0075690,modMine:FBpp0075690; MD5=31eb731c1e26ce19717e97607251b09a; length=178; release=r5.35; species=Dmel;	FBpp0075690	4e-58	561	3	515	2	48%
RAAPBAR002C07.g	blastx	dmel-all-translation-r5.35.fasta	type=protein; loc=2R:12473728..12474069; ID=FBpp0089424; name=RpLP2-PB; parent=FBgn0003274,FBtr0087106; dbxref=FlyBase:FBpp0089424, FlyBase_Annotation_IDs:CG4918-PB,GB_protein:AAS64838.1, REFSEQ:NP_995857,GB_protein:AAS64838; MD5=b28d6b4fec46edabc2fa2ec06e21105f; length=113; release=r5.35; species=Dmel;	FBpp0089424	3e-24	266	2	368	1	51%
RAAPBAR002C09.g	blastx	dmel-all-translation-r5.35.fasta	type=protein; loc=2R:join(19962746..19962860,19962972..19963131, 19963704..19963806,19963869..19963965, 19964026..19964122,19964177..19964473, 19964581..19964901,19964961..19965231); ID=FBpp0288975; name=Mlp60A-PB; parent=FBgn0259209,FBtr0299697; dbxref=FlyBase:FBpp0288975, FlyBase_Annotation_IDs:CG42309-PB,REFSEQ:NP_001137750, GB_protein:ACL83203,FlyMine:FBpp0288975, modMine:FBpp0288975; MD5=efe…	FBpp0288975	1e-38	397	3	997	5	34%
RAAPBAR002D09.g	blastx	dmel-all-translation-r5.35.fasta	type=protein; loc=dmel_mitochondrion_genome:1474..3012; ID=FBpp0100176; name=mt:CoI-PA; parent=FBgn0013674,FBtr0100861; dbxref=GB_protein:NP_008278,FlyBase:FBpp0100176, FlyBase_Annotation_IDs:CG34067-PA,FlyMine:FBpp0100176, modMine:FBpp0100176; MD5=e20a59089d4bb8cf9751e6da67b3dab3; length=511; release=r5.35; species=Dmel;	FBpp0100176	1e-30	320	1	282	1	37%
RAAPBAR002D12.g	blastx	dmel-all-translation-r5.35.fasta	type=protein; loc=2L:complement(14879129..14879188, 14879238..14879618); ID=FBpp0080244; name=Mst35Ba-PA; parent=FBgn0013300,FBtr0080682; dbxref=GB_protein:AAF53418.1,FlyBase:FBpp0080244, FlyBase_Annotation_IDs:CG4479-PA,REFSEQ:NP_477050, GB_protein:AAF53418,FlyMine:FBpp0080244, modMine:FBpp0080244; MD5=a0fe747330af41b60a72b9da05e995c6; length=146; release=r5.35; species=Dmel;	FBpp0080244	8e-06	111	1	605	3	36%
RAAPBAR002E01.g	blastx	dmel-all-translation-r5.35.fasta	type=protein; loc=3R:complement(25499997..25500785, 25500839..25501030); ID=FBpp0084831; name=Bub3-PA; parent=FBgn0025457,FBtr0085465; dbxref=FlyBase:FBpp0084831, FlyBase_Annotation_IDs:CG7581-PA,GB_protein:AAF56914.1, REFSEQ:NP_477381,GB_protein:AAF56914, FlyMine:FBpp0084831,modMine:FBpp0084831; MD5=6b3640555d637b2af12d35aec82eaa60; length=326; release=r5.35; species=Dmel;	FBpp0084831	8e-28	296	1	357	1	44%
RAAPBAR002E04.g	blastx	dmel-all-translation-r5.35.fasta	type=protein; loc=X:join(11019346..11019381,11019456..11019539, 11019598..11020719); ID=FBpp0073292; name=Rpt3-PA; parent=FBgn0028686,FBtr0073436; dbxref=FlyBase:FBpp0073292, FlyBase_Annotation_IDs:CG16916-PA,GB_protein:AAF48001.1, REFSEQ:NP_572686,GB_protein:AAF48001, FlyMine:FBpp0073292,modMine:FBpp0073292; MD5=3ce20983cbcc98bbf3405ed68bf3a207; length=413; release=r5.35; species=Dmel;	FBpp0073292	8e-31	322	2	294	1	42%
RAAPBAR002E07.g	blastx	dmel-all-translation-r5.35.fasta	type=protein; loc=2L:join(9617330..9617840,9621145..9621417, 9621479..9621741,9621957..9622308,9622366..9622427); ID=FBpp0291409; name=GlcAT-S-PC; parent=FBgn0032135,FBtr0302199; dbxref=REFSEQ:NP_001162922,GB_protein:ACZ94212, FlyBase:FBpp0291409,FlyBase_Annotation_IDs:CG3881-PC, FlyMine:FBpp0291409,modMine:FBpp0291409; MD5=e28e2d6c230884c6cb990b763bd59e85; length=486; release=r5.35; species=Dmel;	FBpp0291409	5e-19	223	1	486	1	29%
RAAPBAR002E10.g	blastx	dmel-all-translation-r5.35.fasta	type=protein; loc=3L:complement(8154266..8154457,8154523..8154645, 8157320..8157460); ID=FBpp0289396; name=CG13675-PC; parent=FBgn0035845,FBtr0300119; dbxref=FlyBase_Annotation_IDs:CG13675-PC, FlyBase:FBpp0289396,REFSEQ:NP_001097546, GB_protein:AAF50478,FlyMine:FBpp0289396, modMine:FBpp0289396; MD5=16972b6b1062bdef251ffe87f438b989; length=151; release=r5.35; species=Dmel;	FBpp0289396	4e-09	137	1	433	1	39%
RAAPBAR002E12.g	blastx	dmel-all-translation-r5.35.fasta	type=protein; loc=3R:join(12469607..12469630,12469740..12470105, 12470270..12470473); ID=FBpp0082786; name=CG10326-PA; parent=FBgn0038453,FBtr0083336; dbxref=FlyBase:FBpp0082786, FlyBase_Annotation_IDs:CG10326-PA,GB_protein:AAF55348.1, REFSEQ:NP_650570,GB_protein:AAF55348, FlyMine:FBpp0082786,modMine:FBpp0082786; MD5=221daf3dc3e6d9703634c61646f868c0; length=197; release=r5.35; species=Dmel;	FBpp0082786	1e-19	227	2	433	1	51%
RAAPBAR002G01.g	blastx	dmel-all-translation-r5.35.fasta	type=protein; loc=3R:complement(14486881..14486970,14487034..14487476, 14487538..14488829,14488892..14489053, 14489110..14489177); ID=FBpp0083105; name=Cpsf73-PA; parent=FBgn0261065,FBtr0083690; dbxref=FlyBase:FBpp0083105, FlyBase_Annotation_IDs:CG7698-PA,GB_protein:AAF55578.2, REFSEQ:NP_650738,GB_protein:AAF55578, FlyMine:FBpp0083105,modMine:FBpp0083105; MD5=561027f5c8acaec5d590c2c8c2a96c01; len…	FBpp0083105	4e-08	126	1	222	1	41%
RAAPBAR002G09.g	blastx	dmel-all-translation-r5.35.fasta	type=protein; loc=3L:complement(3951352..3951486,3951752..3951876, 3952261..3952348); ID=FBpp0288663; name=CG14984-PB; parent=FBgn0035480,FBtr0290224; dbxref=FlyBase:FBpp0288663, FlyBase_Annotation_IDs:CG14984-PB,REFSEQ:NP_647844, GB_protein:AAF47817,FlyMine:FBpp0288663, modMine:FBpp0288663; MD5=70a9de18903f09e303f81f1423a81b93; length=115; release=r5.35; species=Dmel;	FBpp0288663	4e-07	123	3	643	2	40%
RAAPBAR002G10.g	blastx	dmel-all-translation-r5.35.fasta	type=protein; loc=X:join(16335816..16336053,16337526..16338009, 16338074..16338359,16338423..16338791); ID=FBpp0074054; name=CG4420-PA; parent=FBgn0030753,FBtr0074278; dbxref=FlyBase:FBpp0074054, FlyBase_Annotation_IDs:CG4420-PA,GB_protein:AAF48614.1, REFSEQ:NP_573129,GB_protein:AAF48614, FlyMine:FBpp0074054,modMine:FBpp0074054; MD5=d768fbcc3908041d5a6c0fd74b6d7578; length=458; release=r5.35; spe…	FBpp0074054	2e-16	200	-3	450	1	44%
RAAPBAR002G12.g	blastx	dmel-all-translation-r5.35.fasta	type=protein; loc=2L:complement(8041988..8042125,8042440..8042613, 8042823..8042825); ID=FBpp0079168; name=RpL36A-PA; parent=FBgn0031980,FBtr0079546; dbxref=FlyBase:FBpp0079168, FlyBase_Annotation_IDs:CG7424-PA,GB_protein:AAF52596.2, REFSEQ:NP_609179,GB_protein:AAF52596, FlyMine:FBpp0079168,modMine:FBpp0079168; MD5=61c3da38bf53d806d267c02a4756c096; length=104; release=r5.35; species=Dmel;	FBpp0079168	2e-46	459	3	476	2	43%
RAAPBAR002H02.g	blastx	dmel-all-translation-r5.35.fasta	type=protein; loc=X:join(3775022..3775148,3775487..3775995, 3776086..3776502); ID=FBpp0070584; name=VhaAC39-1-PA; parent=FBgn0028665,FBtr0070611; dbxref=FlyBase:FBpp0070584, FlyBase_Annotation_IDs:CG2934-PA,GB_protein:AAF45902.1, REFSEQ:NP_570080,GB_protein:AAF45902, FlyMine:FBpp0070584,modMine:FBpp0070584; MD5=0f779bcd26da7ed716438fa7103ded91; length=350; release=r5.35; species=Dmel;	FBpp0070584	4e-30	318	1	409	1	40%
RAAPBAR002H11.g	blastx	dmel-all-translation-r5.35.fasta	type=protein; loc=X:join(16532266..16532336,16532439..16532838); ID=FBpp0074086; name=RpS19a-PA; parent=FBgn0010412,FBtr0074311; dbxref=FlyBase:FBpp0074086, FlyBase_Annotation_IDs:CG4464-PA,REFSEQ:NP_523376, GB_protein:AAF48633; MD5=3c25226b523535b66e41a44b0ea5ba1a; length=156; release=r5.35; species=Dmel;	FBpp0074086	6e-44	435	3	325	1	53%
RAAPBAR002H12.g	blastx	dmel-all-translation-r5.35.fasta	type=protein; loc=2R:17644996..17645346; ID=FBpp0071631; name=Grx-1-PA; parent=FBgn0034658,FBtr0071714; dbxref=FlyBase:FBpp0071631, FlyBase_Annotation_IDs:CG7975-PA,GB_protein:AAF46761.1, REFSEQ:NP_611609,GB_protein:AAF46761, FlyMine:FBpp0071631,modMine:FBpp0071631; MD5=cdf27440779d0b1d40eb095f1548882e; length=116; release=r5.35; species=Dmel;	FBpp0071631	1e-24	270	2	375	1	42%
RAAPBAR003A05.g	blastx	dmel-all-translation-r5.35.fasta	type=protein; loc=2R:join(4795096..4795401,4795455..4795984, 4796040..4796525,4796582..4796710,4796767..4796916, 4797992..4798089,4798149..4798312); ID=FBpp0087731; name=CG30349-PA; parent=FBgn0050349,FBtr0088650; dbxref=FlyBase:FBpp0087731, FlyBase_Annotation_IDs:CG30349-PA,GB_protein:AAF59028.2, REFSEQ:NP_610421,GB_protein:AAF59028, FlyMine:FBpp0087731,modMine:FBpp0087731; MD5=bebaf19db51e15a50…	FBpp0087731	2e-06	111	3	349	1	51%
RAAPBAR003B03.g	blastx	dmel-all-translation-r5.35.fasta	type=protein; loc=X:join(541484..541670,541736..541956); ID=FBpp0271692; name=Roc1a-PB; parent=FBgn0025638,FBtr0273184; dbxref=FlyBase_Annotation_IDs:CG16982-PB, FlyBase:FBpp0271692,REFSEQ:NP_001138143, GB_protein:ACL82876,FlyMine:FBpp0271692, modMine:FBpp0271692; MD5=31386ca36ab5b7a625dc8888af485a4f; length=135; release=r5.35; species=Dmel;	FBpp0271692	7e-10	106	1	298	1	47%
RAAPBAR003B07.g	blastx	dmel-all-translation-r5.35.fasta	type=protein; loc=2R:join(10644090..10644218,10644299..10644511); ID=FBpp0086570; name=CG12859-PA; parent=FBgn0033961,FBtr0087440; dbxref=FlyBase:FBpp0086570, FlyBase_Annotation_IDs:CG12859-PA,GB_protein:AAF58210.1, REFSEQ:NP_610985,GB_protein:AAF58210, FlyMine:FBpp0086570,modMine:FBpp0086570; MD5=dfc9f753009c74e8c1b20aa6695f5323; length=113; release=r5.35; species=Dmel;	FBpp0086570	3e-22	248	2	301	1	46%
RAAPBAR003B09.g	blastx	dmel-all-translation-r5.35.fasta	type=protein; loc=dmel_mitochondrion_genome:3083..3770; ID=FBpp0100177; name=mt:CoII-PA; parent=FBgn0013675,FBtr0100863; dbxref=GB_protein:NP_008279,FlyBase:FBpp0100177, FlyBase_Annotation_IDs:CG34069-PA,FlyMine:FBpp0100177, modMine:FBpp0100177; MD5=ae72ce69e22e22d85dc5c86adc6a3251; length=228; release=r5.35; species=Dmel;	FBpp0100177	3e-76	720	1	716	11	26%
RAAPBAR003B10.g	blastx	dmel-all-translation-r5.35.fasta	type=protein; loc=dmel_mitochondrion_genome:complement(11720..12658); ID=FBpp0100187; name=mt:ND1-PA; parent=FBgn0013679,FBtr0100886; dbxref=GB_protein:NP_008289,FlyBase:FBpp0100187, FlyBase_Annotation_IDs:CG34092-PA,FlyMine:FBpp0100187, modMine:FBpp0100187; MD5=58fbe51939da9e0d0bcc85e86b92a455; length=312; release=r5.35; species=Dmel;	FBpp0100187	1e-37	385	1	559	7	24%
RAAPBAR003B12.g	blastx	dmel-all-translation-r5.35.fasta	type=protein; loc=2R:complement(13473295..13473543); ID=FBpp0086059; name=CG14483-PA; parent=FBgn0034248,FBtr0086902; dbxref=FlyBase:FBpp0086059, FlyBase_Annotation_IDs:CG14483-PA,GB_protein:AAF57828.1, REFSEQ:NP_611235,GB_protein:AAF57828, FlyMine:FBpp0086059,modMine:FBpp0086059; MD5=7d3699a188f40e358d045388a0f7d97d; length=82; release=r5.35; species=Dmel;	FBpp0086059	2e-23	261	3	444	1	42%
RAAPBAR003C05.g	blastx	dmel-all-translation-r5.35.fasta	type=protein; loc=2R:complement(5941794..5942072); ID=FBpp0087518; name=Def-PA; parent=FBgn0010385,FBtr0088432; dbxref=FlyBase:FBpp0087518, FlyBase_Annotation_IDs:CG1385-PA,GB_protein:AAF58855.1, REFSEQ:NP_523672,GB_protein:AAF58855, FlyMine:FBpp0087518,modMine:FBpp0087518; MD5=c22e89fdfdc145f3bbf1f2f316bcb9b8; length=92; release=r5.35; species=Dmel;	FBpp0087518	3e-10	145	3	386	1	38%
RAAPBAR003C07.g	blastx	dmel-all-translation-r5.35.fasta	type=protein; loc=2R:complement(5941794..5942072); ID=FBpp0087518; name=Def-PA; parent=FBgn0010385,FBtr0088432; dbxref=FlyBase:FBpp0087518, FlyBase_Annotation_IDs:CG1385-PA,GB_protein:AAF58855.1, REFSEQ:NP_523672,GB_protein:AAF58855, FlyMine:FBpp0087518,modMine:FBpp0087518; MD5=c22e89fdfdc145f3bbf1f2f316bcb9b8; length=92; release=r5.35; species=Dmel;	FBpp0087518	2e-10	148	3	434	1	37%
RAAPBAR003C08.g	blastx	dmel-all-translation-r5.35.fasta	type=protein; loc=dmel_mitochondrion_genome:1474..3012; ID=FBpp0100176; name=mt:CoI-PA; parent=FBgn0013674,FBtr0100861; dbxref=GB_protein:NP_008278,FlyBase:FBpp0100176, FlyBase_Annotation_IDs:CG34067-PA,FlyMine:FBpp0100176, modMine:FBpp0100176; MD5=e20a59089d4bb8cf9751e6da67b3dab3; length=511; release=r5.35; species=Dmel;	FBpp0100176	1e-167	1505	1	1411	10	30%
RAAPBAR003D07.g	blastx	dmel-all-translation-r5.35.fasta	type=protein; loc=2L:complement(2372510..2372770,2372830..2373076, 2373134..2373425,2373494..2373701); ID=FBpp0292146; name=CG3609-PB; parent=FBgn0031418,FBtr0303027; dbxref=FlyBase:FBpp0292146, FlyBase_Annotation_IDs:CG3609-PB,REFSEQ:NP_001188684, GB_protein:ADV36935; MD5=a7aaa93fe12c846099a9c3ed1dd60d44; length=335; release=r5.35; species=Dmel;	FBpp0292146	1e-40	410	2	513	1	50%
RAAPBAR003D09.g	blastx	dmel-all-translation-r5.35.fasta	type=protein; loc=2L:join(10232573..10232659,10233481..10233561, 10233757..10234359); ID=FBpp0079542; name=eEF1delta-PB; parent=FBgn0032198,FBtr0079952; dbxref=FlyBase:FBpp0079542, FlyBase_Annotation_IDs:CG4912-PB,GB_protein:AAF52879.1, REFSEQ:NP_609361,GB_protein:AAF52879, FlyMine:FBpp0079542,modMine:FBpp0079542; MD5=3103901e9593cf681f8c4578459f7a67; length=256; release=r5.35; species=Dmel;	FBpp0079542	1e-18	221	-3	512	2	34%
RAAPBAR003E02.g	blastx	dmel-all-translation-r5.35.fasta	type=protein; loc=dmel_mitochondrion_genome:complement(6402..8124); ID=FBpp0100182; name=mt:ND5-PA; parent=FBgn0013684,FBtr0100877; dbxref=FlyBase_Annotation_IDs:CG34083-PA, GB_protein:NP_008284,FlyBase:FBpp0100182, FlyMine:FBpp0100182,modMine:FBpp0100182; MD5=369758830111c7645ebba9e21bd1da21; length=574; release=r5.35; species=Dmel;	FBpp0100182	2e-75	714	2	969	9	23%
RAAPBAR003F02.g	blastx	dmel-all-translation-r5.35.fasta	type=protein; loc=2R:join(16558889..16559183,16559251..16559363, 16559624..16559774,16559845..16559942); ID=FBpp0085549; name=CG30152-PA; parent=FBgn0034543,FBtr0086236; dbxref=FlyBase:FBpp0085549, FlyBase_Annotation_IDs:CG30152-PA,GB_protein:AAF57428.1, REFSEQ:NP_611509,GB_protein:AAF57428, FlyMine:FBpp0085549,modMine:FBpp0085549; MD5=f3483e1831e4e348722773021638fdc5; length=218; release=r5.35; …	FBpp0085549	2e-36	362	1	455	1	47%
RAAPBAR003F04.g	blastx	dmel-all-translation-r5.35.fasta	type=protein; loc=3R:complement(14216347..14216612,14216684..14216918, 14216981..14217239,14217300..14218927, 14218994..14219110); ID=FBpp0083072; name=Vha100-2-PA; parent=FBgn0028670,FBtr0083657; dbxref=FlyBase:FBpp0083072, FlyBase_Annotation_IDs:CG18617-PA,GB_protein:AAF55552.2, REFSEQ:NP_732337,GB_protein:AAF55552, FlyMine:FBpp0083072,modMine:FBpp0083072; MD5=4a0d4c7381c2f858b8e1b7da2aa5d414; …	FBpp0083072	2e-40	406	2	422	1	44%
RAAPBAR003F12.g	blastx	dmel-all-translation-r5.35.fasta	type=protein; loc=3R:complement(1291430..1291453,1291522..1291749, 1291875..1292096); ID=FBpp0078416; name=RpL35A-PA; parent=FBgn0037328,FBtr0078769; dbxref=FlyBase:FBpp0078416, FlyBase_Annotation_IDs:CG2099-PA,GB_protein:AAF52027.1, REFSEQ:NP_649539,GB_protein:AAF52027, FlyMine:FBpp0078416,modMine:FBpp0078416; MD5=3d00de2b2acad33116492b6202acad7c; length=157; release=r5.35; species=Dmel;	FBpp0078416	3e-50	493	3	549	3	49%
RAAPBAR003G09.g	blastx	dmel-all-translation-r5.35.fasta	type=protein; loc=X:complement(15829284..15829375,15829450..15830041, 15830109..15830281,15830352..15830467, 15830832..15831064,15831624..15831787, 15832791..15833133); ID=FBpp0073955; name=Stim-PA; parent=FBgn0045073,FBtr0074159; dbxref=FlyBase:FBpp0073955, FlyBase_Annotation_IDs:CG9126-PA,GB_protein:AAF48542.2, REFSEQ:NP_523357,GB_protein:AAF48542, FlyMine:FBpp0073955,modMine:FBpp0073955; MD5=4…	FBpp0073955	1e-12	165	1	304	1	38%
RAAPBAR003H01.g	blastx	dmel-all-translation-r5.35.fasta	type=protein; loc=2R:join(4956836..4957131,4961576..4961964, 4962345..4962593,4963378..4963450,4963875..4964301); ID=FBpp0289728; name=ana-PB; parent=FBgn0011746,FBtr0300501; dbxref=REFSEQ:NP_001163093,GB_protein:ACZ94372, FlyBase:FBpp0289728,FlyBase_Annotation_IDs:CG8084-PB, FlyMine:FBpp0289728,modMine:FBpp0289728; MD5=4231c881abc40defd844d87b1cc64a92; length=477; release=r5.35; species=Dmel;	FBpp0289728	7e-12	162	2	493	1	48%
RAAPBAR004B09.g	blastx	dmel-all-translation-r5.35.fasta	type=protein; loc=3L:join(14993168..14993229,14993300..14993479, 14993745..14994321); ID=FBpp0075382; name=Prosbeta2-PA; parent=FBgn0023174,FBtr0075629; dbxref=FlyBase:FBpp0075382, FlyBase_Annotation_IDs:CG3329-PA,GB_protein:AAF49685.1, REFSEQ:NP_524076,GB_protein:AAF49685, FlyMine:FBpp0075382,modMine:FBpp0075382; MD5=2dd7ecd2f2dca4114104ccd63ddbc802; length=272; release=r5.35; species=Dmel;	FBpp0075382	1e-08	131	3	304	1	42%
RAAPBAR004C04.g	blastx	dmel-all-translation-r5.35.fasta	type=protein; loc=3L:complement(11105553..11105948, 11106674..11106739); ID=FBpp0075958; name=Sod-PA; parent=FBgn0003462,FBtr0076229; dbxref=FlyBase:FBpp0075958, FlyBase_Annotation_IDs:CG11793-PA,GB_protein:AAF50095.1, REFSEQ:NP_476735,GB_protein:AAF50095, FlyMine:FBpp0075958,modMine:FBpp0075958; MD5=664bd08a7dfba355bbe0146992ae0f78; length=153; release=r5.35; species=Dmel;	FBpp0075958	2e-56	549	3	769	9	44%
RAAPBAR004C08.g	blastx	dmel-all-translation-r5.35.fasta	type=protein; loc=2L:join(5327507..5327676,5327744..5327807); ID=FBpp0078707; name=cype-PA; parent=FBgn0015031,FBtr0079072; dbxref=FlyBase:FBpp0078707, FlyBase_Annotation_IDs:CG14028-PA,GB_protein:AAF52241.3, REFSEQ:NP_536787,GB_protein:AAF52241, FlyMine:FBpp0078707,modMine:FBpp0078707; MD5=72f3dcb8155a208d51d90373e7f504f3; length=77; release=r5.35; species=Dmel;	FBpp0078707	6e-16	200	2	758	10	35%
RAAPBAR004D06.g	blastx	dmel-all-translation-r5.35.fasta	type=protein; loc=3L:join(23332535..23332576,23332634..23332780, 23334557..23334619); ID=FBpp0070040; name=CG32230-PB; parent=FBgn0052230,FBtr0070041; dbxref=GB_protein:AAN11412.1,FlyBase:FBpp0070040, FlyBase_Annotation_IDs:CG32230-PB,REFSEQ:NP_730778, GB_protein:AAN11412; MD5=2f4379d0843771a3cd2016f06945f9e5; length=83; release=r5.35; species=Dmel;	FBpp0070040	1e-35	367	2	542	5	46%
RAAPBAR004D11.g	blastx	dmel-all-translation-r5.35.fasta	type=protein; loc=X:complement(6571396..6571608,6571685..6571914, 6572033..6572117); ID=FBpp0099823; name=CG3192-PB; parent=FBgn0029888,FBtr0100409; dbxref=FlyBase_Annotation_IDs:CG3192-PB, FlyBase:FBpp0099823,GB_protein:AAZ52496.1, REFSEQ:NP_001027048,GB_protein:AAZ52496, FlyMine:FBpp0099823,modMine:FBpp0099823; MD5=3c17d09ad5273da39341ea67f3598e56; length=175; release=r5.35; species=Dmel;	FBpp0099823	3e-41	416	3	540	2	47%
RAAPBAR004E01.g	blastx	dmel-all-translation-r5.35.fasta	type=protein; loc=2L:join(18831342..18831386,18831723..18832046, 18832106..18832296,18832361..18833244, 18833305..18833495); ID=FBpp0080659; name=ScpX-PA; parent=FBgn0015808,FBtr0081109; dbxref=FlyBase:FBpp0080659, FlyBase_Annotation_IDs:CG17320-PA,GB_protein:AAF53713.1, REFSEQ:NP_524715,GB_protein:AAF53713, FlyMine:FBpp0080659,modMine:FBpp0080659; MD5=00ac2c5ddd7673fa4c9d0f7dbf0065ae; length=544…	FBpp0080659	4e-28	299	1	338	1	49%
RAAPBAR004E06.g	blastx	dmel-all-translation-r5.35.fasta	type=protein; loc=3L:join(20809760..20809933,20825946..20826305, 20826383..20826757,20826833..20826969, 20827102..20827186); ID=FBpp0289762; name=Pka-R1-PU; parent=FBgn0259243,FBtr0300535; dbxref=FlyBase:FBpp0289762, FlyBase_Annotation_IDs:CG42341-PU,REFSEQ:NP_001014595, GB_protein:AAX52762; MD5=3ee620dc35250cf731ee246e3719c374; length=376; release=r5.35; species=Dmel;	FBpp0289762	1e-45	449	2	280	1	48%
RAAPBAR004E07.g	blastx	dmel-all-translation-r5.35.fasta	type=protein; loc=dmel_mitochondrion_genome:4736..5527; ID=FBpp0100180; name=mt:CoIII-PA; parent=FBgn0013676,FBtr0100868; dbxref=GB_protein:NP_008282,FlyBase:FBpp0100180, FlyBase_Annotation_IDs:CG34074-PA,FlyMine:FBpp0100180, modMine:FBpp0100180; MD5=64815830b892a5988cbc31eca85c7f81; length=262; release=r5.35; species=Dmel;	FBpp0100180	3e-52	508	1	396	3	27%
RAAPBAR004E09.g	blastx	dmel-all-translation-r5.35.fasta	type=protein; loc=3R:complement(26212020..26212318, 26213186..26213252); ID=FBpp0084999; name=Fer1HCH-PE; parent=FBgn0015222,FBtr0085635; dbxref=FlyBase:FBpp0084999, FlyBase_Annotation_IDs:CG2216-PE,GB_protein:AAN14227.1, REFSEQ:NP_733361,GB_protein:AAN14227, FlyMine:FBpp0084999,modMine:FBpp0084999; MD5=bb59b00c3f2577ff3a74b8622bf1e49f; length=121; release=r5.35; species=Dmel;	FBpp0084999	2e-26	289	2	612	3	40%
RAAPBAR004F12.g	blastx	dmel-all-translation-r5.35.fasta	type=protein; loc=3R:join(7047652..7047654,7047897..7048089, 7048283..7048451,7049117..7049252,7049580..7049969, 7050213..7050572); ID=FBpp0081822; name=RpL3-PA; parent=FBgn0020910,FBtr0082346; dbxref=FlyBase:FBpp0081822, FlyBase_Annotation_IDs:CG4863-PA,GB_protein:AAF54610.2, REFSEQ:NP_524316,GB_protein:AAF54610, FlyMine:FBpp0081822,modMine:FBpp0081822; MD5=96aa8a3d3896e3e1a66971d6b83371dd; leng…	FBpp0081822	6e-82	767	1	551	2	48%
RAAPBAR004G09.g	blastx	dmel-all-translation-r5.35.fasta	type=protein; loc=2L:join(4969085..4969224,4969285..4970146); ID=FBpp0078633; name=CG3756-PA; parent=FBgn0031657,FBtr0078994; dbxref=FlyBase:FBpp0078633, FlyBase_Annotation_IDs:CG3756-PA,GB_protein:AAF52185.1, REFSEQ:NP_608885,GB_protein:AAF52185, FlyMine:FBpp0078633,modMine:FBpp0078633; MD5=37789b8c40f59327a400171776c519e2; length=333; release=r5.35; species=Dmel;	FBpp0078633	9e-14	175	2	273	1	49%
RAAPBAR004G10.g	blastx	dmel-all-translation-r5.35.fasta	type=protein; loc=2R:complement(10102940..10103207,10103456..10103615, 10104035..10104038); ID=FBpp0086701; name=RpS23-PA; parent=FBgn0033912,FBtr0087575; dbxref=FlyBase:FBpp0086701, FlyBase_Annotation_IDs:CG8415-PA,GB_protein:AAF58277.2, REFSEQ:NP_610939,GB_protein:AAF58277, FlyMine:FBpp0086701,modMine:FBpp0086701; MD5=e61e7f18ffb2c6f72e0b266cd817f7b8; length=143; release=r5.35; species=Dmel;	FBpp0086701	4e-37	219	2	312	1	52%
RAAPBAR004G12.g	blastx	dmel-all-translation-r5.35.fasta	type=protein; loc=3L:join(3223499..3223526,3223770..3223927, 3224314..3224460); ID=FBpp0072908; name=CG17737-PA; parent=FBgn0035423,FBtr0073044; dbxref=FlyBase:FBpp0072908, FlyBase_Annotation_IDs:CG17737-PA,GB_protein:AAF47744.1, REFSEQ:NP_647792,GB_protein:AAF47744, FlyMine:FBpp0072908,modMine:FBpp0072908; MD5=7b25efa0661200833d610e309f6811a4; length=110; release=r5.35; species=Dmel;	FBpp0072908	2e-54	530	2	589	6	40%
RAAPBAR005B04.g	blastx	dmel-all-translation-r5.35.fasta	type=protein; loc=X:join(4243441..4243620,4243686..4243745, 4247500..4247646,4248504..4248583,4251073..4251309, 4251378..4251544,4251609..4251913,4252309..4252473, 4252538..4252904,4253100..4254363,4254428..4254584, 4254649..4254738,4255999..4256067); ID=FBpp0290690; name=norpA-PE; parent=FBgn0262738,FBtr0301475; dbxref=REFSEQ:NP_001162661,GB_protein:ACZ95198, FlyBase:FBpp0290690,FlyBase_Annotati…	FBpp0290690	8e-10	141	2	333	1	26%
RAAPBAR005C01.g	blastx	dmel-all-translation-r5.35.fasta	type=protein; loc=2R:complement(20650133..20650495); ID=FBpp0072342; name=CG12848-PA; parent=FBgn0040666,FBtr0072437; dbxref=FlyBase:FBpp0072342, FlyBase_Annotation_IDs:CG12848-PA,GB_protein:AAF47263.2, REFSEQ:NP_652307,GB_protein:AAF47263, FlyMine:FBpp0072342,modMine:FBpp0072342; MD5=b7f4183e5d7c7ecdfde50a168b947c8e; length=120; release=r5.35; species=Dmel;	FBpp0072342	1e-31	332	1	482	2	42%
RAAPBAR005C10.g	blastx	dmel-all-translation-r5.35.fasta	type=protein; loc=2R:join(5095270..5095355,5095419..5095521, 5095588..5095849,5095922..5096610); ID=FBpp0087669; name=VhaAC45-PA; parent=FBgn0262515,FBtr0088588; dbxref=FlyBase:FBpp0087669, FlyBase_Annotation_IDs:CG8029-PA,GB_protein:AAF58965.1, REFSEQ:NP_724770,GB_protein:AAF58965, modMine:FBpp0087669; MD5=6a8731293109cbfcf230af0b1a101031; length=379; release=r5.35; species=Dmel;	FBpp0087669	3e-17	210	1	586	1	41%
RAAPBAR005D07.g	blastx	dmel-all-translation-r5.35.fasta	type=protein; loc=2R:complement(6710088..6710768); ID=FBpp0087342; name=CG12343-PA; parent=FBgn0033556,FBtr0088247; dbxref=FlyBase:FBpp0087342, FlyBase_Annotation_IDs:CG12343-PA,GB_protein:AAF58745.1, REFSEQ:NP_610617,GB_protein:AAF58745, FlyMine:FBpp0087342,modMine:FBpp0087342; MD5=da5b96d2d4c73ac44cf6b79180cf4db4; length=226; release=r5.35; species=Dmel;	FBpp0087342	2e-54	532	1	810	4	44%
RAAPBAR005E02.g	blastx	dmel-all-translation-r5.35.fasta	type=protein; loc=2L:join(155572..155784,155858..155950); ID=FBpp0297500; name=CG11455-PF; parent=FBgn0031228,FBtr0306542; dbxref=FlyBase:FBpp0297500, FlyBase_Annotation_IDs:CG11455-PF; MD5=c1b2befb31ed2d2f3d7f91eaa9aad8ea; length=101; release=r5.35; species=Dmel;	FBpp0297500	1e-33	349	3	500	2	45%
RAAPBAR005E03.g	blastx	dmel-all-translation-r5.35.fasta	type=protein; loc=2R:complement(17493577..17493698,17493973..17494122, 17494186..17494297); ID=FBpp0071607; name=CG10433-PA; parent=FBgn0034638,FBtr0071690; dbxref=FlyBase:FBpp0071607, FlyBase_Annotation_IDs:CG10433-PA,GB_protein:AAF46736.1, REFSEQ:NP_611590,GB_protein:AAF46736, FlyMine:FBpp0071607,modMine:FBpp0071607; MD5=32b80d4a275e00703d08b3a741b918c1; length=127; release=r5.35; species=Dmel;	FBpp0071607	2e-14	144	2	514	1	47%
RAAPBAR005E05.g	blastx	dmel-all-translation-r5.35.fasta	type=protein; loc=X:complement(10675654..10676128,10676206..10676333, 10676413..10676713,10676810..10676844); ID=FBpp0073280; name=sesB-PD; parent=FBgn0003360,FBtr0073424; dbxref=FlyBase:FBpp0073280, FlyBase_Annotation_IDs:CG16944-PD,GB_protein:AAN09268.1, REFSEQ:NP_727449,GB_protein:AAN09268; MD5=26b2d21320af245fcb4f09e3af22b1c1; length=312; release=r5.35; species=Dmel;	FBpp0073280	1e-32	338	1	219	1	49%
RAAPBAR005E10.g	blastx	dmel-all-translation-r5.35.fasta	type=protein; loc=2L:join(5055259..5055540,5055631..5055759); ID=FBpp0078649; name=His3.3A-PA; parent=FBgn0014857,FBtr0079010; dbxref=GB_protein:AAF52213.1, FlyBase_Annotation_IDs:CG5825-PA,FlyBase:FBpp0078649, REFSEQ:NP_523479,GB_protein:AAF52213; MD5=75af9cdffcfb130af1f1a16243a56648; length=136; release=r5.35; species=Dmel;	FBpp0078649	9e-67	356	3	613	1	51%
RAAPBAR005F04.g	blastx	dmel-all-translation-r5.35.fasta	type=protein; loc=X:complement(19373463..19373786,19373847..19373909); ID=FBpp0074554; name=mRpS14-PA; parent=FBgn0044030,FBtr0074785; dbxref=FlyBase:FBpp0074554, FlyBase_Annotation_IDs:CG32531-PA,GB_protein:AAF48956.2, REFSEQ:NP_728245,GB_protein:AAF48956, FlyMine:FBpp0074554,modMine:FBpp0074554; MD5=65906de82744c505ddb9f5049fb31eac; length=128; release=r5.35; species=Dmel;	FBpp0074554	3e-21	243	2	513	1	40%
RAAPBAR005F11.g	blastx	dmel-all-translation-r5.35.fasta	type=protein; loc=3L:join(6746207..6746337,6746418..6747045); ID=FBpp0076652; name=CG8549-PA; parent=FBgn0035714,FBtr0076943; dbxref=FlyBase:FBpp0076652, FlyBase_Annotation_IDs:CG8549-PA,GB_protein:AAF50645.1, REFSEQ:NP_648057,GB_protein:AAF50645, FlyMine:FBpp0076652,modMine:FBpp0076652; MD5=458f2eefd1a43ead7b6e7412377baaa6; length=252; release=r5.35; species=Dmel;	FBpp0076652	2e-44	445	3	639	1	47%
RAAPBAR005G02.g	blastx	dmel-all-translation-r5.35.fasta	type=protein; loc=3R:complement(27420646..27421323, 27421770..27421880); ID=FBpp0085166; name=RpL6-PB; parent=FBgn0039857,FBtr0085805; dbxref=FlyBase:FBpp0085166, FlyBase_Annotation_IDs:CG11522-PB,GB_protein:AAF57167.1, REFSEQ:NP_651876,GB_protein:AAF57167, FlyMine:FBpp0085166,modMine:FBpp0085166; MD5=ba2930e7c501012c8593accfaaa0cb45; length=262; release=r5.35; species=Dmel;	FBpp0085166	6e-09	133	2	196	1	50%
RAAPBAR005G04.g	blastx	dmel-all-translation-r5.35.fasta	type=protein; loc=X:complement(15275377..15275699,15275835..15276203, 15276262..15276388,15276579..15276713); ID=FBpp0073831; name=CG9164-PB; parent=FBgn0030634,FBtr0074014; dbxref=FlyBase:FBpp0073831, FlyBase_Annotation_IDs:CG9164-PB,GB_protein:AAN09664.1, REFSEQ:NP_727846,GB_protein:AAN09664; MD5=ce80e8cb95485aec32071e86d5b07a69; length=317; release=r5.35; species=Dmel;	FBpp0073831	1e-06	114	1	298	1	39%
RAAPBAR005G06.g	blastx	dmel-all-translation-r5.35.fasta	type=protein; loc=3L:join(17468520..17468694,17468751..17468845); ID=FBpp0291672; name=CG7580-PC; parent=FBgn0036728,FBtr0302510; dbxref=FlyBase:FBpp0291672, FlyBase_Annotation_IDs:CG7580-PC,REFSEQ:NP_001189125, GB_protein:ADV37561; MD5=4fd8404cdf0b63d354276d88ce4670ba; length=89; release=r5.35; species=Dmel;	FBpp0291672	2e-29	312	3	398	3	40%
RAAPBAR005H01.g	blastx	dmel-all-translation-r5.35.fasta	type=protein; loc=2L:complement(13370368..13370564,13370624..13370763, 13370842..13370939); ID=FBpp0080051; name=CG9306-PA; parent=FBgn0032511,FBtr0080472; dbxref=FlyBase:FBpp0080051, FlyBase_Annotation_IDs:CG9306-PA,GB_protein:AAF53290.1, REFSEQ:NP_609642,GB_protein:AAF53290, FlyMine:FBpp0080051,modMine:FBpp0080051; MD5=2ca0af994dcaa86c8129d1ddc8165155; length=144; release=r5.35; species=Dmel;	FBpp0080051	2e-22	179	3	358	1	48%
RAAPBAR005H05.g	blastx	dmel-all-translation-r5.35.fasta	type=protein; loc=X:complement(5513907..5514319,5516285..5516312, 5516450..5516452); ID=FBpp0070749; name=Mlc-c-PA; parent=FBgn0004687,FBtr0070783; dbxref=FlyBase:FBpp0070749, FlyBase_Annotation_IDs:CG3201-PA,GB_protein:AAF46048.1, REFSEQ:NP_511049,GB_protein:AAF46048, FlyMine:FBpp0070749,modMine:FBpp0070749; MD5=eac4fbdd7c06d2566cc246bedafc8907; length=147; release=r5.35; species=Dmel;	FBpp0070749	2e-48	474	1	361	1	50%
RAAPBAR005H09.g	blastx	dmel-all-translation-r5.35.fasta	type=protein; loc=X:join(19645467..19645579,19650463..19650575, 19650645..19650835,19650904..19651001, 19651067..19651530,19651601..19652030, 19652135..19652309,19652377..19652790); ID=FBpp0074564; name=CG12703-PA; parent=FBgn0031069,FBtr0074795; dbxref=FlyBase:FBpp0074564, FlyBase_Annotation_IDs:CG12703-PA,GB_protein:AAF49018.2, REFSEQ:NP_608354,GB_protein:AAF49018, FlyMine:FBpp0074564,modMine:F…	FBpp0074564	5e-07	117	3	360	1	36%
RAAPBAR005H10.g	blastx	dmel-all-translation-r5.35.fasta	type=protein; loc=2L:4442498..4442854; ID=FBpp0077128; name=CG15432-PA; parent=FBgn0031603,FBtr0077438; dbxref=FlyBase:FBpp0077128, FlyBase_Annotation_IDs:CG15432-PA,GB_protein:AAF51014.1, REFSEQ:NP_608832,GB_protein:AAF51014, FlyMine:FBpp0077128,modMine:FBpp0077128; MD5=732b59ae40abba05e699284937c6aee6; length=118; release=r5.35; species=Dmel;	FBpp0077128	6e-20	233	2	620	1	36%
RAAPBAR006A04.g	blastx	dmel-all-translation-r5.35.fasta	type=protein; loc=2L:complement(19436146..19436633,19436810..19436963, 19437032..19437126,19437666..19437845, 19438009..19438012); ID=FBpp0080750; name=CG10237-PC; parent=FBgn0032783,FBtr0081209; dbxref=FlyBase:FBpp0080750, FlyBase_Annotation_IDs:CG10237-PC,GB_protein:AAN11041.1, REFSEQ:NP_724192,GB_protein:AAN11041, FlyMine:FBpp0080750,modMine:FBpp0080750; MD5=7e407f2e2dd3139583b3cfe17107bae3; l…	FBpp0080750	1e-06	114	1	204	1	32%
RAAPBAR006A07.g	blastx	dmel-all-translation-r5.35.fasta	type=protein; loc=X:complement(514834..515178); ID=FBpp0070155; name=CG13365-PA; parent=FBgn0029529,FBtr0070160; dbxref=FlyBase:FBpp0070155, FlyBase_Annotation_IDs:CG13365-PA,GB_protein:AAF45524.1, REFSEQ:NP_569849,GB_protein:AAF45524, FlyMine:FBpp0070155,modMine:FBpp0070155; MD5=4a9b33c25a9e40df7d4f449b439eb8bb; length=114; release=r5.35; species=Dmel;	FBpp0070155	5e-27	292	1	470	1	46%
RAAPBAR006C01.g	blastx	dmel-all-translation-r5.35.fasta	type=protein; loc=3R:complement(14108793..14109079, 14109137..14109176); ID=FBpp0083020; name=CG14312-PA; parent=FBgn0038596,FBtr0083599; dbxref=FlyBase:FBpp0083020, FlyBase_Annotation_IDs:CG14312-PA,GB_protein:AAF55528.1, REFSEQ:NP_650704,GB_protein:AAF55528, FlyMine:FBpp0083020,modMine:FBpp0083020; MD5=f2e7308b88168658f66a01f2274c3e34; length=108; release=r5.35; species=Dmel;	FBpp0083020	2e-27	297	2	535	1	50%
RAAPBAR006C06.g	blastx	dmel-all-translation-r5.35.fasta	type=protein; loc=3R:complement(4808835..4809273,4809335..4809719, 4809777..4809876,4809935..4809946); ID=FBpp0081491; name=RagA-PA; parent=FBgn0037647,FBtr0082013; dbxref=FlyBase:FBpp0081491, FlyBase_Annotation_IDs:CG11968-PA,GB_protein:AAF54312.1, REFSEQ:NP_649850,GB_protein:AAF54312, FlyMine:FBpp0081491,modMine:FBpp0081491; MD5=c245ce892c78cd67b08989488d3747d1; length=311; release=r5.35; speci…	FBpp0081491	3e-30	317	2	271	1	50%
RAAPBAR006F02.g	blastx	dmel-all-translation-r5.35.fasta	type=protein; loc=3R:join(8856704..8856733,8856804..8856991, 8857057..8857171); ID=FBpp0082171; name=l(3)87Df-PA; parent=FBgn0002354,FBtr0082703; dbxref=FlyBase:FBpp0082171, FlyBase_Annotation_IDs:CG7620-PA,GB_protein:AAF54894.1, REFSEQ:NP_524942,GB_protein:AAF54894, FlyMine:FBpp0082171,modMine:FBpp0082171; MD5=db8d9f5ca7db49b4872864fd062b79f4; length=110; release=r5.35; species=Dmel;	FBpp0082171	1e-27	297	1	451	1	49%
RAAPBAR006H12.g	blastx	dmel-all-translation-r5.35.fasta	type=protein; loc=3R:complement(224475..225107,225168..225402, 225464..225615); ID=FBpp0112104; name=CG9853-PB; parent=FBgn0086605,FBtr0113192; dbxref=FlyBase_Annotation_IDs:CG9853-PB, FlyBase:FBpp0112104,FlyBase_Annotation_IDs:CG41469-PB, REFSEQ:NP_001097680,GB_protein:ABW08596; MD5=ecc2651be9699581f7932b1beec5795e; length=339; release=r5.35; species=Dmel;	FBpp0112104	5e-11	151	1	289	1	36%
RAAPBAR007B01.g	blastx	dmel-all-translation-r5.35.fasta	type=protein; loc=3R:join(19512008..19512083,19512434..19512826, 19513043..19513352,19513413..19513836); ID=FBpp0083832; name=SPE-PA; parent=FBgn0039102,FBtr0084440; dbxref=FlyBase:FBpp0083832, FlyBase_Annotation_IDs:CG16705-PA,GB_protein:AAF56160.2, REFSEQ:NP_651168,GB_protein:AAF56160, FlyMine:FBpp0083832,modMine:FBpp0083832; MD5=d89ea9034f5e1a0f055d7435252bffd2; length=400; release=r5.35; spec…	FBpp0083832	1e-14	184	1	408	1	36%
RAAPBAR007B02.g	blastx	dmel-all-translation-r5.35.fasta	type=protein; loc=3R:join(23099553..23099607,23099685..23100037); ID=FBpp0084528; name=CG5934-PA; parent=FBgn0039505,FBtr0085158; dbxref=FlyBase:FBpp0084528, FlyBase_Annotation_IDs:CG5934-PA,GB_protein:AAF56692.1, REFSEQ:NP_651552,GB_protein:AAF56692, FlyMine:FBpp0084528,modMine:FBpp0084528; MD5=79fb2415b60a7d88a9071a38ffb7be1c; length=135; release=r5.35; species=Dmel;	FBpp0084528	9e-32	336	3	755	1	41%
RAAPBAR007B03.g	blastx	dmel-all-translation-r5.35.fasta	type=protein; loc=2R:join(18742040..18742052,18742170..18742381, 18742968..18743165); ID=FBpp0071808; name=RpL23-PA; parent=FBgn0010078,FBtr0071897; dbxref=GB_protein:AAF46914.1,FlyBase:FBpp0071808, FlyBase_Annotation_IDs:CG3661-PA,REFSEQ:NP_523813, GB_protein:AAF46914,FlyMine:FBpp0071808, modMine:FBpp0071808; MD5=91472336627593eb0a972b29a50a5e93; length=140; release=r5.35; species=Dmel;	FBpp0071808	6e-63	602	3	484	1	52%
RAAPBAR007B10.g	blastx	dmel-all-translation-r5.35.fasta	type=protein; loc=2R:join(18686709..18686774,18687401..18687981, 18688074..18688875,18688988..18689197); ID=FBpp0071794; name=blw-PA; parent=FBgn0011211,FBtr0071883; dbxref=FlyBase:FBpp0071794, FlyBase_Annotation_IDs:CG3612-PA,GB_protein:AAF46903.1, REFSEQ:NP_726243,GB_protein:AAF46903, FlyMine:FBpp0071794,modMine:FBpp0071794; MD5=9adab5c6a725023536c45cc02a2d2dad; length=552; release=r5.35; speci…	FBpp0071794	1e-14	182	2	233	1	48%
RAAPBAR007B12.g	blastx	dmel-all-translation-r5.35.fasta	type=protein; loc=3R:join(15995237..15995242,15999813..16000133, 16000213..16000395); ID=FBpp0083275; name=CG5023-PA; parent=FBgn0038774,FBtr0083866; dbxref=FlyBase:FBpp0083275, FlyBase_Annotation_IDs:CG5023-PA,GB_protein:AAG22158.1, REFSEQ:NP_650867,GB_protein:AAG22158, FlyMine:FBpp0083275,modMine:FBpp0083275; MD5=6ed38119e104e6fa938e823a72687aa7; length=169; release=r5.35; species=Dmel;	FBpp0083275	3e-82	770	1	645	2	44%
RAAPBAR007C01.g	blastx	dmel-all-translation-r5.35.fasta	type=protein; loc=3R:join(9598072..9598132,9599657..9599740, 9600034..9600108,9600175..9600459,9600521..9600559, 9600814..9600891,9600950..9601027,9601104..9601181, 9601252..9601898,9601957..9602278,9602514..9602686, 9602975..9603430,9603632..9604048); ID=FBpp0082295; name=CG9297-PA; parent=FBgn0038181,FBtr0082827; dbxref=FlyBase:FBpp0082295, FlyBase_Annotation_IDs:CG9297-PA,GB_protein:AAF54988.1…	FBpp0082295	1e-78	739	2	535	1	51%
RAAPBAR007C04.g	blastx	dmel-all-translation-r5.35.fasta	type=protein; loc=2L:complement(10254832..10255014,10255078..10255270, 10255721..10255815); ID=FBpp0079675; name=CG5676-PA; parent=FBgn0032200,FBtr0080086; dbxref=FlyBase:FBpp0079675, FlyBase_Annotation_IDs:CG5676-PA,GB_protein:AAF52886.1, REFSEQ:NP_609362,GB_protein:AAF52886, FlyMine:FBpp0079675,modMine:FBpp0079675; MD5=29ab77109ef0031e4af224e003dd87ee; length=156; release=r5.35; species=Dmel;	FBpp0079675	2e-34	358	2	719	1	46%
RAAPBAR007D03.g	blastx	dmel-all-translation-r5.35.fasta	type=protein; loc=X:join(541481..541558,541643..541670, 541736..541956); ID=FBpp0070117; name=Roc1a-PA; parent=FBgn0025638,FBtr0070122; dbxref=FlyBase_Annotation_IDs:CG16982-PA, FlyBase:FBpp0070117,GB_protein:AAF45536, REFSEQ:NP_569852,FlyMine:FBpp0070117, modMine:FBpp0070117; MD5=0b2b0eb7e4a53b7bc0514af4a08964da; length=108; release=r5.35; species=Dmel;	FBpp0070117	2e-31	254	2	394	1	46%
RAAPBAR007E05.g	blastx	dmel-all-translation-r5.35.fasta	type=protein; loc=2R:join(18525358..18525563,18525623..18525756, 18525816..18526318); ID=FBpp0071771; name=bonsai-PA; parent=FBgn0026261,FBtr0071860; dbxref=FlyBase:FBpp0071771, FlyBase_Annotation_IDs:CG4207-PA,GB_protein:AAF46869.1, REFSEQ:NP_611691,GB_protein:AAF46869, FlyMine:FBpp0071771,modMine:FBpp0071771; MD5=577b8c4a8c49f2c856097b073951211a; length=280; release=r5.35; species=Dmel;	FBpp0071771	3e-13	140	1	379	1	49%
RAAPBAR007F03.g	blastx	dmel-all-translation-r5.35.fasta	type=protein; loc=2R:complement(13459908..13460028, 13460157..13460209); ID=FBpp0086062; name=CG14482-PA; parent=FBgn0034245,FBtr0086905; dbxref=GB_protein:AAF57832.1,FlyBase:FBpp0086062, FlyBase_Annotation_IDs:CG14482-PA,REFSEQ:NP_611233, GB_protein:AAF57832,FlyMine:FBpp0086062, modMine:FBpp0086062; MD5=3892fdd015aacb7b08da0e782461f72b; length=57; release=r5.35; species=Dmel;	FBpp0086062	6e-09	133	1	321	1	33%
RAAPBAR007F11.g	blastx	dmel-all-translation-r5.35.fasta	type=protein; loc=X:complement(2336395..2336765,2337767..2337818); ID=FBpp0070443; name=tko-PB; parent=FBgn0003714,FBtr0070459; dbxref=FlyBase:FBpp0070443, FlyBase_Annotation_IDs:CG7925-PB,GB_protein:AAF45781.1, REFSEQ:NP_525050,GB_protein:AAF45781, FlyMine:FBpp0070443,modMine:FBpp0070443; MD5=690670b82c9458aa63db428c5eba5526; length=140; release=r5.35; species=Dmel;	FBpp0070443	2e-13	171	2	348	1	44%
RAAPBAR007G07.g	blastx	dmel-all-translation-r5.35.fasta	type=protein; loc=2R:join(19435813..19435909,19436061..19436293); ID=FBpp0071970; name=levy-PA; parent=FBgn0034877,FBtr0072061; dbxref=FlyBase:FBpp0071970, FlyBase_Annotation_IDs:CG17280-PA,GB_protein:AAF47024.1, REFSEQ:NP_611805,GB_protein:AAF47024, FlyMine:FBpp0071970,modMine:FBpp0071970; MD5=09db1b48eeb1a5d9e29325a4005a83e0; length=109; release=r5.35; species=Dmel;	FBpp0071970	3e-35	343	2	430	1	51%
RAAPBAR007G11.g	blastx	dmel-all-translation-r5.35.fasta	type=protein; loc=3L:join(23708225..23708266,23709002..23709420, 23709473..23709743); ID=FBpp0289146; name=CG17454-PA; parent=FBgn0039977,FBtr0299868; dbxref=FlyBase:FBpp0289146, FlyBase_Annotation_IDs:CG17454-PA,REFSEQ:NP_001138001, GB_protein:ACL83356,FlyMine:FBpp0289146, modMine:FBpp0289146; MD5=df36e439a1cb0fa8b34366fa4e9f153d; length=243; release=r5.35; species=Dmel;	FBpp0289146	5e-14	177	3	250	1	43%
RAAPBAR008A01.g	blastx	dmel-all-translation-r5.35.fasta	type=protein; loc=2LHet:complement(168054..168169,168234..168403, 168463..168745,168844..168895); ID=FBpp0112504; name=CG40042-PA; parent=FBgn0058042,FBtr0113781; dbxref=FlyBase_Annotation_IDs:CG40042-PA, FlyBase:FBpp0112504,REFSEQ:NP_001015387, GB_protein:EAA46063,FlyMine:FBpp0112504, modMine:FBpp0112504; MD5=8a78f8fb00e421247f7f48ed3901458d; length=206; release=r5.35; species=Dmel;	FBpp0112504	5e-21	237	3	323	1	47%
RAAPBAR008D03.g	blastx	dmel-all-translation-r5.35.fasta	type=protein; loc=2L:complement(5099602..5099673,5099737..5099913, 5100010..5100141); ID=FBpp0078662; name=CG8680-PA; parent=FBgn0031684,FBtr0079025; dbxref=FlyBase:FBpp0078662, FlyBase_Annotation_IDs:CG8680-PA,GB_protein:AAF52221.1, REFSEQ:NP_608909,GB_protein:AAF52221, FlyMine:FBpp0078662,modMine:FBpp0078662; MD5=30024c004252cf40c2e14f143aa00ff6; length=126; release=r5.35; species=Dmel;	FBpp0078662	2e-40	409	3	521	1	42%
RAAPBAR008D04.g	blastx	dmel-all-translation-r5.35.fasta	type=protein; loc=2R:complement(12981566..12981733,12981821..12981963, 12982034..12982201,12982270..12982540); ID=FBpp0099646; name=GstS1-PC; parent=FBgn0010226,FBtr0100258; dbxref=FlyBase_Annotation_IDs:CG8938-PC, FlyBase:FBpp0099646,GB_protein:AAM68496.1, REFSEQ:NP_725654,GB_protein:AAM68496, FlyMine:FBpp0099646,modMine:FBpp0099646; MD5=310597df1275e46a7e40d804373f88e1; length=249; release=r5.3…	FBpp0099646	5e-86	804	1	717	1	51%
RAAPBAR008D12.g	blastx	dmel-all-translation-r5.35.fasta	type=protein; loc=2L:complement(1725341..1726642); ID=FBpp0291325; name=Eno-PF; parent=FBgn0000579,FBtr0302115; dbxref=REFSEQ:NP_001162853,GB_protein:ACZ94145, FlyBase:FBpp0291325,FlyBase_Annotation_IDs:CG17654-PF; MD5=35e50a4fca6337b80e6c6fbec210a2ca; length=433; release=r5.35; species=Dmel;	FBpp0291325	2e-58	566	2	712	1	49%
RAAPBAR008E09.g	blastx	dmel-all-translation-r5.35.fasta	type=protein; loc=3L:complement(12528612..12529300,12529360..12529780, 12529839..12530144,12530209..12530322); ID=FBpp0075697; name=CG4069-PA; parent=FBgn0036301,FBtr0075965; dbxref=FlyBase:FBpp0075697, FlyBase_Annotation_IDs:CG4069-PA,GB_protein:AAF49898.1, REFSEQ:NP_648590,GB_protein:AAF49898, FlyMine:FBpp0075697,modMine:FBpp0075697; MD5=ee6610bb0e4788272ef7d33a269cf7ee; length=509; release=r5.…	FBpp0075697	1e-20	238	2	582	1	47%
RAAPBAR008F06.g	blastx	dmel-all-translation-r5.35.fasta	type=protein; loc=X:join(20906641..20906748,20907426..20907497, 20907566..20907664,20909773..20909886); ID=FBpp0076934; name=Ntf-2-PA; parent=FBgn0031145,FBtr0077241; dbxref=FlyBase:FBpp0076934, FlyBase_Annotation_IDs:CG1740-PA,GB_protein:AAF50866.1, REFSEQ:NP_608422,GB_protein:AAF50866, FlyMine:FBpp0076934,modMine:FBpp0076934; MD5=ce9f18671778c1c1a01c6f152ddf4ad8; length=130; release=r5.35; spec…	FBpp0076934	9e-53	517	1	711	1	35%
RAAPBAR008G04.g	blastx	dmel-all-translation-r5.35.fasta	type=protein; loc=2L:complement(15615519..15616069, 15616123..15616333); ID=FBpp0080340; name=CG15253-PA; parent=FBgn0028948,FBtr0080782; dbxref=FlyBase:FBpp0080340, FlyBase_Annotation_IDs:CG15253-PA,GB_protein:AAF53471.1, REFSEQ:NP_609758,GB_protein:AAF53471, FlyMine:FBpp0080340,modMine:FBpp0080340; MD5=c0f10085e8ea9bc04546401df3e4351d; length=253; release=r5.35; species=Dmel;	FBpp0080340	1e-14	186	3	487	1	35%
RAAPBAR008H01.g	blastx	dmel-all-translation-r5.35.fasta	type=protein; loc=3R:join(19184577..19184612,19184876..19185580); ID=FBpp0083802; name=RpS3-PA; parent=FBgn0002622,FBtr0084410; dbxref=FlyBase:FBpp0083802, FlyBase_Annotation_IDs:CG6779-PA,GB_protein:AAF56129.1, REFSEQ:NP_476632,GB_protein:AAF56129, FlyMine:FBpp0083802,modMine:FBpp0083802; MD5=afce2f20264890e9f016128a095a23e6; length=246; release=r5.35; species=Dmel;	FBpp0083802	1e-09	139	3	247	1	48%
RAAPBAR008H10.g	blastx	dmel-all-translation-r5.35.fasta	type=protein; loc=2R:complement(6784794..6784922,6784977..6785092, 6785169..6785298); ID=FBpp0087333; name=CG7712-PA; parent=FBgn0033570,FBtr0088238; dbxref=FlyBase:FBpp0087333, FlyBase_Annotation_IDs:CG7712-PA,GB_protein:AAF58729.1, REFSEQ:NP_610629,GB_protein:AAF58729, FlyMine:FBpp0087333,modMine:FBpp0087333; MD5=82d5bb027f7f42936387832df13dd7a0; length=124; release=r5.35; species=Dmel;	FBpp0087333	3e-54	528	1	565	1	42%
RAAPBAR009A05.g	blastx	dmel-all-translation-r5.35.fasta	type=protein; loc=3R:complement(7034949..7035462,7035520..7035521); ID=FBpp0081848; name=SdhC-PA; parent=FBgn0037873,FBtr0082372; dbxref=GB_protein:AAF54602.1,FlyBase:FBpp0081848, FlyBase_Annotation_IDs:CG6666-PA,GB_protein:AAF54602.2, REFSEQ:NP_650047,GB_protein:AAF54602, FlyMine:FBpp0081848,modMine:FBpp0081848; MD5=8c1677c5a126026444aaef707cb0e8b2; length=171; release=r5.35; species=Dmel;	FBpp0081848	1e-32	342	2	617	2	49%
RAAPBAR009A07.g	blastx	dmel-all-translation-r5.35.fasta	type=protein; loc=2R:join(8208848..8209155,8209217..8209607); ID=FBpp0087009; name=CG13163-PA; parent=FBgn0033712,FBtr0087896; dbxref=FlyBase:FBpp0087009, FlyBase_Annotation_IDs:CG13163-PA,GB_protein:AAF58534.1, GB_protein:AAF58534.2,REFSEQ:NP_610759, GB_protein:AAF58534,FlyMine:FBpp0087009, modMine:FBpp0087009; MD5=f16d124e236b840649e2839da1dd1af4; length=232; release=r5.35; species=Dmel;	FBpp0087009	2e-15	193	3	533	1	47%
RAAPBAR009A11.g	blastx	dmel-all-translation-r5.35.fasta	type=protein; loc=3L:complement(17505220..17506881); ID=FBpp0074971; name=U4-U6-60K-PA; parent=FBgn0036733,FBtr0075209; dbxref=FlyBase:FBpp0074971, FlyBase_Annotation_IDs:CG6322-PA,GB_protein:AAF49331.1, REFSEQ:NP_648990,GB_protein:AAF49331, FlyMine:FBpp0074971,modMine:FBpp0074971; MD5=4827054d86ce99be2f09ad82c7666978; length=553; release=r5.35; species=Dmel;	FBpp0074971	3e-24	265	-1	333	1	47%
RAAPBAR009B01.g	blastx	dmel-all-translation-r5.35.fasta	type=protein; loc=3R:join(4139060..4139192,4139253..4139619, 4139675..4139866,4139928..4140435); ID=FBpp0081324; name=eIF4AIII-PA; parent=FBgn0037573,FBtr0081834; dbxref=FlyBase:FBpp0081324, FlyBase_Annotation_IDs:CG7483-PA,GB_protein:AAF54221.1, REFSEQ:NP_649788,GB_protein:AAF54221, FlyMine:FBpp0081324,modMine:FBpp0081324; MD5=4f16f87bb2db6e9762ded7d42dd01615; length=399; release=r5.35; species=…	FBpp0081324	8e-35	359	2	458	1	40%
RAAPBAR009C07.g	blastx	dmel-all-translation-r5.35.fasta	type=protein; loc=2L:join(18831342..18831386,18831723..18832046, 18832106..18832296,18832361..18833244, 18833305..18833495); ID=FBpp0080659; name=ScpX-PA; parent=FBgn0015808,FBtr0081109; dbxref=FlyBase:FBpp0080659, FlyBase_Annotation_IDs:CG17320-PA,GB_protein:AAF53713.1, REFSEQ:NP_524715,GB_protein:AAF53713, FlyMine:FBpp0080659,modMine:FBpp0080659; MD5=00ac2c5ddd7673fa4c9d0f7dbf0065ae; length=544…	FBpp0080659	2e-16	201	1	439	1	35%
RAAPBAR009C10.g	blastx	dmel-all-translation-r5.35.fasta	type=protein; loc=3R:join(2483751..2483819,2483890..2484149, 2484725..2484902,2484964..2485014); ID=FBpp0081185; name=twr-PA; parent=FBgn0262801,FBtr0081687; dbxref=FlyBase:FBpp0081185, FlyBase_Annotation_IDs:CG2358-PA,GB_protein:AAF54100.1, REFSEQ:NP_649676,GB_protein:AAF54100, FlyMine:FBpp0081185,modMine:FBpp0081185; MD5=307bb98e58bc66ed58d98460089c8abf; length=185; release=r5.35; species=Dmel;	FBpp0081185	3e-86	805	1	688	3	49%
RAAPBAR009D01.g	blastx	dmel-all-translation-r5.35.fasta	type=protein; loc=2L:complement(8161921..8162063,8162123..8162237, 8162311..8162325); ID=FBpp0079256; name=CG8498-PA; parent=FBgn0031992,FBtr0079640; dbxref=FlyBase:FBpp0079256, FlyBase_Annotation_IDs:CG8498-PA,GB_protein:AAF52610.1, REFSEQ:NP_609187,GB_protein:AAF52610, FlyMine:FBpp0079256,modMine:FBpp0079256; MD5=623fde497f7e2aac8e29dbfe2b4c8417; length=90; release=r5.35; species=Dmel;	FBpp0079256	2e-26	288	3	493	5	44%
RAAPBAR009D04.g	blastx	dmel-all-translation-r5.35.fasta	type=protein; loc=X:join(371180..371324,371640..371964, 372046..372109); ID=FBpp0111860; name=CG13373-PB; parent=FBgn0029522,FBtr0112947; dbxref=FlyBase:FBpp0111860, FlyBase_Annotation_IDs:CG13373-PB,REFSEQ:NP_001096858, GB_protein:ABW09319,FlyMine:FBpp0111860, modMine:FBpp0111860; MD5=1d7fa5bf8543d2c79ae1c3078c6fbf61; length=177; release=r5.35; species=Dmel;	FBpp0111860	7e-18	215	2	602	1	37%
RAAPBAR009D07.g	blastx	dmel-all-translation-r5.35.fasta	type=protein; loc=2L:complement(2490346..2491442,2491513..2492201, 2492259..2492418,2492493..2492520); ID=FBpp0089084; name=Slh-PD; parent=FBgn0015816,FBtr0077783; dbxref=FlyBase:FBpp0089084, FlyBase_Annotation_IDs:CG3539-PD,GB_protein:AAS64626.1, REFSEQ:NP_995613,GB_protein:AAS64626, FlyMine:FBpp0089084,modMine:FBpp0089084; MD5=c142b76a8bc3eb5e423e4614c58f7889; length=657; release=r5.35; species…	FBpp0089084	2e-75	674	1	612	1	49%
RAAPBAR009E06.g	blastx	dmel-all-translation-r5.35.fasta	type=protein; loc=3L:complement(9503081..9503258,9503565..9503751, 9504156..9504378); ID=FBpp0076154; name=RpS9-PD; parent=FBgn0010408,FBtr0076425; dbxref=FlyBase:FBpp0076154, FlyBase_Annotation_IDs:CG3395-PD,GB_protein:AAN11946.1, REFSEQ:NP_729506,GB_protein:AAN11946, FlyMine:FBpp0076154,modMine:FBpp0076154; MD5=7752e85d52003f2a9702c19d0b7cfb88; length=195; release=r5.35; species=Dmel;	FBpp0076154	3e-77	727	1	600	1	46%
RAAPBAR009E07.g	blastx	dmel-all-translation-r5.35.fasta	type=protein; loc=4:complement(175405..175591,175653..175773, 176391..176529); ID=FBpp0088221; name=CG31997-PA; parent=FBgn0051997,FBtr0089154; dbxref=FlyBase:FBpp0088221,GB_protein:AAN06514.1, FlyBase_Annotation_IDs:CG31997-PA,REFSEQ:NP_726539, GB_protein:AAN06514,FlyMine:FBpp0088221, modMine:FBpp0088221; MD5=0e0c6ff8e16adb4eecabaefed256e861; length=148; release=r5.35; species=Dmel;	FBpp0088221	1e-52	516	3	654	1	41%
RAAPBAR009E10.g	blastx	dmel-all-translation-r5.35.fasta	type=protein; loc=3R:24119856..24120191; ID=FBpp0084648; name=CG17856-PA; parent=FBgn0039576,FBtr0085279; dbxref=FlyBase:FBpp0084648, FlyBase_Annotation_IDs:CG17856-PA,GB_protein:AAF56781.1, REFSEQ:NP_651614,GB_protein:AAF56781, FlyMine:FBpp0084648,modMine:FBpp0084648; MD5=8de42a73ab754b26a7094fd86dd016d3; length=111; release=r5.35; species=Dmel;	FBpp0084648	6e-39	396	3	538	8	39%
RAAPBAR009F03.g	blastx	dmel-all-translation-r5.35.fasta	type=protein; loc=2L:join(5071155..5071157,5071227..5071355, 5071609..5071755); ID=FBpp0078655; name=RpL37A-PA; parent=FBgn0261608,FBtr0079016; dbxref=REFSEQ:NP_524781,GB_protein:AAF52217, FlyBase_Annotation_IDs:CG5827-PA,FlyBase:FBpp0290844; MD5=81326c3e6dd0bbaffacb4945b717014c; length=92; release=r5.35; species=Dmel;	FBpp0078655	7e-46	453	2	390	1	50%
RAAPBAR009F06.g	blastx	dmel-all-translation-r5.35.fasta	type=protein; loc=3L:join(2587753..2587890,2588084..2588716); ID=FBpp0072802; name=RpL8-PB; parent=FBgn0261602,FBtr0072925; dbxref=FlyBase:FBpp0072802, FlyBase_Annotation_IDs:CG1263-PB,GB_protein:AAF47660.1, REFSEQ:NP_728756,GB_protein:AAF47660; MD5=d09e64c3a15edc7f30e4ac2fa02ce592; length=256; release=r5.35; species=Dmel;	FBpp0072802	1e-103	952	2	678	1	56%
RAAPBAR009F12.g	blastx	dmel-all-translation-r5.35.fasta	type=protein; loc=X:join(541481..541558,541643..541670, 541736..541956); ID=FBpp0070117; name=Roc1a-PA; parent=FBgn0025638,FBtr0070122; dbxref=FlyBase_Annotation_IDs:CG16982-PA, FlyBase:FBpp0070117,GB_protein:AAF45536, REFSEQ:NP_569852,FlyMine:FBpp0070117, modMine:FBpp0070117; MD5=0b2b0eb7e4a53b7bc0514af4a08964da; length=108; release=r5.35; species=Dmel;	FBpp0070117	2e-59	575	1	752	2	41%
RAAPBAR009G02.g	blastx	dmel-all-translation-r5.35.fasta	type=protein; loc=2R:complement(953934..953968,954033..954428, 954482..954509,957487..957492); ID=FBpp0085438; name=TpnC41C-PA; parent=FBgn0013348,FBtr0086102; dbxref=GB_protein:AAF57350.1,FlyBase:FBpp0085438, FlyBase_Annotation_IDs:CG2981-PA,REFSEQ:NP_523619, GB_protein:AAF57350,FlyMine:FBpp0085438, modMine:FBpp0085438; MD5=e23610ec1ea4dbaf33a517a2496a8d51; length=154; release=r5.35; species=Dme…	FBpp0085438	9e-57	552	1	774	3	44%
RAAPBAR009G03.g	blastx	dmel-all-translation-r5.35.fasta	type=protein; loc=3L:complement(16224293..16224516,16224574..16224688, 16224940..16225002); ID=FBpp0075238; name=PDCD-5-PA; parent=FBgn0036580,FBtr0075483; dbxref=FlyBase:FBpp0075238, FlyBase_Annotation_IDs:CG13072-PA,GB_protein:AAF49524.1, REFSEQ:NP_648848,GB_protein:AAF49524, FlyMine:FBpp0075238,modMine:FBpp0075238; MD5=5eee61be54bf62b5a1fcb1b37c4a061b; length=133; release=r5.35; species=Dmel;	FBpp0075238	3e-40	408	1	657	1	43%
RAAPBAR009G12.g	blastx	dmel-all-translation-r5.35.fasta	type=protein; loc=2R:join(8289827..8289835,8290886..8291013, 8291671..8291938); ID=FBpp0087031; name=Cpr49Ae-PA; parent=FBgn0033728,FBtr0087920; dbxref=FlyBase:FBpp0087031, FlyBase_Annotation_IDs:CG8505-PA,GB_protein:AAF58518.2, REFSEQ:NP_610774,GB_protein:AAF58518, FlyMine:FBpp0087031,modMine:FBpp0087031; MD5=e406ff20facbbf25583756bbe609c13d; length=134; release=r5.35; species=Dmel;	FBpp0087031	2e-44	444	2	641	2	46%
RAAPBAR009H05.g	blastx	dmel-all-translation-r5.35.fasta	type=protein; loc=2R:complement(5941794..5942072); ID=FBpp0087518; name=Def-PA; parent=FBgn0010385,FBtr0088432; dbxref=FlyBase:FBpp0087518, FlyBase_Annotation_IDs:CG1385-PA,GB_protein:AAF58855.1, REFSEQ:NP_523672,GB_protein:AAF58855, FlyMine:FBpp0087518,modMine:FBpp0087518; MD5=c22e89fdfdc145f3bbf1f2f316bcb9b8; length=92; release=r5.35; species=Dmel;	FBpp0087518	3e-11	157	1	501	2	34%
RAAPBAR009H11.g	blastx	dmel-all-translation-r5.35.fasta	type=protein; loc=2L:join(15109585..15110526,15112093..15112914); ID=FBpp0080264; name=CG15269-PA; parent=FBgn0028878,FBtr0080704; dbxref=FlyBase:FBpp0080264, FlyBase_Annotation_IDs:CG15269-PA,GB_protein:AAF53440.2, REFSEQ:NP_609739,GB_protein:AAF53440, FlyMine:FBpp0080264,modMine:FBpp0080264; MD5=89354d370045e95030b5ed4147e33e7e; length=587; release=r5.35; species=Dmel;	FBpp0080264	7e-31	327	3	616	1	46%
RAAPBAR010A08.g	blastx	dmel-all-translation-r5.35.fasta	type=protein; loc=X:join(16681983..16682375,16682600..16682728); ID=FBpp0074105; name=Sap30-PA; parent=FBgn0030788,FBtr0074331; dbxref=FlyBase:FBpp0074105, FlyBase_Annotation_IDs:CG4756-PA,GB_protein:AAF48664.1, REFSEQ:NP_573162,GB_protein:AAF48664, FlyMine:FBpp0074105,modMine:FBpp0074105; MD5=b81e811fce11d2544d38ef0f1650283b; length=173; release=r5.35; species=Dmel;	FBpp0074105	5e-32	334	1	427	1	48%
RAAPBAR010B09.g	blastx	dmel-all-translation-r5.35.fasta	type=protein; loc=2L:complement(5734129..5734340,5734407..5734493, 5734558..5734823,5735060..5735246,5735299..5735714, 5735771..5736117,5736182..5736275,5736339..5736761, 5736821..5736924); ID=FBpp0078797; name=CG11147-PB; parent=FBgn0031734,FBtr0079166; dbxref=FlyBase:FBpp0078797, FlyBase_Annotation_IDs:CG11147-PB,GB_protein:AAN10554.1, REFSEQ:NP_723114,GB_protein:AAN10554; MD5=199405e0324bf1b75…	FBpp0078797	6e-40	404	1	521	1	45%
RAAPBAR010B11.g	blastx	dmel-all-translation-r5.35.fasta	type=protein; loc=3L:join(649180..649419,650233..650523, 650584..651105); ID=FBpp0072455; name=Gale-PA; parent=FBgn0035147,FBtr0072556; dbxref=FlyBase:FBpp0072455, FlyBase_Annotation_IDs:CG12030-PA,GB_protein:AAF47398.1, REFSEQ:NP_612044,GB_protein:AAF47398, FlyMine:FBpp0072455,modMine:FBpp0072455; MD5=a3e0f8add2132dab5db9813b9ceeeb8b; length=350; release=r5.35; species=Dmel;	FBpp0072455	4e-39	397	1	488	2	49%
RAAPBAR010D01.g	blastx	dmel-all-translation-r5.35.fasta	type=protein; loc=2R:19914538..19914918; ID=FBpp0072073; name=PebIII-PA; parent=FBgn0011695,FBtr0072164; dbxref=FlyBase:FBpp0072073, FlyBase_Annotation_IDs:CG11390-PA,GB_protein:AAF47140.2, REFSEQ:NP_524966,GB_protein:AAF47140, FlyMine:FBpp0072073,modMine:FBpp0072073; MD5=247279220e0e52b5d98b8ac10ac8ceee; length=126; release=r5.35; species=Dmel;	FBpp0072073	3e-24	266	3	391	1	42%
RAAPBAR010D04.g	blastx	dmel-all-translation-r5.35.fasta	type=protein; loc=X:complement(15362439..15362482,15362547..15364008); ID=FBpp0099659; name=Grip128-PC; parent=FBgn0026433,FBtr0100271; dbxref=FlyBase_Annotation_IDs:CG9201-PC, FlyBase:FBpp0099659,GB_protein:ABC67184.1, REFSEQ:NP_001033846,GB_protein:ABC67184, FlyMine:FBpp0099659,modMine:FBpp0099659; MD5=4061d5dcf12bb042a1089755a7fac28e; length=501; release=r5.35; species=Dmel;	FBpp0099659	7e-11	150	-3	350	1	42%
RAAPBAR010E05.g	blastx	dmel-all-translation-r5.35.fasta	type=protein; loc=2L:10427171..10427809; ID=FBpp0079611; name=KdelR-PA; parent=FBgn0022268,FBtr0080021; dbxref=GB_protein:AAF52948.1,FlyBase:FBpp0079611, FlyBase_Annotation_IDs:CG5183-PA,REFSEQ:NP_477296, GB_protein:AAF52948; MD5=a1e964f6da5f89898359a7f7d95b75f9; length=212; release=r5.35; species=Dmel;	FBpp0079611	2e-46	460	3	522	1	49%
RAAPBAR010E08.g	blastx	dmel-all-translation-r5.35.fasta	type=protein; loc=3R:complement(538965..539807); ID=FBpp0078532; name=CG9769-PA; parent=FBgn0037270,FBtr0078892; dbxref=FlyBase:FBpp0078532, FlyBase_Annotation_IDs:CG9769-PA,GB_protein:AAF52101.1, REFSEQ:NP_649489,GB_protein:AAF52101, FlyMine:FBpp0078532,modMine:FBpp0078532; MD5=1dafd31423420d2f9c90f0f37b8336a7; length=280; release=r5.35; species=Dmel;	FBpp0078532	2e-67	641	1	552	1	42%
RAAPBAR010G10.g	blastx	dmel-all-translation-r5.35.fasta	type=protein; loc=2L:complement(13370368..13370564,13370624..13370763, 13370842..13370939); ID=FBpp0080051; name=CG9306-PA; parent=FBgn0032511,FBtr0080472; dbxref=FlyBase:FBpp0080051, FlyBase_Annotation_IDs:CG9306-PA,GB_protein:AAF53290.1, REFSEQ:NP_609642,GB_protein:AAF53290, FlyMine:FBpp0080051,modMine:FBpp0080051; MD5=2ca0af994dcaa86c8129d1ddc8165155; length=144; release=r5.35; species=Dmel;	FBpp0080051	2e-47	470	1	536	1	50%
RAAPBAR010H07.g	blastx	dmel-all-translation-r5.35.fasta	type=protein; loc=3L:join(8594135..8594137,8594414..8594515, 8594748..8594942,8595203..8595403); ID=FBpp0076359; name=RpL14-PA; parent=FBgn0017579,FBtr0076633; dbxref=FlyBase:FBpp0076359, FlyBase_Annotation_IDs:CG6253-PA,GB_protein:AAF50393.1, REFSEQ:NP_523975,GB_protein:AAF50393, FlyMine:FBpp0076359,modMine:FBpp0076359; MD5=a8770f33c4e9685bb6fcb587b1869f19; length=166; release=r5.35; species=Dme…	FBpp0076359	6e-12	159	3	330	1	45%
RAAPBAR010H10.g	blastx	dmel-all-translation-r5.35.fasta	type=protein; loc=2R:join(9046253..9046351,9046522..9046608, 9047236..9047421); ID=FBpp0111653; name=CG34439-PB; parent=FBgn0085468,FBtr0112741; dbxref=FlyBase:FBpp0111653, FlyBase_Annotation_IDs:CG34439-PB,REFSEQ:NP_001097297, GB_protein:ABV53785,FlyMine:FBpp0111653, modMine:FBpp0111653; MD5=25ae13e7a11e42438ed1bf8285d78b04; length=123; release=r5.35; species=Dmel;	FBpp0111653	3e-20	232	2	419	1	38%
RAAPBAR011A02.g	blastx	dmel-all-translation-r5.35.fasta	type=protein; loc=X:complement(1919574..1919732,1919808..1920942, 1921317..1921495,1921554..1921904,1921968..1922060, 1923874..1923959,1924248..1924401,1924476..1924892, 1928988..1929101); ID=FBpp0292168; name=Actn-PE; parent=FBgn0000667,FBtr0303049; dbxref=FlyBase:FBpp0292168, FlyBase_Annotation_IDs:CG4376-PE,REFSEQ:NP_001188533, GB_protein:ADV37617; MD5=976d95499b75bc2e3b677ba4aa7f2805; length=…	FBpp0292168	2e-31	327	2	314	1	47%
RAAPBAR011A05.g	blastx	dmel-all-translation-r5.35.fasta	type=protein; loc=2R:complement(8086971..8087094,8087339..8087544, 8087621..8087746,8088280..8088291); ID=FBpp0087115; name=RpS11-PC; parent=FBgn0033699,FBtr0088007; dbxref=FlyBase:FBpp0087115, FlyBase_Annotation_IDs:CG8857-PC,GB_protein:AAM71028.1, REFSEQ:NP_725114,GB_protein:AAM71028, FlyMine:FBpp0087115,modMine:FBpp0087115; MD5=038e064738fe0ce33cf03a06f5707dc8; length=155; release=r5.35; speci…	FBpp0087115	1e-56	546	2	429	1	49%
RAAPBAR011A11.g	blastx	dmel-all-translation-r5.35.fasta	type=protein; loc=3L:complement(3198321..3198431,3198752..3198835); ID=FBpp0072969; name=CG32276-PB; parent=FBgn0047135,FBtr0073107; dbxref=FlyBase:FBpp0072969, FlyBase_Annotation_IDs:CG32276-PB,GB_protein:AAN11541.1, REFSEQ:NP_728831,GB_protein:AAN11541, FlyMine:FBpp0072969,modMine:FBpp0072969; MD5=b615bd66072b658a18ae8b1062f67b6f; length=64; release=r5.35; species=Dmel;	FBpp0072969	2e-24	269	1	404	1	51%
RAAPBAR011A12.g	blastx	dmel-all-translation-r5.35.fasta	type=protein; loc=3R:join(11091383..11091412,11091649..11092092, 11092155..11092310); ID=FBpp0082522; name=Oscp-PA; parent=FBgn0016691,FBtr0083063; dbxref=FlyBase:FBpp0082522, FlyBase_Annotation_IDs:CG4307-PA,GB_protein:AAF55156.1, REFSEQ:NP_524358,GB_protein:AAF55156, FlyMine:FBpp0082522,modMine:FBpp0082522; MD5=681e3e4e217d034ab53eca3bd98fd250; length=209; release=r5.35; species=Dmel;	FBpp0082522	3e-21	239	2	343	1	54%
RAAPBAR011B10.g	blastx	dmel-all-translation-r5.35.fasta	type=protein; loc=3L:complement(16664895..16664942,16665554..16665644, 16666157..16666524,16666582..16666599); ID=FBpp0075111; name=zetaCOP-PA; parent=FBgn0040512,FBtr0075352; dbxref=FlyBase:FBpp0075111, FlyBase_Annotation_IDs:CG3948-PA,GB_protein:AAF49428.2, REFSEQ:NP_648910,GB_protein:AAF49428, FlyMine:FBpp0075111,modMine:FBpp0075111; MD5=25f9b2e1b947fbc7eac21493426e9379; length=174; release=r5…	FBpp0075111	1e-74	704	3	620	1	41%
RAAPBAR011C02.g	blastx	dmel-all-translation-r5.35.fasta	type=protein; loc=3R:complement(2939994..2941481); ID=FBpp0081134; name=Mlp84B-PB; parent=FBgn0014863,FBtr0081617; dbxref=FlyBase:FBpp0081134, FlyBase_Annotation_IDs:CG1019-PB,GB_protein:AAF54064.1, REFSEQ:NP_731134,GB_protein:AAF54064; MD5=cd6c1c5f2b8a2acf3e5e55ecb3aa1b11; length=495; release=r5.35; species=Dmel;	FBpp0081134	1e-75	712	3	530	1	45%
RAAPBAR011C04.g	blastx	dmel-all-translation-r5.35.fasta	type=protein; loc=X:join(7720780..7720867,7729064..7729111, 7730825..7730961,7731076..7731267,7731358..7731520, 7732730..7732884,7733751..7733882,7734303..7734389); ID=FBpp0289296; name=CG1402-PB; parent=FBgn0029962,FBtr0300019; dbxref=FlyBase:FBpp0289296, FlyBase_Annotation_IDs:CG1402-PB,REFSEQ:NP_572407, GB_protein:AAF46274,FlyMine:FBpp0289296, modMine:FBpp0289296; MD5=074701c56ffb3de12212bf702…	FBpp0289296	3e-87	814	1	630	1	46%
RAAPBAR011D05.g	blastx	dmel-all-translation-r5.35.fasta	type=protein; loc=3L:join(1795700..1795732,1795793..1795996, 1796178..1796837,1796902..1797174); ID=FBpp0072660; name=Cdc37-PA; parent=FBgn0011573,FBtr0072777; dbxref=FlyBase:FBpp0072660, FlyBase_Annotation_IDs:CG12019-PA,GB_protein:AAF47571.1, REFSEQ:NP_477006,GB_protein:AAF47571, FlyMine:FBpp0072660,modMine:FBpp0072660; MD5=137c5396c8ec1b19a8c9d326122b4ac9; length=389; release=r5.35; species=Dm…	FBpp0072660	3e-18	214	2	322	1	42%
RAAPBAR011E03.g	blastx	dmel-all-translation-r5.35.fasta	type=protein; loc=2L:complement(2579356..2579426,2579483..2579567, 2579619..2579796,2579860..2579954); ID=FBpp0271901; name=CG3214-PB; parent=FBgn0031436,FBtr0273393; dbxref=FlyBase_Annotation_IDs:CG3214-PB, FlyBase:FBpp0271901,REFSEQ:NP_001137770, GB_protein:ACL82977; MD5=154dcbe44065577663aaf19b213833d2; length=142; release=r5.35; species=Dmel;	FBpp0271901	6e-36	370	2	537	1	43%
RAAPBAR011E09.g	blastx	dmel-all-translation-r5.35.fasta	type=protein; loc=3L:join(15155103..15155233,15155357..15155465); ID=FBpp0075396; name=CG6878-PA; parent=FBgn0036488,FBtr0075643; dbxref=FlyBase:FBpp0075396, FlyBase_Annotation_IDs:CG6878-PA,GB_protein:AAF49654.1, REFSEQ:NP_648757,GB_protein:AAF49654, FlyMine:FBpp0075396,modMine:FBpp0075396; MD5=68fdedbd0b40855b73fdf2e2fc8be29f; length=79; release=r5.35; species=Dmel;	FBpp0075396	8e-34	352	2	558	1	41%
RAAPBAR011F05.g	blastx	dmel-all-translation-r5.35.fasta	type=protein; loc=2R:join(15042980..15043419,15046239..15046560, 15046625..15046857,15047288..15047540,15047682..15048407, 15048479..15048637,15048699..15048920,15048978..15049098, 15049165..15049193); ID=FBpp0085768; name=ena-PB; parent=FBgn0000578,FBtr0086584; dbxref=FlyBase_Annotation_IDs:CG15112-PB, FlyBase:FBpp0085768,GB_protein:AAM68439.1, REFSEQ:NP_725859,GB_protein:AAM68439,REFSEQ:NP_7258…	FBpp0085768	2e-40	408	1	443	1	50%
RAAPBAR011F10.g	blastx	dmel-all-translation-r5.35.fasta	type=protein; loc=3R:join(11138175..11138768,11138831..11139008, 11139313..11139395); ID=FBpp0089270; name=Tm2-PC; parent=FBgn0004117,FBtr0083080; dbxref=FlyBase:FBpp0089270, FlyBase_Annotation_IDs:CG4843-PC,GB_protein:AAN13654.2, REFSEQ:NP_732013,GB_protein:AAN13654, FlyMine:FBpp0089270,modMine:FBpp0089270; MD5=2832550092cf9d21753562c61dc0ac5a; length=284; release=r5.35; species=Dmel;	FBpp0089270	3e-23	256	3	310	1	46%
RAAPBAR011F11.g	blastx	dmel-all-translation-r5.35.fasta	type=protein; loc=3R:complement(19181123..19181291, 19181356..19181507); ID=FBpp0297124; name=ATPsyn-Cf6-PB; parent=FBgn0016119,FBtr0305982; dbxref=FlyBase:FBpp0297124, FlyBase_Annotation_IDs:CG4412-PB; MD5=524031eadd9d15f6c73813015714d9d5; length=106; release=r5.35; species=Dmel;	FBpp0297124	3e-24	268	1	434	1	44%
RAAPBAR011G10.g	blastx	dmel-all-translation-r5.35.fasta	type=protein; loc=2L:join(9915348..9915366,9915625..9915791, 9916052..9916980,9917040..9917121); ID=FBpp0079472; name=yip2-PA; parent=FBgn0040064,FBtr0079876; dbxref=FlyBase:FBpp0079472,GB_protein:AAF52826.1, FlyBase_Annotation_IDs:CG4600-PA,REFSEQ:NP_523528, GB_protein:AAF52826,FlyMine:FBpp0079472, modMine:FBpp0079472; MD5=d79ec2c91b1a135bb7f75eae5bf6f2bf; length=398; release=r5.35; species=Dmel;	FBpp0079472	5e-91	846	2	614	1	48%
RAAPBAR011H02.g	blastx	dmel-all-translation-r5.35.fasta	type=protein; loc=3L:join(2372282..2372463,2372526..2372772); ID=FBpp0072767; name=CG8993-PA; parent=FBgn0035334,FBtr0072889; dbxref=FlyBase:FBpp0072767, FlyBase_Annotation_IDs:CG8993-PA,GB_protein:AAF47638.1, REFSEQ:NP_647716,GB_protein:AAF47638, FlyMine:FBpp0072767,modMine:FBpp0072767; MD5=46da29f88c254d3b60db6cf275adf8ff; length=142; release=r5.35; species=Dmel;	FBpp0072767	4e-37	380	1	513	1	43%
RAAPBAR012A01.g	blastx	dmel-all-translation-r5.35.fasta	type=protein; loc=2L:complement(10975902..10976161, 10976251..10976290); ID=FBpp0297136; name=l(2)06225-PD; parent=FBgn0010612,FBtr0305994; dbxref=FlyBase:FBpp0297136, FlyBase_Annotation_IDs:CG6105-PD; MD5=2a2524f81fafa11995aef4915118daa6; length=99; release=r5.35; species=Dmel;	FBpp0297136	1e-38	392	3	450	2	52%
RAAPBAR012A04.g	blastx	dmel-all-translation-r5.35.fasta	type=protein; loc=2R:12473728..12474069; ID=FBpp0089424; name=RpLP2-PB; parent=FBgn0003274,FBtr0087106; dbxref=FlyBase:FBpp0089424, FlyBase_Annotation_IDs:CG4918-PB,GB_protein:AAS64838.1, REFSEQ:NP_995857,GB_protein:AAS64838; MD5=b28d6b4fec46edabc2fa2ec06e21105f; length=113; release=r5.35; species=Dmel;	FBpp0089424	2e-24	272	2	565	4	48%
RAAPBAR012A08.g	blastx	dmel-all-translation-r5.35.fasta	type=protein; loc=2L:complement(10975902..10976161, 10976251..10976290); ID=FBpp0297136; name=l(2)06225-PD; parent=FBgn0010612,FBtr0305994; dbxref=FlyBase:FBpp0297136, FlyBase_Annotation_IDs:CG6105-PD; MD5=2a2524f81fafa11995aef4915118daa6; length=99; release=r5.35; species=Dmel;	FBpp0297136	1e-22	253	3	410	1	43%
RAAPBAR012A11.g	blastx	dmel-all-translation-r5.35.fasta	type=protein; loc=2R:complement(20856075..20856574,20856641..20856747, 20856992..20856996); ID=FBpp0089141; name=RpL19-PB; parent=FBgn0002607,FBtr0072406; dbxref=FlyBase:FBpp0089141, FlyBase_Annotation_IDs:CG2746-PB,GB_protein:AAS64772.1, REFSEQ:NP_995941,GB_protein:AAS64772; MD5=fcdd38cc9f41bc412274951108e1b95c; length=203; release=r5.35; species=Dmel;	FBpp0089141	2e-41	414	1	290	1	53%
RAAPBAR012B02.g	blastx	dmel-all-translation-r5.35.fasta	type=protein; loc=2L:complement(4443070..4444401,4444464..4444607); ID=FBpp0077147; name=morgue-PA; parent=FBgn0027609,FBtr0077457; dbxref=FlyBase:FBpp0077147, FlyBase_Annotation_IDs:CG15437-PA,GB_protein:AAF51013.1, REFSEQ:NP_608833,GB_protein:AAF51013, FlyMine:FBpp0077147,modMine:FBpp0077147; MD5=a5093a958c95bddc9c49d62c7a82ea95; length=491; release=r5.35; species=Dmel;	FBpp0077147	8e-12	158	2	235	1	35%
RAAPBAR012C04.g	blastx	dmel-all-translation-r5.35.fasta	type=protein; loc=X:join(541481..541558,541643..541670, 541736..541956); ID=FBpp0070117; name=Roc1a-PA; parent=FBgn0025638,FBtr0070122; dbxref=FlyBase_Annotation_IDs:CG16982-PA, FlyBase:FBpp0070117,GB_protein:AAF45536, REFSEQ:NP_569852,FlyMine:FBpp0070117, modMine:FBpp0070117; MD5=0b2b0eb7e4a53b7bc0514af4a08964da; length=108; release=r5.35; species=Dmel;	FBpp0070117	4e-60	578	1	507	1	47%
RAAPBAR012C11.g	blastx	dmel-all-translation-r5.35.fasta	type=protein; loc=2L:join(19959280..19959691,19959751..19959887); ID=FBpp0080836; name=CG10664-PB; parent=FBgn0032833,FBtr0081301; dbxref=FlyBase:FBpp0080836, FlyBase_Annotation_IDs:CG10664-PB,GB_protein:AAS64725.1, REFSEQ:NP_995732,GB_protein:AAS64725, modMine:FBpp0080836; MD5=5f9cd23e091851ec5fd0a1d5ca9af947; length=182; release=r5.35; species=Dmel;	FBpp0080836	4e-55	537	1	729	3	52%
RAAPBAR012C12.g	blastx	dmel-all-translation-r5.35.fasta	type=protein; loc=2L:complement(12095236..12096420); ID=FBpp0079946; name=CG6712-PA; parent=FBgn0032408,FBtr0080364; dbxref=GB_protein:AAF53162.1,FlyBase:FBpp0079946, FlyBase_Annotation_IDs:CG6712-PA,REFSEQ:NP_477479, GB_protein:AAF53162,FlyMine:FBpp0079946, modMine:FBpp0079946; MD5=af58a163d94a14efa09bbf0debc246af; length=394; release=r5.35; species=Dmel;	FBpp0079946	2e-52	512	2	533	1	48%
RAAPBAR012D06.g	blastx	dmel-all-translation-r5.35.fasta	type=protein; loc=2R:complement(12457764..12457889,12458131..12458353, 12458422..12458510,12458694..12458702); ID=FBpp0086269; name=RpS15-PA; parent=FBgn0034138,FBtr0087123; dbxref=FlyBase:FBpp0086269, FlyBase_Annotation_IDs:CG8332-PA,GB_protein:AAF57984.1, REFSEQ:NP_611136,GB_protein:AAF57984, FlyMine:FBpp0086269,modMine:FBpp0086269; MD5=dfe1be0f7a42b717525ecab027c7c122; length=148; release=r5.3…	FBpp0086269	2e-68	650	1	557	3	46%
RAAPBAR012E03.g	blastx	dmel-all-translation-r5.35.fasta	type=protein; loc=2R:complement(20486776..20487020, 20487140..20487218); ID=FBpp0072247; name=CG4692-PA; parent=FBgn0035032,FBtr0072340; dbxref=FlyBase:FBpp0072247, FlyBase_Annotation_IDs:CG4692-PA,GB_protein:AAM68322.1, REFSEQ:NP_726463,GB_protein:AAM68322; MD5=53d27e55536d5b0d2baf76c6d85a7029; length=107; release=r5.35; species=Dmel;	FBpp0072247	9e-53	515	3	523	1	49%
RAAPBAR012E07.g	blastx	dmel-all-translation-r5.35.fasta	type=protein; loc=3R:complement(13219213..13219322,13219395..13219476, 13219538..13219981); ID=FBpp0297133; name=CREG-PD; parent=FBgn0025456,FBtr0305991; dbxref=FlyBase_Annotation_IDs:CG5413-PD, FlyBase:FBpp0297133; MD5=f581bddb2e3cc4a0b4c2b870510d2c9f; length=211; release=r5.35; species=Dmel;	FBpp0297133	4e-18	208	1	638	1	46%
RAAPBAR012E11.g	blastx	dmel-all-translation-r5.35.fasta	type=protein; loc=3R:complement(16388366..16389691); ID=FBpp0083357; name=CG10877-PA; parent=FBgn0038804,FBtr0083950; dbxref=FlyBase:FBpp0083357, FlyBase_Annotation_IDs:CG10877-PA,GB_protein:AAF55777.1, REFSEQ:NP_650894,GB_protein:AAF55777, FlyMine:FBpp0083357,modMine:FBpp0083357; MD5=a655e2d9c811fcb7a0b922348db944c5; length=441; release=r5.35; species=Dmel;	FBpp0083357	1e-42	426	2	469	1	45%
RAAPBAR012E12.g	blastx	dmel-all-translation-r5.35.fasta	type=protein; loc=3L:join(3155721..3155820,3155958..3157141, 3157200..3157586); ID=FBpp0072890; name=CG14956-PA; parent=FBgn0035403,FBtr0073026; dbxref=GB_protein:AAF47722.1,FlyBase:FBpp0072890, FlyBase_Annotation_IDs:CG14956-PA,REFSEQ:NP_647774, GB_protein:AAF47722,FlyMine:FBpp0072890, modMine:FBpp0072890; MD5=e1a539c6e9a3349a240c4fcea8483c62; length=556; release=r5.35; species=Dmel;	FBpp0072890	3e-10	145	-2	380	1	50%
RAAPBAR012F01.g	blastx	dmel-all-translation-r5.35.fasta	type=protein; loc=X:complement(20897435..20898048,20898765..20898871, 20898930..20898979,20899207..20899302); ID=FBpp0076960; name=CG1532-PA; parent=FBgn0031143,FBtr0077268; dbxref=FlyBase:FBpp0076960, FlyBase_Annotation_IDs:CG1532-PA,GB_protein:AAF50868.1, REFSEQ:NP_608420,GB_protein:AAF50868, FlyMine:FBpp0076960,modMine:FBpp0076960; MD5=f8961d5a881e7e1a05e0c9e27964ce85; length=288; release=r5.3…	FBpp0076960	1e-16	201	3	408	1	35%
RAAPBAR012F02.g	blastx	dmel-all-translation-r5.35.fasta	type=protein; loc=2R:complement(13559070..13559311,13559370..13559714, 13559835..13560039); ID=FBpp0086051; name=CG6459-PA; parent=FBgn0034259,FBtr0086892; dbxref=FlyBase:FBpp0086051, FlyBase_Annotation_IDs:CG6459-PA,GB_protein:AAF57817.1, REFSEQ:NP_611243,GB_protein:AAF57817, FlyMine:FBpp0086051,modMine:FBpp0086051; MD5=bef56890b401cb5fddef68e68cae796b; length=263; release=r5.35; species=Dmel;	FBpp0086051	4e-39	397	2	540	1	45%
RAAPBAR012F11.g	blastx	dmel-all-translation-r5.35.fasta	type=protein; loc=2R:join(9107883..9107960,9108271..9108408); ID=FBpp0086852; name=CG17059-PA; parent=FBgn0040754,FBtr0087739; dbxref=FlyBase:FBpp0086852, FlyBase_Annotation_IDs:CG17059-PA,GB_protein:AAF58405.1, REFSEQ:NP_652383,GB_protein:AAF58405, FlyMine:FBpp0086852,modMine:FBpp0086852; MD5=95f525f7343d6327d80f3a18395050be; length=71; release=r5.35; species=Dmel;	FBpp0086852	7e-12	159	1	363	1	35%
RAAPBAR012F12.g	blastx	dmel-all-translation-r5.35.fasta	type=protein; loc=X:complement(13487827..13488083,13488318..13488396, 13489037..13489117,13489183..13489275, 13489353..13489571,13490412..13490781, 13492207..13492209,13493449..13493490, 13494103..13494125); ID=FBpp0291137; name=up-PL; parent=FBgn0004169,FBtr0301923; dbxref=REFSEQ:NP_001162744,GB_protein:ACZ95279, FlyBase:FBpp0291137,FlyBase_Annotation_IDs:CG7107-PL, FlyMine:FBpp0291137,modMine:F…	FBpp0291137	1e-70	668	2	464	1	47%
RAAPBAR012G01.g	blastx	dmel-all-translation-r5.35.fasta	type=protein; loc=2L:complement(13834297..13834660,13834722..13834883, 13834939..13834982); ID=FBpp0080143; name=mRpS23-PA; parent=FBgn0260407,FBtr0080566; dbxref=GB_protein:AAN10854.1,FlyBase:FBpp0080143, FlyBase_Annotation_IDs:CG31842-PA,REFSEQ:NP_723847, GB_protein:AAN10854,FlyMine:FBpp0080143, modMine:FBpp0080143; MD5=54cc53851b6be548fbc32b1fe82e8f38; length=189; release=r5.35; species=Dmel;	FBpp0080143	7e-41	412	1	515	2	43%
RAAPBAR012G02.g	blastx	dmel-all-translation-r5.35.fasta	type=protein; loc=2R:complement(16615580..16615907,16615972..16616033, 16616082..16616301,16616680..16616814, 16617418..16617931,16617988..16618006); ID=FBpp0085553; name=CG13442-PA; parent=FBgn0034546,FBtr0086240; dbxref=FlyBase:FBpp0085553, FlyBase_Annotation_IDs:CG13442-PA,GB_protein:AAF57424.3, REFSEQ:NP_611511,GB_protein:AAF57424, FlyMine:FBpp0085553,modMine:FBpp0085553; MD5=de8b6e2c06b6661c…	FBpp0085553	1e-12	170	3	571	1	46%
RAAPBAR012G08.g	blastx	dmel-all-translation-r5.35.fasta	type=protein; loc=3L:complement(21532172..21532267, 21532344..21532454); ID=FBpp0078037; name=CG7181-PA; parent=FBgn0037097,FBtr0078382; dbxref=FlyBase:FBpp0078037, FlyBase_Annotation_IDs:CG7181-PA,GB_protein:AAF51742.1, REFSEQ:NP_649328,GB_protein:AAF51742, FlyMine:FBpp0078037,modMine:FBpp0078037; MD5=c518b3d9fdc47fcc2fa33dd5c6776598; length=68; release=r5.35; species=Dmel;	FBpp0078037	3e-09	137	1	403	3	44%
RAAPBAR012H02.g	blastx	dmel-all-translation-r5.35.fasta	type=protein; loc=3R:join(8210069..8210334,8210402..8210543, 8210933..8211256); ID=FBpp0113057; name=CG17639-PB; parent=FBgn0038029,FBtr0114565; dbxref=FlyBase_Annotation_IDs:CG17639-PB, FlyBase:FBpp0113057,REFSEQ:NP_001138040, GB_protein:ACL83499,FlyMine:FBpp0113057, modMine:FBpp0113057; MD5=0a4ba326e2184a56f995c3cec9070ba0; length=243; release=r5.35; species=Dmel;	FBpp0113057	7e-22	246	3	396	1	40%
RAAPBAR012H10.g	blastx	dmel-all-translation-r5.35.fasta	type=protein; loc=2R:complement(13433976..13434491, 13434914..13434931); ID=FBpp0086103; name=RpL18A-PA; parent=FBgn0010409,FBtr0086947; dbxref=FlyBase:FBpp0086103, FlyBase_Annotation_IDs:CG6510-PA,GB_protein:AAF57838.1, REFSEQ:NP_523774,GB_protein:AAF57838, FlyMine:FBpp0086103,modMine:FBpp0086103; MD5=25f9c528cffc82e53fb412237bba44d8; length=177; release=r5.35; species=Dmel;	FBpp0086103	1e-75	711	3	484	1	54%
RAAPBAR012H12.g	blastx	dmel-all-translation-r5.35.fasta	type=protein; loc=X:join(5641902..5642951,5643027..5643574, 5643770..5644433,5644495..5644637,5644882..5645011, 5645097..5645306,5645375..5645587); ID=FBpp0070773; name=CG4078-PA; parent=FBgn0029798,FBtr0070807; dbxref=FlyBase:FBpp0070773, FlyBase_Annotation_IDs:CG4078-PA,GB_protein:AAF46074.1, REFSEQ:NP_572254,GB_protein:AAF46074,FlyMine:FBpp0070773, modMine:FBpp0070773; MD5=5cabe995b5d8c8815b15…	FBpp0070773	5e-09	137	3	483	2	40%
RAAPBAR013A01.g	blastx	dmel-all-translation-r5.35.fasta	type=protein; loc=U:join(1317310..1318187,1318241..1318547, 1352493..1352624,1352677..1352864,1362597..1362783, 1369156..1369347); ID=FBpp0291738; name=CG41520-PD; parent=FBgn0087011,FBtr0302582; dbxref=FlyBase:FBpp0291738, FlyBase_Annotation_IDs:CG41520-PD,REFSEQ:NP_001188463, GB_protein:EFV87796,FlyMine:FBpp0291738, modMine:FBpp0291738; MD5=0116fc90f7a582d61fef1fdd2ab58a3b; length=627; release=…	FBpp0291738	5e-38	384	2	299	1	44%
RAAPBAR013A05.g	blastx	dmel-all-translation-r5.35.fasta	type=protein; loc=X:complement(13230018..13230410); ID=FBpp0290052; name=RpS15Aa-PF; parent=FBgn0010198,FBtr0300828; dbxref=FlyBase:FBpp0290052,REFSEQ:NP_001162738, GB_protein:ACZ95273,FlyBase_Annotation_IDs:CG2033-PF; MD5=cff801b442d4e4dfa786d71bafa2fb16; length=130; release=r5.35; species=Dmel;	FBpp0290052	1e-49	484	2	292	2	50%
RAAPBAR013C05.g	blastx	dmel-all-translation-r5.35.fasta	type=protein; loc=2L:join(8029608..8029733,8029816..8029962); ID=FBpp0079157; name=baf-PA; parent=FBgn0031977,FBtr0079535; dbxref=FlyBase:FBpp0079157, FlyBase_Annotation_IDs:CG7380-PA,GB_protein:AAF52592.1, REFSEQ:NP_609176,GB_protein:AAF52592, FlyMine:FBpp0079157,modMine:FBpp0079157; MD5=15c09e792367a1c7bc3561798c183f28; length=90; release=r5.35; species=Dmel;	FBpp0079157	3e-37	382	1	627	1	38%
RAAPBAR013C06.g	blastx	dmel-all-translation-r5.35.fasta	type=protein; loc=dmel_mitochondrion_genome:1474..3012; ID=FBpp0100176; name=mt:CoI-PA; parent=FBgn0013674,FBtr0100861; dbxref=GB_protein:NP_008278,FlyBase:FBpp0100176, FlyBase_Annotation_IDs:CG34067-PA,FlyMine:FBpp0100176, modMine:FBpp0100176; MD5=e20a59089d4bb8cf9751e6da67b3dab3; length=511; release=r5.35; species=Dmel;	FBpp0100176	3e-09	136	1	192	1	19%
RAAPBAR013D01.g	blastx	dmel-all-translation-r5.35.fasta	type=protein; loc=X:complement(6243729..6244087,6244155..6244260); ID=FBpp0070885; name=CG3446-PA; parent=FBgn0029868,FBtr0070924; dbxref=FlyBase:FBpp0070885, FlyBase_Annotation_IDs:CG3446-PA,GB_protein:AAF46158.1, REFSEQ:NP_572318,GB_protein:AAF46158, FlyMine:FBpp0070885,modMine:FBpp0070885; MD5=95271171328ea9473419deba0f99b311; length=154; release=r5.35; species=Dmel;	FBpp0070885	2e-48	478	2	635	2	47%
RAAPBAR013D03.g	blastx	dmel-all-translation-r5.35.fasta	type=protein; loc=X:complement(6171177..6172781); ID=FBpp0070894; name=Ubi-p5E-PA; parent=FBgn0086558,FBtr0070933; dbxref=FlyBase:FBpp0070894, FlyBase_Annotation_IDs:CG32744-PA,GB_protein:AAF46142.3, REFSEQ:NP_727078,GB_protein:AAF46142, FlyMine:FBpp0070894,modMine:FBpp0070894; MD5=e647e40d6d877d42214ce3f015f4d7a0; length=534; release=r5.35; species=Dmel;	FBpp0070894	4e-80	751	3	580	1	46%
RAAPBAR013D04.g	blastx	dmel-all-translation-r5.35.fasta	type=protein; loc=2R:join(14310790..14311240,14311632..14311756, 14311831..14311991,14312112..14312171, 14312377..14312581,14312845..14312952); ID=FBpp0297592; name=CG5174-PO; parent=FBgn0034345,FBtr0306637; dbxref=FlyBase:FBpp0297592, FlyBase_Annotation_IDs:CG5174-PO; MD5=7b50d461ca036d2a91d2211fc3e43be3; length=369; release=r5.35; species=Dmel;	FBpp0297592	2e-37	383	2	489	1	47%
RAAPBAR013D07.g	blastx	dmel-all-translation-r5.35.fasta	type=protein; loc=2R:join(19435813..19435909,19436061..19436293); ID=FBpp0071970; name=levy-PA; parent=FBgn0034877,FBtr0072061; dbxref=FlyBase:FBpp0071970, FlyBase_Annotation_IDs:CG17280-PA,GB_protein:AAF47024.1, REFSEQ:NP_611805,GB_protein:AAF47024, FlyMine:FBpp0071970,modMine:FBpp0071970; MD5=09db1b48eeb1a5d9e29325a4005a83e0; length=109; release=r5.35; species=Dmel;	FBpp0071970	7e-39	396	1	605	8	44%
RAAPBAR013E01.g	blastx	dmel-all-translation-r5.35.fasta	type=protein; loc=X:join(541481..541558,541643..541670, 541736..541956); ID=FBpp0070117; name=Roc1a-PA; parent=FBgn0025638,FBtr0070122; dbxref=FlyBase_Annotation_IDs:CG16982-PA, FlyBase:FBpp0070117,GB_protein:AAF45536, REFSEQ:NP_569852,FlyMine:FBpp0070117, modMine:FBpp0070117; MD5=0b2b0eb7e4a53b7bc0514af4a08964da; length=108; release=r5.35; species=Dmel;	FBpp0070117	5e-60	578	2	574	5	45%
RAAPBAR013E09.g	blastx	dmel-all-translation-r5.35.fasta	type=protein; loc=2L:join(9331055..9331110,9331183..9331351); ID=FBpp0079399; name=Cks30A-PA; parent=FBgn0010314,FBtr0079799; dbxref=FlyBase:FBpp0079399, FlyBase_Annotation_IDs:CG3738-PA,GB_protein:AAF52763.1, REFSEQ:NP_476947,GB_protein:AAF52763, FlyMine:FBpp0079399,modMine:FBpp0079399; MD5=2a15733d5acf820b116dc9cbc74aa3d6; length=74; release=r5.35; species=Dmel;	FBpp0079399	4e-32	337	1	560	2	39%
RAAPBAR013F01.g	blastx	dmel-all-translation-r5.35.fasta	type=protein; loc=2R:join(11991124..11991279,11992538..11992687, 11993222..11993302,11993365..11993556); ID=FBpp0086353; name=Rho1-PA; parent=FBgn0014020,FBtr0087211; dbxref=FlyBase:FBpp0086353, FlyBase_Annotation_IDs:CG8416-PA,GB_protein:AAM70944.1, REFSEQ:NP_477098,GB_protein:AAM70944; MD5=bf0e77df17c16172d5e536b80184c40a; length=192; release=r5.35; species=Dmel;	FBpp0086353	1e-85	800	2	646	2	40%
RAAPBAR013F07.g	blastx	dmel-all-translation-r5.35.fasta	type=protein; loc=3R:8205758..8206396; ID=FBpp0082047; name=GstD8-PA; parent=FBgn0010044,FBtr0082575; dbxref=FlyBase:FBpp0082047, FlyBase_Annotation_IDs:CG4421-PA,GB_protein:AAF54793.1, REFSEQ:NP_524916,GB_protein:AAF54793, FlyMine:FBpp0082047,modMine:FBpp0082047; MD5=e5668ab3b0a85dcc4c4480e9406e3214; length=212; release=r5.35; species=Dmel;	FBpp0082047	2e-37	386	3	890	1	43%
RAAPBAR013G02.g	blastx	dmel-all-translation-r5.35.fasta	type=protein; loc=2R:complement(14035094..14035387); ID=FBpp0085960; name=CG17680-PA; parent=FBgn0062440,FBtr0086781; dbxref=FlyBase:FBpp0085960, FlyBase_Annotation_IDs:CG17680-PA,GB_protein:AAF57742.1, REFSEQ:NP_611294,GB_protein:AAF57742, FlyMine:FBpp0085960,modMine:FBpp0085960; MD5=a534dbb9cae415369c1467601afe0ea4; length=97; release=r5.35; species=Dmel;	FBpp0085960	2e-20	238	3	624	1	35%
RAAPBAR013G03.g	blastx	dmel-all-translation-r5.35.fasta	type=protein; loc=3R:complement(3738210..3738586,3738651..3738735); ID=FBpp0081260; name=CG2846-PA; parent=FBgn0014930,FBtr0081763; dbxref=FlyBase:FBpp0081260, FlyBase_Annotation_IDs:CG2846-PA,GB_protein:AAF54164.1, REFSEQ:NP_649749,GB_protein:AAF54164, FlyMine:FBpp0081260,modMine:FBpp0081260; MD5=3c8f39fb10d0b5320419707f80fdb3fc; length=153; release=r5.35; species=Dmel;	FBpp0081260	5e-43	433	1	754	2	41%
RAAPBAR013G05.g	blastx	dmel-all-translation-r5.35.fasta	type=protein; loc=2L:join(2770290..2770400,2770460..2770729); ID=FBpp0077403; name=CG2862-PB; parent=FBgn0031459,FBtr0077719; dbxref=FlyBase:FBpp0077403, FlyBase_Annotation_IDs:CG2862-PB,GB_protein:AAN10414.1, REFSEQ:NP_722836,GB_protein:AAN10414, FlyMine:FBpp0077403,modMine:FBpp0077403; MD5=b76e70522486576948ddd58cdeff6c3b; length=126; release=r5.35; species=Dmel;	FBpp0077403	5e-36	371	1	571	1	45%
RAAPBAR013G06.g	blastx	dmel-all-translation-r5.35.fasta	type=protein; loc=dmel_mitochondrion_genome:10498..11637; ID=FBpp0100186; name=mt:Cyt-b-PA; parent=FBgn0013678,FBtr0100884; dbxref=GB_protein:NP_008288,FlyBase:FBpp0100186, FlyBase_Annotation_IDs:CG34090-PA,FlyMine:FBpp0100186, modMine:FBpp0100186; MD5=661b35ffa7b527bcd8b0488264a676a0; length=378; release=r5.35; species=Dmel;	FBpp0100186	4e-94	875	1	875	9	27%
RAAPBAR013H06.g	blastx	dmel-all-translation-r5.35.fasta	type=protein; loc=3L:join(12181959..12183345,12183397..12183644); ID=FBpp0075735; name=Est-6-PA; parent=FBgn0000592,FBtr0076003; dbxref=FlyBase:FBpp0075735, FlyBase_Annotation_IDs:CG6917-PA,GB_protein:AAF49946.1, REFSEQ:NP_788500,GB_protein:AAF49946, FlyMine:FBpp0075735,modMine:FBpp0075735; MD5=bbdcfc68f87a5785424fff5b1e37dd98; length=544; release=r5.35; species=Dmel;	FBpp0075735	3e-17	210	1	687	1	47%
RAAPBAR014B01.g	blastx	dmel-all-translation-r5.35.fasta	type=protein; loc=3R:complement(1378684..1378767,1378993..1379397, 1379653..1379789,1379851..1379905); ID=FBpp0078405; name=Pcmt-PA; parent=FBgn0086768,FBtr0078758; dbxref=FlyBase_Annotation_IDs:CG2152-PA, FlyBase:FBpp0078405,GB_protein:AAF52012.1, REFSEQ:NP_536756,GB_protein:AAF52012, FlyMine:FBpp0078405,modMine:FBpp0078405; MD5=a91969321cad957b4bddf5ac7311c111; length=226; release=r5.35; specie…	FBpp0078405	4e-48	475	2	539	1	45%
RAAPBAR014B03.g	blastx	dmel-all-translation-r5.35.fasta	type=protein; loc=3L:complement(8291851..8292390); ID=FBpp0076438; name=CG7197-PA; parent=FBgn0035866,FBtr0076715; dbxref=FlyBase:FBpp0076438, FlyBase_Annotation_IDs:CG7197-PA,GB_protein:AAF50451.1, REFSEQ:NP_648201,GB_protein:AAF50451, FlyMine:FBpp0076438,modMine:FBpp0076438; MD5=ea6b978486638eeb4f8d227b431c5e68; length=179; release=r5.35; species=Dmel;	FBpp0076438	4e-49	484	2	603	1	44%
RAAPBAR014C04.g	blastx	dmel-all-translation-r5.35.fasta	type=protein; loc=2L:join(5982820..5982821,5983010..5983236, 5984011..5984624,5984719..5984942,5985026..5985170); ID=FBpp0078809; name=eIF-4a-PD; parent=FBgn0001942,FBtr0079178; dbxref=FlyBase:FBpp0078809, FlyBase_Annotation_IDs:CG9075-PD,GB_protein:AAN10568.1, REFSEQ:NP_723139,GB_protein:AAN10568; MD5=5891fcac3bcd1da6b7c83506890f24e3; length=403; release=r5.35; species=Dmel;	FBpp0078809	6e-91	845	1	601	1	53%
RAAPBAR014D07.g	blastx	dmel-all-translation-r5.35.fasta	type=protein; loc=3R:complement(1801987..1802264,1802316..1802391, 1802454..1802525); ID=FBpp0078304; name=Os-E-PA; parent=FBgn0010403,FBtr0078655; dbxref=FlyBase:FBpp0078304, FlyBase_Annotation_IDs:CG11422-PA,GB_protein:AAF51928.1, REFSEQ:NP_524242,GB_protein:AAF51928, FlyMine:FBpp0078304,modMine:FBpp0078304; MD5=ec42fb8a885861ee5ffce8de4a2c684d; length=141; release=r5.35; species=Dmel;	FBpp0078304	1e-35	366	1	459	1	45%
RAAPBAR014E02.g	blastx	dmel-all-translation-r5.35.fasta	type=protein; loc=2L:join(8364923..8364979,8365040..8365104, 8365153..8365328,8365389..8365639); ID=FBpp0079262; name=CSN8-PB; parent=FBgn0261437,FBtr0079646; dbxref=FlyBase:FBpp0079262,GB_protein:AAN10662.2, GB_protein:AAN10662,REFSEQ:NP_723378, FlyBase_Annotation_IDs:CG13383-PB, FlyBase_Annotation_IDs:CG42522-PB,FlyMine:FBpp0079262, modMine:FBpp0079262; MD5=63cae01e1f411a3d66fde09b8b540592; len…	FBpp0079262	1e-17	212	2	480	1	44%
RAAPBAR014E03.g	blastx	dmel-all-translation-r5.35.fasta	type=protein; loc=X:join(13634013..13634145,13634711..13634925); ID=FBpp0073650; name=CG11151-PA; parent=FBgn0030519,FBtr0073819; dbxref=FlyBase:FBpp0073650, FlyBase_Annotation_IDs:CG11151-PA,GB_protein:AAF48311.1, REFSEQ:NP_572917,GB_protein:AAF48311, FlyMine:FBpp0073650,modMine:FBpp0073650; MD5=9f32d787b553d978ad3d2aff48b80546; length=115; release=r5.35; species=Dmel;	FBpp0073650	3e-41	416	3	553	1	40%
RAAPBAR014E06.g	blastx	dmel-all-translation-r5.35.fasta	type=protein; loc=2R:complement(20219944..20221293); ID=FBpp0072179; name=slbo-PA; parent=FBgn0005638,FBtr0072272; dbxref=FlyBase:FBpp0072179, FlyBase_Annotation_IDs:CG4354-PA,GB_protein:AAF47194.1, REFSEQ:NP_523843,GB_protein:AAF47194, FlyMine:FBpp0072179,modMine:FBpp0072179; MD5=2753def023aec3e4f0090f069fe5fe40; length=449; release=r5.35; species=Dmel;	FBpp0072179	2e-07	122	1	449	1	41%
RAAPBAR014E11.g	blastx	dmel-all-translation-r5.35.fasta	type=protein; loc=X:join(20338707..20338797,20339574..20339720, 20340063..20340485,20340547..20340692); ID=FBpp0289447; name=CG1702-PB; parent=FBgn0031117,FBtr0300210; dbxref=REFSEQ:NP_001162808,GB_protein:ACZ95341, FlyBase:FBpp0289447,FlyBase_Annotation_IDs:CG1702-PB, FlyMine:FBpp0289447,modMine:FBpp0289447; MD5=f08c85a29a74fe90e69c504fc21fb186; length=268; release=r5.35; species=Dmel;	FBpp0289447	3e-44	441	3	491	1	47%
RAAPBAR014F06.g	blastx	dmel-all-translation-r5.35.fasta	type=protein; loc=2R:complement(2543156..2543734); ID=FBpp0085480; name=geminin-PA; parent=FBgn0033081,FBtr0086147; dbxref=FlyBase:FBpp0085480, FlyBase_Annotation_IDs:CG3183-PA,GB_protein:AAF57366.1, REFSEQ:NP_610218,GB_protein:AAF57366, FlyMine:FBpp0085480,modMine:FBpp0085480; MD5=5a6ec6c2158b64d9e14229f34ad86ca1; length=192; release=r5.35; species=Dmel;	FBpp0085480	3e-15	191	2	472	1	43%
RAAPBAR014F11.g	blastx	dmel-all-translation-r5.35.fasta	type=protein; loc=X:complement(19634940..19635173); ID=FBpp0074586; name=CG14235-PB; parent=FBgn0031066,FBtr0074817; dbxref=FlyBase:FBpp0074586, FlyBase_Annotation_IDs:CG14235-PB,GB_protein:AAN09513.1, REFSEQ:NP_728295,GB_protein:AAN09513, FlyMine:FBpp0074586,modMine:FBpp0074586; MD5=702b89d21940141ce2daa1b4306fdf4c; length=77; release=r5.35; species=Dmel;	FBpp0074586	2e-32	337	2	432	2	44%
RAAPBAR014G02.g	blastx	dmel-all-translation-r5.35.fasta	type=protein; loc=3R:join(15491277..15491319,15493927..15494013, 15494077..15495529,15495586..15495696, 15495750..15496062,15496123..15496222, 15496284..15496342); ID=FBpp0290431; name=CG7432-PB; parent=FBgn0038727,FBtr0301213; dbxref=REFSEQ:NP_650825,GB_protein:AAF55692, FlyBase:FBpp0290431,FlyBase_Annotation_IDs:CG7432-PB, FlyMine:FBpp0290431,modMine:FBpp0290431; MD5=11e5a885ae55aae1c0a9729c144…	FBpp0290431	1e-10	152	3	539	1	40%
RAAPBAR014H05.g	blastx	dmel-all-translation-r5.35.fasta	type=protein; loc=2L:join(10266810..10266852,10266913..10267300, 10267424..10267736,10267799..10267927, 10267983..10268426); ID=FBpp0079574; name=CG4953-PA; parent=FBgn0032204,FBtr0079984; dbxref=FlyBase:FBpp0079574, FlyBase_Annotation_IDs:CG4953-PA,GB_protein:AAF52893.3, REFSEQ:NP_609365,GB_protein:AAF52893, FlyMine:FBpp0079574,modMine:FBpp0079574; MD5=dc62d35b3954b4a0ca8a89b9c6bc1b76; length=43…	FBpp0079574	2e-51	506	2	715	1	47%
RAAPBAR014H12.g	blastx	dmel-all-translation-r5.35.fasta	type=protein; loc=X:join(541481..541558,541643..541670, 541736..541956); ID=FBpp0070117; name=Roc1a-PA; parent=FBgn0025638,FBtr0070122; dbxref=FlyBase_Annotation_IDs:CG16982-PA, FlyBase:FBpp0070117,GB_protein:AAF45536, REFSEQ:NP_569852,FlyMine:FBpp0070117, modMine:FBpp0070117; MD5=0b2b0eb7e4a53b7bc0514af4a08964da; length=108; release=r5.35; species=Dmel;	FBpp0070117	2e-14	181	3	258	1	41%
RAAPBAR015A02.g	blastx	dmel-all-translation-r5.35.fasta	type=protein; loc=2R:complement(13559070..13559311,13559370..13559714, 13559835..13560039); ID=FBpp0086051; name=CG6459-PA; parent=FBgn0034259,FBtr0086892; dbxref=FlyBase:FBpp0086051, FlyBase_Annotation_IDs:CG6459-PA,GB_protein:AAF57817.1, REFSEQ:NP_611243,GB_protein:AAF57817, FlyMine:FBpp0086051,modMine:FBpp0086051; MD5=bef56890b401cb5fddef68e68cae796b; length=263; release=r5.35; species=Dmel;	FBpp0086051	1e-33	347	2	373	1	48%
RAAPBAR015B04.g	blastx	dmel-all-translation-r5.35.fasta	type=protein; loc=2R:join(5937066..5937149,5937258..5937374); ID=FBpp0087485; name=CG2249-PB; parent=FBgn0040773,FBtr0088397; dbxref=FlyBase:FBpp0087485, FlyBase_Annotation_IDs:CG2249-PB,GB_protein:AAO41466.1, REFSEQ:NP_788298,GB_protein:AAO41466; MD5=4f64e7fa26829c908d08084ef23c6de0; length=66; release=r5.35; species=Dmel;	FBpp0087485	5e-16	196	1	413	1	42%
RAAPBAR015C05.g	blastx	dmel-all-translation-r5.35.fasta	type=protein; loc=3R:join(5086447..5086489,5086713..5087065, 5087328..5087894); ID=FBpp0081458; name=VhaM8.9-PA; parent=FBgn0037671,FBtr0081978; dbxref=FlyBase:FBpp0081458, FlyBase_Annotation_IDs:CG8444-PA,GB_protein:AAF54350.1, REFSEQ:NP_649876,GB_protein:AAF54350, FlyMine:FBpp0081458,modMine:FBpp0081458; MD5=29aca4b851058ab8ba5b71910376ebb7; length=320; release=r5.35; species=Dmel;	FBpp0081458	1e-22	257	3	646	1	46%
RAAPBAR015C07.g	blastx	dmel-all-translation-r5.35.fasta	type=protein; loc=2R:complement(19273501..19273568, 19273640..19273820); ID=FBpp0071940; name=CG30415-PB; parent=FBgn0250838,FBtr0072031; dbxref=FlyBase:FBpp0071940, FlyBase_Annotation_IDs:CG30415-PB,GB_protein:AAM68248.1, REFSEQ:NP_726319,GB_protein:AAM68248; MD5=fac904f967675750daf8f6d46687ea10; length=82; release=r5.35; species=Dmel;	FBpp0071940	7e-27	291	2	473	1	39%
RAAPBAR015C11.g	blastx	dmel-all-translation-r5.35.fasta	type=protein; loc=3R:join(4647820..4647847,4648191..4648388, 4648446..4648504); ID=FBpp0081403; name=CG8369-PA; parent=FBgn0040532,FBtr0081920; dbxref=FlyBase:FBpp0081403, FlyBase_Annotation_IDs:CG8369-PA,GB_protein:AAF54297.1, REFSEQ:NP_652187,GB_protein:AAF54297, FlyMine:FBpp0081403,modMine:FBpp0081403; MD5=0e40428bc339e49d6c69b1c8c11183c8; length=94; release=r5.35; species=Dmel;	FBpp0081403	7e-10	144	3	464	1	48%
RAAPBAR015C12.g	blastx	dmel-all-translation-r5.35.fasta	type=protein; loc=3R:join(8210069..8210334,8210402..8210543, 8210933..8211256); ID=FBpp0113057; name=CG17639-PB; parent=FBgn0038029,FBtr0114565; dbxref=FlyBase_Annotation_IDs:CG17639-PB, FlyBase:FBpp0113057,REFSEQ:NP_001138040, GB_protein:ACL83499,FlyMine:FBpp0113057, modMine:FBpp0113057; MD5=0a4ba326e2184a56f995c3cec9070ba0; length=243; release=r5.35; species=Dmel;	FBpp0113057	2e-29	315	2	556	2	44%
RAAPBAR015D07.g	blastx	dmel-all-translation-r5.35.fasta	type=protein; loc=2L:complement(11122802..11123257, 11123312..11123470); ID=FBpp0079813; name=Csl4-PA; parent=FBgn0032346,FBtr0080226; dbxref=GB_protein:AAF53074.1,FlyBase:FBpp0079813, FlyBase_Annotation_IDs:CG6249-PA,REFSEQ:NP_609492, GB_protein:AAF53074,FlyMine:FBpp0079813, modMine:FBpp0079813; MD5=f438056e039d78bfb55cf01ec2fbd655; length=204; release=r5.35; species=Dmel;	FBpp0079813	3e-18	213	1	306	1	37%
RAAPBAR015D09.g	blastx	dmel-all-translation-r5.35.fasta	type=protein; loc=2R:complement(20486776..20487020, 20487140..20487218); ID=FBpp0072247; name=CG4692-PA; parent=FBgn0035032,FBtr0072340; dbxref=FlyBase:FBpp0072247, FlyBase_Annotation_IDs:CG4692-PA,GB_protein:AAM68322.1, REFSEQ:NP_726463,GB_protein:AAM68322; MD5=53d27e55536d5b0d2baf76c6d85a7029; length=107; release=r5.35; species=Dmel;	FBpp0072247	1e-08	102	2	411	1	45%
RAAPBAR015E06.g	blastx	dmel-all-translation-r5.35.fasta	type=protein; loc=2R:join(8645250..8645408,8645467..8646474, 8646531..8646848,8646904..8647023); ID=FBpp0086966; name=Dgkepsilon-PA; parent=FBgn0020930,FBtr0087853; dbxref=FlyBase:FBpp0086966, FlyBase_Annotation_IDs:CG8657-PA,GB_protein:AAF58458.1, REFSEQ:NP_725228,GB_protein:AAF58458, FlyMine:FBpp0086966,modMine:FBpp0086966; MD5=c50c8edf5cb652806c89f184ebcd44d5; length=534; release=r5.35; specie…	FBpp0086966	6e-20	231	3	470	1	41%
RAAPBAR015F06.g	blastx	dmel-all-translation-r5.35.fasta	type=protein; loc=3R:join(8530883..8531003,8531066..8531225, 8531288..8531339); ID=FBpp0082125; name=CG12279-PA; parent=FBgn0038080,FBtr0082656; dbxref=FlyBase:FBpp0082125, FlyBase_Annotation_IDs:CG12279-PA,GB_protein:AAF54857.2, REFSEQ:NP_650227,GB_protein:AAF54857, FlyMine:FBpp0082125,modMine:FBpp0082125; MD5=41725521167430fdf461275feb3d8024; length=110; release=r5.35; species=Dmel;	FBpp0082125	2e-25	279	3	479	1	49%
RAAPBAR015G02.g	blastx	dmel-all-translation-r5.35.fasta	type=protein; loc=3R:join(5503792..5503808,5504284..5504370, 5504442..5504698,5504765..5504958); ID=FBpp0081560; name=CG16817-PA; parent=FBgn0037728,FBtr0082082; dbxref=FlyBase:FBpp0081560, FlyBase_Annotation_IDs:CG16817-PA,GB_protein:AAF54424.1, REFSEQ:NP_649925,GB_protein:AAF54424, FlyMine:FBpp0081560,modMine:FBpp0081560; MD5=37fcbb7e2a30ec66795e13008c804580; length=184; release=r5.35; species=…	FBpp0081560	1e-33	351	2	559	2	42%
RAAPBAR015H07.g	blastx	dmel-all-translation-r5.35.fasta	type=protein; loc=X:join(541481..541558,541643..541670, 541736..541956); ID=FBpp0070117; name=Roc1a-PA; parent=FBgn0025638,FBtr0070122; dbxref=FlyBase_Annotation_IDs:CG16982-PA, FlyBase:FBpp0070117,GB_protein:AAF45536, REFSEQ:NP_569852,FlyMine:FBpp0070117, modMine:FBpp0070117; MD5=0b2b0eb7e4a53b7bc0514af4a08964da; length=108; release=r5.35; species=Dmel;	FBpp0070117	4e-38	310	2	402	1	47%
RAAPBAR016A07.g	blastx	dmel-all-translation-r5.35.fasta	type=protein; loc=dmel_mitochondrion_genome:4062..4739; ID=FBpp0100179; name=mt:ATPase6-PA; parent=FBgn0013672,FBtr0100867; dbxref=GB_protein:NP_008281,FlyBase:FBpp0100179, FlyBase_Annotation_IDs:CG34073-PA,FlyMine:FBpp0100179, modMine:FBpp0100179; MD5=1a778cce09f9a7cd7c4fee6a7b621ffa; length=224; release=r5.35; species=Dmel;	FBpp0100179	2e-41	417	3	574	8	25%
RAAPBAR016A11.g	blastx	dmel-all-translation-r5.35.fasta	type=protein; loc=2R:join(20552074..20552202,20552377..20552552, 20552616..20552706,20552760..20552891); ID=FBpp0290258; name=CG3683-PD; parent=FBgn0035046,FBtr0301036; dbxref=FlyBase:FBpp0290258,REFSEQ:NP_001163296, GB_protein:ACZ94568,FlyBase_Annotation_IDs:CG3683-PD; MD5=48ed0c5413fad2aef6dcd45cf9627be5; length=175; release=r5.35; species=Dmel;	FBpp0290258	3e-51	501	1	447	1	47%
RAAPBAR016B06.g	blastx	dmel-all-translation-r5.35.fasta	type=protein; loc=3R:join(20350695..20350779,20352321..20352410, 20352473..20352623,20352740..20353172); ID=FBpp0084027; name=CG13618-PA; parent=FBgn0039203,FBtr0084643; dbxref=FlyBase:FBpp0084027, FlyBase_Annotation_IDs:CG13618-PA,GB_protein:AAF56308.2, REFSEQ:NP_651265,GB_protein:AAF56308, FlyMine:FBpp0084027,modMine:FBpp0084027; MD5=4ac7c28994581ace32236c4c9275291d; length=252; release=r5.35; …	FBpp0084027	6e-06	109	3	407	1	27%
RAAPBAR016B11.g	blastx	dmel-all-translation-r5.35.fasta	type=protein; loc=2L:complement(8363821..8364125,8364188..8364315, 8364541..8364563); ID=FBpp0099990; name=RpS13-PB; parent=FBgn0010265,FBtr0100541; dbxref=FlyBase_Annotation_IDs:CG13389-PB, FlyBase:FBpp0099990,GB_protein:ABC65883.1, REFSEQ:NP_001033885,GB_protein:ABC65883, FlyMine:FBpp0099990,modMine:FBpp0099990; MD5=64e6acba0b4cb2697fd1862d9d26fa02; length=151; release=r5.35; species=Dmel;	FBpp0099990	1e-77	729	1	546	4	47%
RAAPBAR016C10.g	blastx	dmel-all-translation-r5.35.fasta	type=protein; loc=3L:complement(17613395..17613457,17613519..17613749, 17613829..17613994,17614201..17614352, 17614410..17614478); ID=FBpp0074964; name=CG6259-PA; parent=FBgn0036740,FBtr0075201; dbxref=FlyBase:FBpp0074964, FlyBase_Annotation_IDs:CG6259-PA,GB_protein:AAF49322.2, REFSEQ:NP_648997,GB_protein:AAF49322, FlyMine:FBpp0074964,modMine:FBpp0074964; MD5=69dc6fde1a03d57ae20dc94c14d9a526; len…	FBpp0074964	2e-57	555	3	562	1	48%
RAAPBAR016D04.g	blastx	dmel-all-translation-r5.35.fasta	type=protein; loc=3L:complement(7809426..7809512,7809584..7809825, 7810537..7810762,7811169..7811323,7846283..7846385); ID=FBpp0297493; name=Pdp1-PK; parent=FBgn0016694,FBtr0306535; dbxref=FlyBase:FBpp0297493, FlyBase_Annotation_IDs:CG17888-PK; MD5=838894b6cbcaca40e026679686020351; length=270; release=r5.35; species=Dmel;	FBpp0297493	5e-13	168	2	170	1	36%
RAAPBAR016D08.g	blastx	dmel-all-translation-r5.35.fasta	type=protein; loc=2L:join(10307045..10307119,10307194..10307493, 10307558..10307971); ID=FBpp0079577; name=CG4968-PA; parent=FBgn0032214,FBtr0079987; dbxref=GB_protein:AAF52905.1,FlyBase:FBpp0079577, FlyBase_Annotation_IDs:CG4968-PA,REFSEQ:NP_609375, GB_protein:AAF52905,FlyMine:FBpp0079577, modMine:FBpp0079577; MD5=0343c39165db7a8dab272763bab6b98d; length=262; release=r5.35; species=Dmel;	FBpp0079577	3e-34	355	3	473	1	42%
RAAPBAR016D12.g	blastx	dmel-all-translation-r5.35.fasta	type=protein; loc=3R:10153013..10153258; ID=FBpp0292847; name=CG3321-PC; parent=FBgn0038224,FBtr0303795; dbxref=FlyBase:FBgn0038224-PC, FlyBase_Annotation_IDs:CG3321-PC,FlyBase:FBpp0292847, REFSEQ:NP_001189221,GB_protein:ADV37312; MD5=fd36ae0c56bf7f035b5ea3314aeb54a2; length=81; release=r5.35; species=Dmel;	FBpp0292847	2e-15	192	3	426	5	41%
RAAPBAR016E02.g	blastx	dmel-all-translation-r5.35.fasta	type=protein; loc=3L:join(2485076..2485228,2495011..2495152, 2495219..2495729,2495801..2495958,2496018..2498036, 2498099..2498346,2498406..2498645); ID=FBpp0099984; name=CG33232-PD; parent=FBgn0035347,FBtr0100539; dbxref=FlyBase_Annotation_IDs:CG33232-PD, FlyBase:FBpp0099984,GB_protein:AAZ66052.1, REFSEQ:NP_001027104,GB_protein:AAZ66052, FlyMine:FBpp0099984,modMine:FBpp0099984; MD5=76165e96cf537f…	FBpp0099984	3e-33	347	1	576	1	48%
RAAPBAR016E06.g	blastx	dmel-all-translation-r5.35.fasta	type=protein; loc=3L:9375098..9375658; ID=FBpp0076181; name=Hsp23-PA; parent=FBgn0001224,FBtr0076453; dbxref=FlyBase:FBpp0076181, FlyBase_Annotation_IDs:CG4463-PA,GB_protein:AAF50286.1, REFSEQ:NP_523999,GB_protein:AAF50286, FlyMine:FBpp0076181,modMine:FBpp0076181; MD5=69618c165781168a36a651910f4bb6f2; length=186; release=r5.35; species=Dmel;	FBpp0076181	2e-26	290	1	734	1	41%
RAAPBAR016F02.g	blastx	dmel-all-translation-r5.35.fasta	type=protein; loc=3L:complement(5805350..5805753,5805815..5805961, 5806042..5806114); ID=FBpp0076819; name=mad2-PA; parent=FBgn0035640,FBtr0077113; dbxref=FlyBase:FBpp0076819, FlyBase_Annotation_IDs:CG17498-PA,GB_protein:AAF50740.1, REFSEQ:NP_647991,GB_protein:AAF50740, FlyMine:FBpp0076819,modMine:FBpp0076819; MD5=5bfc47e345ce7a28fd25af039caae858; length=207; release=r5.35; species=Dmel;	FBpp0076819	3e-61	589	-2	593	1	44%
RAAPBAR016H06.g	blastx	dmel-all-translation-r5.35.fasta	type=protein; loc=3R:join(2455967..2456320,2456376..2456483, 2456542..2456742); ID=FBpp0081181; name=sunz-PA; parent=FBgn0037462,FBtr0081681; dbxref=FlyBase:FBpp0081181, FlyBase_Annotation_IDs:CG15179-PA,GB_protein:AAF54104.1, REFSEQ:NP_649673,GB_protein:AAF54104, FlyMine:FBpp0081181,modMine:FBpp0081181; MD5=96fc2331dd581cbc8ea9786ca18461a2; length=220; release=r5.35; species=Dmel;	FBpp0081181	3e-10	150	2	758	1	37%
RAAPBAR016H12.g	blastx	dmel-all-translation-r5.35.fasta	type=protein; loc=X:join(541481..541558,541643..541670, 541736..541956); ID=FBpp0070117; name=Roc1a-PA; parent=FBgn0025638,FBtr0070122; dbxref=FlyBase_Annotation_IDs:CG16982-PA, FlyBase:FBpp0070117,GB_protein:AAF45536, REFSEQ:NP_569852,FlyMine:FBpp0070117, modMine:FBpp0070117; MD5=0b2b0eb7e4a53b7bc0514af4a08964da; length=108; release=r5.35; species=Dmel;	FBpp0070117	5e-60	578	1	579	3	45%
RAAPBAR017A05.g	blastx	dmel-all-translation-r5.35.fasta	type=protein; loc=X:complement(15742367..15742380,15742919..15743049, 15743169..15743197); ID=FBpp0073964; name=sun-PB; parent=FBgn0014391,FBtr0074177; dbxref=FlyBase:FBpp0073964, FlyBase_Annotation_IDs:CG9032-PB,GB_protein:AAN09369.1, REFSEQ:NP_727905,GB_protein:AAN09369, FlyMine:FBpp0073964,modMine:FBpp0073964; MD5=29865416bea4f7a915366ef888af382e; length=57; release=r5.35; species=Dmel;	FBpp0073964	1e-07	125	2	467	1	42%
RAAPBAR017B03.g	blastx	dmel-all-translation-r5.35.fasta	type=protein; loc=X:1373272..1374222; ID=FBpp0070249; name=CG14782-PA; parent=FBgn0025381,FBtr0070259; dbxref=FlyBase:FBpp0070249, FlyBase_Annotation_IDs:CG14782-PA,GB_protein:AAF45637.1, REFSEQ:NP_569923,GB_protein:AAF45637, FlyMine:FBpp0070249,modMine:FBpp0070249; MD5=a071e30e8e3b599aef55f16a4493432c; length=316; release=r5.35; species=Dmel;	FBpp0070249	2e-31	330	1	467	1	49%
RAAPBAR017B11.g	blastx	dmel-all-translation-r5.35.fasta	type=protein; loc=2R:join(19946009..19946214,19946455..19946656, 19946719..19946790); ID=FBpp0072082; name=eIF-5A-PA; parent=FBgn0034967,FBtr0072173; dbxref=FlyBase:FBpp0072082, FlyBase_Annotation_IDs:CG3186-PA,GB_protein:AAF47151.1, REFSEQ:NP_611878,GB_protein:AAF47151; MD5=c7cb54e1f8c2de4e5aea6fb4f583c3c9; length=159; release=r5.35; species=Dmel;	FBpp0072082	3e-52	511	3	594	2	46%
RAAPBAR017D08.g	blastx	dmel-all-translation-r5.35.fasta	type=protein; loc=2L:complement(12404081..12404119,12407185..12407466, 12407550..12407734,12409456..12409623, 12421641..12421704); ID=FBpp0293788; name=vir-1-PF; parent=FBgn0043841,FBtr0305264; dbxref=FlyBase:FBpp0293788, FlyBase_Annotation_IDs:CG31764-PF,modMine:FBpp0293788; MD5=3c6f2ae5317cf88dfb104fd6ea29c762; length=245; release=r5.35; species=Dmel;	FBpp0293788	2e-07	125	1	684	4	37%
RAAPBAR017D12.g	blastx	dmel-all-translation-r5.35.fasta	type=protein; loc=3R:join(18947197..18947354,18947529..18947666, 18947735..18947893,18947955..18949109, 18949165..18949351); ID=FBpp0083762; name=cenB1A-PB; parent=FBgn0039056,FBtr0084369; dbxref=FlyBase:FBpp0083762, FlyBase_Annotation_IDs:CG6742-PB,GB_protein:AAN13927.2, REFSEQ:NP_732826,GB_protein:AAN13927, FlyMine:FBpp0083762,modMine:FBpp0083762; MD5=493f2caa34a930c743feaf64bd34258c; length=59…	FBpp0083762	3e-07	119	1	367	1	36%
RAAPBAR017E05.g	blastx	dmel-all-translation-r5.35.fasta	type=protein; loc=3R:join(8210069..8210334,8210402..8210543, 8210933..8211256); ID=FBpp0113057; name=CG17639-PB; parent=FBgn0038029,FBtr0114565; dbxref=FlyBase_Annotation_IDs:CG17639-PB, FlyBase:FBpp0113057,REFSEQ:NP_001138040, GB_protein:ACL83499,FlyMine:FBpp0113057, modMine:FBpp0113057; MD5=0a4ba326e2184a56f995c3cec9070ba0; length=243; release=r5.35; species=Dmel;	FBpp0113057	2e-32	341	3	566	1	41%
RAAPBAR017F06.g	blastx	dmel-all-translation-r5.35.fasta	type=protein; loc=2L:join(17481334..17481377,17481456..17481786); ID=FBpp0297292; name=CG5110-PB; parent=FBgn0032642,FBtr0306162; dbxref=FlyBase:FBpp0297292, FlyBase_Annotation_IDs:CG5110-PB; MD5=f35e4ae11294dac7e7e0d469a470e118; length=124; release=r5.35; species=Dmel;	FBpp0297292	7e-41	334	1	502	1	42%
RAAPBAR017F07.g	blastx	dmel-all-translation-r5.35.fasta	type=protein; loc=3R:join(14100660..14100863,14107416..14107658); ID=FBpp0089421; name=eIF-1A-PB; parent=FBgn0026250,FBtr0083573; dbxref=FlyBase:FBpp0089421,GB_protein:AAS65169.1, FlyBase_Annotation_IDs:CG8053-PB,REFSEQ:NP_996231, GB_protein:AAS65169,FlyMine:FBpp0089421, modMine:FBpp0089421; MD5=1f1f22606b5bbf48d900d7a3071d2f4d; length=148; release=r5.35; species=Dmel;	FBpp0089421	1e-51	506	2	618	3	45%
RAAPBAR017F09.g	blastx	dmel-all-translation-r5.35.fasta	type=protein; loc=2R:join(10488848..10488908,10488967..10489349); ID=FBpp0290948; name=blos1-PB; parent=FBgn0050077,FBtr0301734; dbxref=REFSEQ:NP_725401,GB_protein:AAM68556, FlyBase:FBpp0290948,FlyBase_Annotation_IDs:CG30077-PB, FlyMine:FBpp0290948,modMine:FBpp0290948; MD5=17716111c1b1ef6623762b39d146a0ed; length=147; release=r5.35; species=Dmel;	FBpp0290948	1e-44	445	2	570	2	38%
RAAPBAR017G02.g	blastx	dmel-all-translation-r5.35.fasta	type=protein; loc=X:13225155..13225739; ID=FBpp0073595; name=Jafrac1-PA; parent=FBgn0040309,FBtr0073764; dbxref=FlyBase:FBpp0073595, FlyBase_Annotation_IDs:CG1633-PA,GB_protein:AAF48253.1, REFSEQ:NP_477510,GB_protein:AAF48253; MD5=d145d0f26fe3adfbc2bf2e4107e1da94; length=194; release=r5.35; species=Dmel;	FBpp0073595	4e-58	561	2	539	1	44%
RAAPBAR017G07.g	blastx	dmel-all-translation-r5.35.fasta	type=protein; loc=3R:join(20639999..20640019,20640071..20640214, 20640275..20640356,20640420..20640586); ID=FBpp0290226; name=CG34150-PB; parent=FBgn0083986,FBtr0301004; dbxref=REFSEQ:NP_001036756,GB_protein:ABI31206, FlyBase_Annotation_IDs:CG34150-PB,FlyBase:FBpp0290226, FlyMine:FBpp0290226,modMine:FBpp0290226; MD5=2d31d8d40475bfb073c196f9afef251f; length=137; release=r5.35; species=Dmel;	FBpp0290226	2e-15	195	3	789	4	32%
RAAPBAR017H03.g	blastx	dmel-all-translation-r5.35.fasta	type=protein; loc=2R:join(11830571..11830588,11832757..11832940, 11833008..11833391,11833452..11834398); ID=FBpp0113050; name=Cyp4aa1-PB; parent=FBgn0034053,FBtr0114558; dbxref=FlyBase:FBpp0113050, FlyBase_Annotation_IDs:CG8302-PB,REFSEQ:NP_611067, GB_protein:AAF58091,FlyMine:FBpp0113050, modMine:FBpp0113050; MD5=23a5aaefdf05321a91fa3e5eb4860000; length=510; release=r5.35; species=Dmel;	FBpp0113050	9e-42	419	3	464	1	48%
RAAPBAR017H05.g	blastx	dmel-all-translation-r5.35.fasta	type=protein; loc=3R:join(5603857..5603918,5604341..5604440, 5604499..5604507); ID=FBpp0081614; name=RpS29-PA; parent=FBgn0261599,FBtr0082136; dbxref=FlyBase:FBpp0081614, FlyBase_Annotation_IDs:CG8495-PA,GB_protein:AAF54450.1, REFSEQ:NP_649946,GB_protein:AAF54450, FlyMine:FBpp0081614,modMine:FBpp0081614; MD5=74313849e15abf84651b66029eb2c15e; length=56; release=r5.35; species=Dmel;	FBpp0081614	5e-29	307	3	374	1	45%
RAAPBAR017H06.g	blastx	dmel-all-translation-r5.35.fasta	type=protein; loc=2R:join(8503802..8503919,8504045..8504229, 8504292..8504446,8504577..8504705,8505300..8505429, 8505492..8505645,8505948..8506055,8506569..8506651); ID=FBpp0293494; name=Galpha49B-PK; parent=FBgn0004435,FBtr0304955; dbxref=FlyBase:FBpp0293494, FlyBase_Annotation_IDs:CG17759-PK; MD5=edc0446e6046bbe92682285fe42bfb77; length=353; release=r5.35; species=Dmel;	FBpp0293494	6e-86	802	2	614	1	42%
RAAPBAR017H07.g	blastx	dmel-all-translation-r5.35.fasta	type=protein; loc=3R:join(1180907..1180975,1181049..1181272, 1181556..1181664,1181725..1181850,1182147..1182302); ID=FBpp0078431; name=CG1161-PA; parent=FBgn0037313,FBtr0078785; dbxref=FlyBase_Annotation_IDs:CG1161-PA, FlyBase:FBpp0078431,GB_protein:AAF52042.1, REFSEQ:NP_649528,GB_protein:AAF52042, FlyMine:FBpp0078431,modMine:FBpp0078431; MD5=974a20831fc0c3d52a0db64a88b0ec71; length=227; release=…	FBpp0078431	4e-32	337	3	557	1	47%
RAAPBAR018A04.g	blastx	dmel-all-translation-r5.35.fasta	type=protein; loc=3R:complement(22850715..22851700, 22851771..22851810); ID=FBpp0084519; name=CG6271-PA; parent=FBgn0039476,FBtr0085149; dbxref=FlyBase:FBpp0084519, FlyBase_Annotation_IDs:CG6271-PA,GB_protein:AAF56654.1, REFSEQ:NP_651526,GB_protein:AAF56654, FlyMine:FBpp0084519,modMine:FBpp0084519; MD5=7b5bda9411adf4270b023d646bfafbe8; length=341; release=r5.35; species=Dmel;	FBpp0084519	3e-28	303	3	505	1	44%
RAAPBAR018A06.g	blastx	dmel-all-translation-r5.35.fasta	type=protein; loc=X:complement(15032804..15032946,15033012..15033147, 15033285..15033287); ID=FBpp0073844; name=RpL37a-PA; parent=FBgn0030616,FBtr0074027; dbxref=FlyBase:FBpp0073844, FlyBase_Annotation_IDs:CG9091-PA,FlyBase:FBpp0078655, GB_protein:AAF48428.1,REFSEQ:NP_573005, GB_protein:AAF48428,FlyMine:FBpp0073844, modMine:FBpp0073844; MD5=bb103ea6a7979914c4e2aff8160218f1; length=93; release=r5.…	FBpp0073844	4e-34	352	3	415	1	45%
RAAPBAR018B07.g	blastx	dmel-all-translation-r5.35.fasta	type=protein; loc=2R:join(5966517..5966687,5969012..5969137, 5970147..5970472,5970535..5970639,5970767..5970831, 5970927..5970998,5971079..5971443); ID=FBpp0087494; name=egr-PB; parent=FBgn0033483,FBtr0088406; dbxref=FlyBase:FBpp0087494,GB_protein:AAS64883.1, FlyBase_Annotation_IDs:CG12919-PB,REFSEQ:NP_995791, GB_protein:AAS64883,FlyMine:FBpp0087494, modMine:FBpp0087494; MD5=4a2aee68b6d1dac151b99…	FBpp0087494	2e-08	132	2	515	1	45%
RAAPBAR018B12.g	blastx	dmel-all-translation-r5.35.fasta	type=protein; loc=3L:join(10876063..10876183,10876239..10876588); ID=FBpp0075999; name=CG7949-PA; parent=FBgn0036107,FBtr0076270; dbxref=FlyBase:FBpp0075999, FlyBase_Annotation_IDs:CG7949-PA,GB_protein:AAF50128.1, REFSEQ:NP_648416,GB_protein:AAF50128, FlyMine:FBpp0075999,modMine:FBpp0075999; MD5=b5a67f141c4d54b804f366798c19bc22; length=156; release=r5.35; species=Dmel;	FBpp0075999	5e-63	604	1	580	1	49%
RAAPBAR018C02.g	blastx	dmel-all-translation-r5.35.fasta	type=protein; loc=3L:join(17039357..17039368,17039441..17039558, 17039623..17039679,17040450..17040701, 17041065..17041093); ID=FBpp0088546; name=TpnC73F-PA; parent=FBgn0010424,FBtr0089585; dbxref=FlyBase:FBpp0088546, FlyBase_Annotation_IDs:CG7930-PA,GB_protein:AAF49371.1, REFSEQ:NP_524122,GB_protein:AAF49371, FlyMine:FBpp0088546,modMine:FBpp0088546; MD5=b9e3958d7158f19475040432a3e02049; length=1…	FBpp0088546	2e-52	297	3	651	1	45%
RAAPBAR018C06.g	blastx	dmel-all-translation-r5.35.fasta	type=protein; loc=2L:join(16497144..16497151,16505496..16505948, 16506008..16506852,16506929..16507017); ID=FBpp0080424; name=Tpr2-PB; parent=FBgn0032586,FBtr0080867; dbxref=FlyBase:FBpp0080424, FlyBase_Annotation_IDs:CG4599-PB,GB_protein:AAN10946.1, REFSEQ:NP_723974,GB_protein:AAN10946, FlyMine:FBpp0080424,modMine:FBpp0080424; MD5=ec1dbd7909ddadc467bbfb9826fe832d; length=464; release=r5.35; spec…	FBpp0080424	1e-35	366	2	453	1	45%
RAAPBAR018C10.g	blastx	dmel-all-translation-r5.35.fasta	type=protein; loc=dmel_mitochondrion_genome:1474..3012; ID=FBpp0100176; name=mt:CoI-PA; parent=FBgn0013674,FBtr0100861; dbxref=GB_protein:NP_008278,FlyBase:FBpp0100176, FlyBase_Annotation_IDs:CG34067-PA,FlyMine:FBpp0100176, modMine:FBpp0100176; MD5=e20a59089d4bb8cf9751e6da67b3dab3; length=511; release=r5.35; species=Dmel;	FBpp0100176	5e-35	358	2	340	1	24%
RAAPBAR018D03.g	blastx	dmel-all-translation-r5.35.fasta	type=protein; loc=2L:complement(15274269..15274390,15274620..15274849, 15274922..15274986); ID=FBpp0080305; name=UK114-PA; parent=FBgn0086691,FBtr0080746; dbxref=GB_protein:AAF53452.1,FlyBase:FBpp0080305, FlyBase_Annotation_IDs:CG15261-PA,REFSEQ:NP_609747, GB_protein:AAF53452,FlyMine:FBpp0080305, modMine:FBpp0080305; MD5=0fd1e308a93b52f23e9fb78473daf6ca; length=138; release=r5.35; species=Dmel;	FBpp0080305	3e-43	433	1	569	1	48%
RAAPBAR018D04.g	blastx	dmel-all-translation-r5.35.fasta	type=protein; loc=3L:complement(8427569..8427585,8427650..8427827, 8427884..8428831,8428891..8429060,8429122..8429275, 8429346..8430072,8430139..8430533,8430608..8431155, 8431293..8431329); ID=FBpp0113084; name=Unr-PB; parent=FBgn0035895,FBtr0114592; dbxref=FlyBase:FBpp0113084, FlyBase_Annotation_IDs:CG7015-PB,REFSEQ:NP_001137912, GB_protein:ACL83267,FlyMine:FBpp0113084, modMine:FBpp0113084; MD5=…	FBpp0113084	3e-41	416	2	514	1	43%
RAAPBAR018D06.g	blastx	dmel-all-translation-r5.35.fasta	type=protein; loc=3R:7645434..7645883; ID=FBpp0081948; name=CoVa-PB; parent=FBgn0019624,FBtr0082474; dbxref=FlyBase:FBpp0081948, FlyBase_Annotation_IDs:CG14724-PB,GB_protein:AAN13534.1, REFSEQ:NP_731641,GB_protein:AAN13534; MD5=a25949953d866713f855cbc0e2311491; length=149; release=r5.35; species=Dmel;	FBpp0081948	3e-45	451	2	631	2	52%
RAAPBAR018E04.g	blastx	dmel-all-translation-r5.35.fasta	type=protein; loc=3R:join(13508511..13508837,13508897..13509331); ID=FBpp0082912; name=CG7655-PA; parent=FBgn0038536,FBtr0083479; dbxref=FlyBase:FBpp0082912, FlyBase_Annotation_IDs:CG7655-PA,GB_protein:AAF55455.1, REFSEQ:NP_650646,GB_protein:AAF55455, FlyMine:FBpp0082912,modMine:FBpp0082912; MD5=1e9b2db53fbd3b6b22d42ba972eea017; length=253; release=r5.35; species=Dmel;	FBpp0082912	5e-22	250	3	547	1	39%
RAAPBAR018E07.g	blastx	dmel-all-translation-r5.35.fasta	type=protein; loc=3R:complement(17095131..17095406,17095467..17095616, 17095673..17095675); ID=FBpp0083502; name=AP-2sigma-PA; parent=FBgn0043012,FBtr0084103; dbxref=FlyBase:FBpp0083502, FlyBase_Annotation_IDs:CG6056-PA,GB_protein:AAF55874.1, REFSEQ:NP_650961,GB_protein:AAF55874, FlyMine:FBpp0083502,modMine:FBpp0083502; MD5=079950d9decff6ee755b0a28d55c40c7; length=142; release=r5.35; species=Dmel;	FBpp0083502	5e-79	742	3	604	3	40%
RAAPBAR018E11.g	blastx	dmel-all-translation-r5.35.fasta	type=protein; loc=3R:complement(22850715..22851700, 22851771..22851810); ID=FBpp0084519; name=CG6271-PA; parent=FBgn0039476,FBtr0085149; dbxref=FlyBase:FBpp0084519, FlyBase_Annotation_IDs:CG6271-PA,GB_protein:AAF56654.1, REFSEQ:NP_651526,GB_protein:AAF56654, FlyMine:FBpp0084519,modMine:FBpp0084519; MD5=7b5bda9411adf4270b023d646bfafbe8; length=341; release=r5.35; species=Dmel;	FBpp0084519	9e-17	205	1	552	1	41%
RAAPBAR018F01.g	blastx	dmel-all-translation-r5.35.fasta	type=protein; loc=2R:join(5937066..5937149,5937258..5937374); ID=FBpp0087485; name=CG2249-PB; parent=FBgn0040773,FBtr0088397; dbxref=FlyBase:FBpp0087485, FlyBase_Annotation_IDs:CG2249-PB,GB_protein:AAO41466.1, REFSEQ:NP_788298,GB_protein:AAO41466; MD5=4f64e7fa26829c908d08084ef23c6de0; length=66; release=r5.35; species=Dmel;	FBpp0087485	5e-16	196	2	411	4	42%
RAAPBAR018G08.g	blastx	dmel-all-translation-r5.35.fasta	type=protein; loc=X:complement(11911484..11911906); ID=FBpp0073475; name=Chrac-16-PA; parent=FBgn0043001,FBtr0073642; dbxref=FlyBase:FBpp0073475, FlyBase_Annotation_IDs:CG15736-PA,GB_protein:AAF48131.1, REFSEQ:NP_572776,GB_protein:AAF48131, FlyMine:FBpp0073475,modMine:FBpp0073475; MD5=cc7f102992c735c3f3bfecad1c162a06; length=140; release=r5.35; species=Dmel;	FBpp0073475	1e-13	178	1	570	1	41%
RAAPBAR018H02.g	blastx	dmel-all-translation-r5.35.fasta	type=protein; loc=X:join(19510309..19510439,19510503..19510794); ID=FBpp0074509; name=CG14210-PA; parent=FBgn0031040,FBtr0074740; dbxref=FlyBase:FBpp0074509, FlyBase_Annotation_IDs:CG14210-PA,GB_protein:AAF48983.1, REFSEQ:NP_608328,GB_protein:AAF48983, FlyMine:FBpp0074509,modMine:FBpp0074509; MD5=f184cdf9440a609b0e21bfbcef5f27fe; length=140; release=r5.35; species=Dmel;	FBpp0074509	1e-23	264	3	578	1	41%
RAAPBAR018H08.g	blastx	dmel-all-translation-r5.35.fasta	type=protein; loc=3R:join(23532932..23533040,23533099..23534051, 23534214..23534520,23534579..23535089,23535348..23535941, 23535999..23536258,23536336..23536415); ID=FBpp0289990; name=CG12877-PE; parent=FBgn0039544,FBtr0300766; dbxref=REFSEQ:NP_733234,GB_protein:AAN14129, FlyBase:FBpp0289990,FlyBase_Annotation_IDs:CG12877-PE, FlyMine:FBpp0289990,modMine:FBpp0289990; MD5=8fe93c8a91ec4b162820f09b1c…	FBpp0289990	1e-16	203	2	545	1	46%
RAAPBAR018H10.g	blastx	dmel-all-translation-r5.35.fasta	type=protein; loc=2L:3128765..3129367; ID=FBpp0077345; name=CG15403-PA; parent=FBgn0031504,FBtr0077661; dbxref=FlyBase:FBpp0077345, FlyBase_Annotation_IDs:CG15403-PA,GB_protein:AAF51144.1, GB_protein:AAF51144.2,REFSEQ:NP_608749, GB_protein:AAF51144,FlyMine:FBpp0077345, modMine:FBpp0077345; MD5=36ec9bff19bec8fdd21ca97917c32e7f; length=200; release=r5.35; species=Dmel;	FBpp0077345	9e-17	204	1	504	1	33%
RAAPBAR019B05.g	blastx	dmel-all-translation-r5.35.fasta	type=protein; loc=X:complement(522495..522719,522784..522906); ID=FBpp0070153; name=RpL36-PC; parent=FBgn0002579,FBtr0070158; dbxref=FlyBase:FBpp0070153, FlyBase_Annotation_IDs:CG7622-PC,GB_protein:AAN09020.1, REFSEQ:NP_726687,GB_protein:AAN09020; MD5=07d6ac80b0a55f89b7db46bd5820d6f9; length=115; release=r5.35; species=Dmel;	FBpp0070153	5e-51	498	1	422	1	47%
RAAPBAR019B09.g	blastx	dmel-all-translation-r5.35.fasta	type=protein; loc=3R:join(9858412..9858544,9858989..9859163, 9859228..9859642,9859709..9859821,9859884..9860047, 9860102..9860214); ID=FBpp0082332; name=CG3061-PA; parent=FBgn0038195,FBtr0082869; dbxref=FlyBase:FBpp0082332, FlyBase_Annotation_IDs:CG3061-PA,GB_protein:AAF55010.1, REFSEQ:NP_650328,GB_protein:AAF55010, FlyMine:FBpp0082332,modMine:FBpp0082332; MD5=4887acb17854322e1ef34767ec513496; le…	FBpp0082332	1e-15	194	1	473	1	29%
RAAPBAR019C03.g	blastx	dmel-all-translation-r5.35.fasta	type=protein; loc=X:join(10354955..10355029,10355115..10355186); ID=FBpp0071384; name=Neb-cGP-PA; parent=FBgn0083167,FBtr0071449; dbxref=GB_protein:AAF46590.1,FlyBase:FBpp0071384, FlyBase_Annotation_IDs:CG15304-PA,REFSEQ:NP_652548, GB_protein:AAF46590,FlyMine:FBpp0071384, modMine:FBpp0071384; MD5=95316098556bdcdb0d4f655df2095c24; length=48; release=r5.35; species=Dmel;	FBpp0071384	2e-12	164	1	328	2	38%
RAAPBAR019C04.g	blastx	dmel-all-translation-r5.35.fasta	type=protein; loc=3R:complement(25573576..25574469); ID=FBpp0084907; name=ATPsyn-gamma-PC; parent=FBgn0020235,FBtr0085541; dbxref=FlyBase:FBpp0084907, FlyBase_Annotation_IDs:CG7610-PC,GB_protein:AAN14186.1, REFSEQ:NP_733305,GB_protein:AAN14186; MD5=2870f590ec709925b038ac6907413c32; length=297; release=r5.35; species=Dmel;	FBpp0084907	1e-54	531	2	547	1	50%
RAAPBAR019C07.g	blastx	dmel-all-translation-r5.35.fasta	type=protein; loc=3R:complement(20079040..20079320,20079385..20079486, 20079550..20079667,20079726..20079846,20080356..20080400, 20080716..20080946,20081007..20081227,20081284..20081525, 20081591..20082023,20082082..20082826,20082899..20083305, 20083370..20083632,20083693..20083854,20083918..20084047, 20084107..20084180,20084777..20084963); ID=FBpp0290585; name=jar-PK; parent=FBgn0011225,FBtr0301…	FBpp0290585	1e-35	364	3	284	1	42%
RAAPBAR019D04.g	blastx	dmel-all-translation-r5.35.fasta	type=protein; loc=2R:complement(6698122..6698262,6698328..6698381); ID=FBpp0087347; name=CG7637-PA; parent=FBgn0033548,FBtr0088252; dbxref=FlyBase:FBpp0087347, FlyBase_Annotation_IDs:CG7637-PA,GB_protein:AAF58753.1, REFSEQ:NP_610610,GB_protein:AAF58753, FlyMine:FBpp0087347,modMine:FBpp0087347; MD5=dbbc7ab535b4aa22e22263237f632e04; length=64; release=r5.35; species=Dmel;	FBpp0087347	8e-23	253	3	327	1	36%
RAAPBAR019D12.g	blastx	dmel-all-translation-r5.35.fasta	type=protein; loc=X:complement(14045723..14045947); ID=FBpp0073691; name=CG12479-PA; parent=FBgn0040871,FBtr0073869; dbxref=FlyBase:FBpp0073691, FlyBase_Annotation_IDs:CG12479-PA,GB_protein:AAF48340.1, REFSEQ:NP_652484,GB_protein:AAF48340, FlyMine:FBpp0073691,modMine:FBpp0073691; MD5=fd7eddbf7b5d55623f3530d20759f58c; length=74; release=r5.35; species=Dmel;	FBpp0073691	8e-17	205	3	545	2	46%
RAAPBAR019E04.g	blastx	dmel-all-translation-r5.35.fasta	type=protein; loc=2L:complement(7885059..7885343); ID=FBpp0079182; name=SmE-PA; parent=FBgn0261790,FBtr0079560; dbxref=FlyBase:FBpp0079182, FlyBase_Annotation_IDs:CG18591-PA,GB_protein:AAF52576.1, REFSEQ:NP_609162,GB_protein:AAF52576, FlyMine:FBpp0079182,modMine:FBpp0079182; MD5=399da4099f9cb925452c7a8417e2f197; length=94; release=r5.35; species=Dmel;	FBpp0079182	4e-41	415	1	574	1	41%
RAAPBAR019E07.g	blastx	dmel-all-translation-r5.35.fasta	type=protein; loc=X:join(20286757..20286864,20286925..20287092, 20287168..20287371); ID=FBpp0076992; name=Obp19a-PA; parent=FBgn0031109,FBtr0077300; dbxref=FlyBase:FBpp0076992, FlyBase_Annotation_IDs:CG11748-PA,GB_protein:AAF50910.1, REFSEQ:NP_728338,GB_protein:AAF50910, FlyMine:FBpp0076992,modMine:FBpp0076992; MD5=fe25c20bce33e7c0b47a5a2a93d2243f; length=159; release=r5.35; species=Dmel;	FBpp0076992	3e-16	201	2	634	1	42%
RAAPBAR019E09.g	blastx	dmel-all-translation-r5.35.fasta	type=protein; loc=2R:join(15599902..15599958,15600015..15600356); ID=FBpp0085634; name=Obp56e-PA; parent=FBgn0034471,FBtr0086327; dbxref=FlyBase:FBpp0085634, FlyBase_Annotation_IDs:CG8462-PA,GB_protein:AAF57519.1, REFSEQ:NP_611445,GB_protein:AAF57519, FlyMine:FBpp0085634,modMine:FBpp0085634; MD5=8b69f514860bb7b6c87466ec605af2de; length=132; release=r5.35; species=Dmel;	FBpp0085634	5e-16	199	3	578	3	46%
RAAPBAR019F01.g	blastx	dmel-all-translation-r5.35.fasta	type=protein; loc=2L:complement(10403236..10403556,10403730..10403828, 10403891..10403932,10403993..10403995); ID=FBpp0293054; name=CG17768-PB; parent=FBgn0032240,FBtr0304111; dbxref=FlyBase:FBpp0293054, FlyBase_Annotation_IDs:CG17768-PB,REFSEQ:NP_001188778, GB_protein:ADV37028; MD5=c78064f346eab59cbc97277897dd594e; length=154; release=r5.35; species=Dmel;	FBpp0293054	4e-49	484	2	575	1	43%
RAAPBAR019F02.g	blastx	dmel-all-translation-r5.35.fasta	type=protein; loc=3L:join(17418695..17418740,17419010..17419179, 17419239..17419295); ID=FBpp0074979; name=CG7630-PA; parent=FBgn0040793,FBtr0075217; dbxref=FlyBase:FBpp0074979, FlyBase_Annotation_IDs:CG7630-PA,GB_protein:AAF49346.2, REFSEQ:NP_652413,GB_protein:AAF49346, FlyMine:FBpp0074979,modMine:FBpp0074979; MD5=5c84299e417d4438595e655d2d8ca872; length=90; release=r5.35; species=Dmel;	FBpp0074979	9e-12	160	2	456	1	46%
RAAPBAR019F06.g	blastx	dmel-all-translation-r5.35.fasta	type=protein; loc=2L:complement(1612770..1612988,1613044..1613423, 1613983..1614076); ID=FBpp0077581; name=RFeSP-PB; parent=FBgn0021906,FBtr0077915; dbxref=GB_protein:AAF51354.3,FlyBase:FBpp0077581, FlyBase_Annotation_IDs:CG7361-PB,REFSEQ:NP_722715, GB_protein:AAF51354,FlyMine:FBpp0077581, modMine:FBpp0077581; MD5=a8bc103a8d427d0704b8f12cf158d784; length=230; release=r5.35; species=Dmel;	FBpp0077581	7e-31	327	3	602	2	54%
RAAPBAR019F11.g	blastx	dmel-all-translation-r5.35.fasta	type=protein; loc=2L:complement(4455326..4455738,4456114..4456332, 4456386..4456449); ID=FBpp0077143; name=Gs1l-PA; parent=FBgn0019982,FBtr0077453; dbxref=FlyBase:FBpp0077143, FlyBase_Annotation_IDs:CG15441-PA,GB_protein:AAF51007.1, REFSEQ:NP_477228,GB_protein:AAF51007, FlyMine:FBpp0077143,modMine:FBpp0077143; MD5=3670200c4d3a85f2c7d6a763155c44c0; length=231; release=r5.35; species=Dmel;	FBpp0077143	8e-16	197	3	570	1	48%
RAAPBAR019G01.g	blastx	dmel-all-translation-r5.35.fasta	type=protein; loc=3L:complement(2650191..2650960,2651019..2651280, 2651342..2651593,2651656..2651748); ID=FBpp0072825; name=Aats-pro-PA; parent=FBgn0027082,FBtr0072948; dbxref=FlyBase:FBpp0072825, FlyBase_Annotation_IDs:CG12186-PA,GB_protein:AAF47674.1, REFSEQ:NP_647737,GB_protein:AAF47674, FlyMine:FBpp0072825,modMine:FBpp0072825; MD5=8e41585b8dc0a347d7060b5a62a47884; length=458; release=r5.35; s…	FBpp0072825	2e-35	367	1	595	1	48%
RAAPBAR020A05.g	blastx	dmel-all-translation-r5.35.fasta	type=protein; loc=2L:join(5046568..5046969,5047074..5047206, 5047273..5047479,5047543..5047778); ID=FBpp0291117; name=CG31919-PF; parent=FBgn0031674,FBtr0301903; dbxref=REFSEQ:NP_001162882,GB_protein:ACZ94173, FlyBase:FBpp0291117,FlyBase_Annotation_IDs:CG31919-PF; MD5=6ab3101b82772bf34f73d59991513d58; length=325; release=r5.35; species=Dmel;	FBpp0291117	5e-15	188	2	454	1	43%
RAAPBAR020B04.g	blastx	dmel-all-translation-r5.35.fasta	type=protein; loc=2R:join(14334143..14334210,14334269..14334455, 14334523..14334645); ID=FBpp0289083; name=CG5189-PB; parent=FBgn0034350,FBtr0299805; dbxref=FlyBase:FBpp0289083, FlyBase_Annotation_IDs:CG5189-PB,REFSEQ:NP_001137699, GB_protein:ACL83153; MD5=eeec96b2dad23405321a195f5e61c7ee; length=125; release=r5.35; species=Dmel;	FBpp0289083	3e-47	468	1	596	2	46%
RAAPBAR020B05.g	blastx	dmel-all-translation-r5.35.fasta	type=protein; loc=3R:join(16676588..16676665,16676753..16677073); ID=FBpp0083377; name=RpS30-PB; parent=FBgn0038834,FBtr0083970; dbxref=FlyBase:FBpp0083377, FlyBase_Annotation_IDs:CG15697-PB,GB_protein:AAN13838.1, REFSEQ:NP_732566,GB_protein:AAN13838; MD5=37bd816fe79d8d27f3e1d4d20b3f2d9a; length=132; release=r5.35; species=Dmel;	FBpp0083377	9e-31	325	3	518	3	44%
RAAPBAR020B06.g	blastx	dmel-all-translation-r5.35.fasta	type=protein; loc=X:join(20914197..20914328,20914707..20915033); ID=FBpp0076936; name=Mgstl-PA; parent=FBgn0025814,FBtr0077243; dbxref=FlyBase:FBpp0076936, FlyBase_Annotation_IDs:CG1742-PA,GB_protein:AAF50864.2, REFSEQ:NP_524696,GB_protein:AAF50864, FlyMine:FBpp0076936,modMine:FBpp0076936; MD5=9abecad0d5a603d7c4dcf45e77e8daea; length=152; release=r5.35; species=Dmel;	FBpp0076936	3e-47	468	2	577	1	38%
RAAPBAR020B09.g	blastx	dmel-all-translation-r5.35.fasta	type=protein; loc=2R:complement(8067092..8067298); ID=FBpp0087119; name=CG8860-PA; parent=FBgn0033691,FBtr0088011; dbxref=FlyBase:FBpp0087119, FlyBase_Annotation_IDs:CG8860-PA,GB_protein:AAF58563.1, REFSEQ:NP_610738,GB_protein:AAF58563, FlyMine:FBpp0087119,modMine:FBpp0087119; MD5=cc635aeea198531e82fcc3b6bcc39fd7; length=68; release=r5.35; species=Dmel;	FBpp0087119	1e-21	246	3	546	1	45%
RAAPBAR020C04.g	blastx	dmel-all-translation-r5.35.fasta	type=protein; loc=X:complement(9140240..9141094); ID=FBpp0071266; name=amx-PA; parent=FBgn0000077,FBtr0071331; dbxref=FlyBase:FBpp0071266, FlyBase_Annotation_IDs:CG12127-PA,GB_protein:AAF46474.2, REFSEQ:NP_524644,GB_protein:AAF46474, FlyMine:FBpp0071266,modMine:FBpp0071266; MD5=ad2112dfc57e03aa90f4f3eabfc5fe42; length=284; release=r5.35; species=Dmel;	FBpp0071266	3e-27	295	1	546	1	46%
RAAPBAR020D09.g	blastx	dmel-all-translation-r5.35.fasta	type=protein; loc=2R:complement(19273501..19273568, 19273640..19273820); ID=FBpp0071940; name=CG30415-PB; parent=FBgn0250838,FBtr0072031; dbxref=FlyBase:FBpp0071940, FlyBase_Annotation_IDs:CG30415-PB,GB_protein:AAM68248.1, REFSEQ:NP_726319,GB_protein:AAM68248; MD5=fac904f967675750daf8f6d46687ea10; length=82; release=r5.35; species=Dmel;	FBpp0071940	7e-27	291	3	481	1	38%
RAAPBAR020D12.g	blastx	dmel-all-translation-r5.35.fasta	type=protein; loc=2L:join(9613517..9613540,9615302..9615448, 9615532..9615681); ID=FBpp0079437; name=Trx-2-PA; parent=FBgn0040070,FBtr0079840; dbxref=FlyBase:FBpp0079437, FlyBase_Annotation_IDs:CG31884-PA,GB_protein:AAN10700.1, REFSEQ:NP_523526,GB_protein:AAN10700, FlyMine:FBpp0079437; MD5=45032e07a1124821fec6bc4622db2195; length=106; release=r5.35; species=Dmel;	FBpp0079437	8e-32	335	2	585	1	47%
RAAPBAR020E03.g	blastx	dmel-all-translation-r5.35.fasta	type=protein; loc=X:complement(5299547..5299723,5299790..5299884, 5299938..5300114,5300182..5300281,5300359..5301100, 5301353..5301725,5301780..5301960,5304519..5304599); ID=FBpp0070763; name=NAAT1-PA; parent=FBgn0029762,FBtr0070797; dbxref=FlyBase:FBpp0070763, FlyBase_Annotation_IDs:CG3252-PA,GB_protein:AAF46031.2, REFSEQ:NP_572219,GB_protein:AAF46031, FlyMine:FBpp0070763,modMine:FBpp0070763; MD…	FBpp0070763	1e-45	454	1	551	1	51%
RAAPBAR020E12.g	blastx	dmel-all-translation-r5.35.fasta	type=protein; loc=3L:join(11815986..11815990,11816300..11816455, 11816758..11817250); ID=FBpp0075764; name=RpL10Ab-PA; parent=FBgn0036213,FBtr0076032; dbxref=FlyBase:FBpp0075764, FlyBase_Annotation_IDs:CG7283-PA,GB_protein:AAF50002.2, REFSEQ:NP_648514,GB_protein:AAF50002, FlyMine:FBpp0075764,modMine:FBpp0075764; MD5=10f16de0b4b7aa8b0b1fe2b1479d7ba8; length=217; release=r5.35; species=Dmel;	FBpp0075764	2e-67	643	-2	621	1	49%
RAAPBAR020F02.g	blastx	dmel-all-translation-r5.35.fasta	type=protein; loc=3L:join(13040181..13040271,13040335..13040552); ID=FBpp0075621; name=CG11279-PA; parent=FBgn0036342,FBtr0075887; dbxref=FlyBase:FBpp0075621, FlyBase_Annotation_IDs:CG11279-PA,GB_protein:AAF49844.1, REFSEQ:NP_648628,GB_protein:AAF49844, FlyMine:FBpp0075621,modMine:FBpp0075621; MD5=cf0c35724e1452228c944ad195166486; length=102; release=r5.35; species=Dmel;	FBpp0075621	6e-18	214	2	475	1	37%
RAAPBAR020F08.g	blastx	dmel-all-translation-r5.35.fasta	type=protein; loc=2R:complement(5941794..5942072); ID=FBpp0087518; name=Def-PA; parent=FBgn0010385,FBtr0088432; dbxref=FlyBase:FBpp0087518, FlyBase_Annotation_IDs:CG1385-PA,GB_protein:AAF58855.1, REFSEQ:NP_523672,GB_protein:AAF58855, FlyMine:FBpp0087518,modMine:FBpp0087518; MD5=c22e89fdfdc145f3bbf1f2f316bcb9b8; length=92; release=r5.35; species=Dmel;	FBpp0087518	3e-11	157	1	496	1	36%
RAAPBAR020F09.g	blastx	dmel-all-translation-r5.35.fasta	type=protein; loc=X:complement(15631597..15632859); ID=FBpp0073982; name=CG11679-PA; parent=FBgn0030678,FBtr0074202; dbxref=FlyBase:FBpp0073982, FlyBase_Annotation_IDs:CG11679-PA,GB_protein:AAF48500.1, REFSEQ:NP_573063,GB_protein:AAF48500, FlyMine:FBpp0073982,modMine:FBpp0073982; MD5=0256fd7e8ed10d9470ffdd0c9b3f2bdb; length=420; release=r5.35; species=Dmel;	FBpp0073982	1e-13	178	3	611	1	40%
RAAPBAR020F11.g	blastx	dmel-all-translation-r5.35.fasta	type=protein; loc=3LHet:join(606358..606441,606500..606673); ID=FBpp0290999; name=Ucrh-PD; parent=FBgn0260008,FBtr0301785; dbxref=REFSEQ:NP_001104407,GB_protein:EDP28072, FlyBase:FBpp0290999,FlyBase_Annotation_IDs:CG41623-PD; MD5=eb12a24b6847728883a3c9ca8e93ce8d; length=85; release=r5.35; species=Dmel;	FBpp0290999	1e-27	297	3	420	1	43%
RAAPBAR020G02.g	blastx	dmel-all-translation-r5.35.fasta	type=protein; loc=2R:complement(20856075..20856574,20856641..20856747, 20856992..20856996); ID=FBpp0089141; name=RpL19-PB; parent=FBgn0002607,FBtr0072406; dbxref=FlyBase:FBpp0089141, FlyBase_Annotation_IDs:CG2746-PB,GB_protein:AAS64772.1, REFSEQ:NP_995941,GB_protein:AAS64772; MD5=fcdd38cc9f41bc412274951108e1b95c; length=203; release=r5.35; species=Dmel;	FBpp0089141	9e-08	123	1	195	1	43%
RAAPBAR020G04.g	blastx	dmel-all-translation-r5.35.fasta	type=protein; loc=3R:complement(19988593..19988882,19988940..19989129, 19989190..19989207); ID=FBpp0083962; name=mRpS24-PA; parent=FBgn0039159,FBtr0084577; dbxref=FlyBase:FBpp0083962, FlyBase_Annotation_IDs:CG13608-PA,GB_protein:AAF56248.1, REFSEQ:NP_524476,GB_protein:AAF56248, FlyMine:FBpp0083962,modMine:FBpp0083962; MD5=c8e3394be02c37b5261079ad2e764331; length=165; release=r5.35; species=Dmel;	FBpp0083962	2e-27	297	3	578	1	39%
RAAPBAR020G05.g	blastx	dmel-all-translation-r5.35.fasta	type=protein; loc=X:complement(16225595..16225758,16225842..16225986); ID=FBpp0074014; name=CG9921-PA; parent=FBgn0030743,FBtr0074235; dbxref=FlyBase:FBpp0074014, FlyBase_Annotation_IDs:CG9921-PA,GB_protein:AAF48593.1, REFSEQ:NP_573120,GB_protein:AAF48593, FlyMine:FBpp0074014,modMine:FBpp0074014; MD5=c1c62347f6ccc87f6d4e61801c6bd0d2; length=102; release=r5.35; species=Dmel;	FBpp0074014	7e-26	284	3	633	1	42%
RAAPBAR020G12.g	blastx	dmel-all-translation-r5.35.fasta	type=protein; loc=3L:4262814..4263071; ID=FBpp0112050; name=VhaM9.7-a-PC; parent=FBgn0035521,FBtr0113137; dbxref=FlyBase:FBpp0112050, FlyBase_Annotation_IDs:CG1268-PC,REFSEQ:NP_001097500, GB_protein:ABW08459; MD5=5f9eb32f8a55a31d189418753738856f; length=85; release=r5.35; species=Dmel;	FBpp0112050	3e-29	312	1	524	1	42%
RAAPBAR020H01.g	blastx	dmel-all-translation-r5.35.fasta	type=protein; loc=2L:join(14357295..14357454,14357520..14357700, 14357755..14357937,14358006..14358183); ID=FBpp0080201; name=Rab14-PC; parent=FBgn0015791,FBtr0080628; dbxref=FlyBase:FBpp0080201, FlyBase_Annotation_IDs:CG4212-PC,GB_protein:AAO41194.1, REFSEQ:NP_788057,GB_protein:AAO41194, FlyMine:FBpp0080201,modMine:FBpp0080201; MD5=fad3a7ce699e70b01ce471df1294547b; length=233; release=r5.35; spe…	FBpp0080201	6e-57	551	2	521	1	42%
RAAPBAR021A11.g	blastx	dmel-all-translation-r5.35.fasta	type=protein; loc=3L:complement(23086814..23086978,23087784..23087946, 23088006..23088311,23088375..23088397); ID=FBpp0289148; name=RpL10-PD; parent=FBgn0024733,FBtr0299870; dbxref=FlyBase_Annotation_IDs:CG17521-PD, FlyBase:FBpp0289148,REFSEQ:NP_730773, GB_protein:AAG22453; MD5=a21ae4fdf57e935a5fb2b1b7c681fc43; length=218; release=r5.35; species=Dmel;	FBpp0289148	1e-119	1090	2	771	2	52%
RAAPBAR021A12.g	blastx	dmel-all-translation-r5.35.fasta	type=protein; loc=3R:complement(25871035..25871346, 25871409..25871501); ID=FBpp0113048; name=RpL32-PE; parent=FBgn0002626,FBtr0114556; dbxref=FlyBase:FBpp0113048, FlyBase_Annotation_IDs:CG7939-PE,REFSEQ:NP_001138128, GB_protein:ACL83584; MD5=87c84aad8f988c3e1b9d85ae272baaaf; length=134; release=r5.35; species=Dmel;	FBpp0113048	9e-69	653	2	522	1	47%
RAAPBAR021B05.g	blastx	dmel-all-translation-r5.35.fasta	type=protein; loc=3R:join(25830756..25830777,25831010..25831143, 25835400..25835702); ID=FBpp0084918; name=Nlp-PA; parent=FBgn0016685,FBtr0085552; dbxref=FlyBase:FBpp0084918, FlyBase_Annotation_IDs:CG7917-PA,GB_protein:AAF56988.1, REFSEQ:NP_524557,GB_protein:AAF56988, FlyMine:FBpp0084918,modMine:FBpp0084918; MD5=dc47741a9538770e46fb5476f6fca20d; length=152; release=r5.35; species=Dmel;	FBpp0084918	7e-10	142	1	397	1	42%
RAAPBAR021B09.g	blastx	dmel-all-translation-r5.35.fasta	type=protein; loc=3L:complement(19578574..19578784, 19578849..19579015); ID=FBpp0074740; name=CG9231-PA; parent=FBgn0036887,FBtr0074972; dbxref=GB_protein:AAF49143.1,FlyBase:FBpp0074740, FlyBase_Annotation_IDs:CG9231-PA,REFSEQ:NP_649128, GB_protein:AAF49143,FlyMine:FBpp0074740, modMine:FBpp0074740; MD5=797e28df4c63169234790b709981faaa; length=125; release=r5.35; species=Dmel;	FBpp0074740	5e-26	287	3	804	2	39%
RAAPBAR021C04.g	blastx	dmel-all-translation-r5.35.fasta	type=protein; loc=X:join(16317313..16317660,16323093..16324232, 16324654..16324797,16324959..16326744,16327198..16328171, 16328294..16328905,16329178..16330845); ID=FBpp0288508; name=hang-PC; parent=FBgn0026575,FBtr0290069; dbxref=FlyBase_Annotation_IDs:CG32575-PC, FlyBase:FBpp0288508,REFSEQ:NP_001138204, GB_protein:ACL82936,FlyMine:FBpp0288508, modMine:FBpp0288508; MD5=6608c136283fc590707cc03893…	FBpp0288508	1e-06	117	2	572	1	51%
RAAPBAR021C10.g	blastx	dmel-all-translation-r5.35.fasta	type=protein; loc=X:complement(10654519..10655025,10655236..10655542, 10655611..10655892,10655948..10656444); ID=FBpp0289796; name=Tango5-PD; parent=FBgn0052675,FBtr0300569; dbxref=REFSEQ:NP_001162716,GB_protein:ACZ95251, FlyBase:FBpp0289796,FlyBase_Annotation_IDs:CG32675-PD; MD5=8babf19666b481df000f1ca6725bb405; length=530; release=r5.35; species=Dmel;	FBpp0289796	5e-82	768	3	577	1	50%
RAAPBAR021D02.g	blastx	dmel-all-translation-r5.35.fasta	type=protein; loc=2R:join(4308616..4308801,4308862..4309114, 4315084..4315304,4315498..4315651,4315789..4315811); ID=FBpp0087821; name=CSN7-PA; parent=FBgn0028836,FBtr0088742; dbxref=FlyBase:FBpp0087821, FlyBase_Annotation_IDs:CG2038-PA,GB_protein:AAF59097.2, REFSEQ:NP_610379,GB_protein:AAF59097, FlyMine:FBpp0087821,modMine:FBpp0087821; MD5=d2eadc0242579e1cbb0c36840cfd39cd; length=278; release=r5…	FBpp0087821	2e-23	261	1	437	1	40%
RAAPBAR021D07.g	blastx	dmel-all-translation-r5.35.fasta	type=protein; loc=X:join(11222079..11222225,11222294..11222440, 11222509..11226266,11226331..11227179,11227255..11227351, 11227421..11227561); ID=FBpp0073304; name=CG1657-PA; parent=FBgn0030286,FBtr0073448; dbxref=FlyBase:FBpp0073304, FlyBase_Annotation_IDs:CG1657-PA,GB_protein:AAF48024.2, REFSEQ:NP_572704,GB_protein:AAF48024,FlyMine:FBpp0073304, modMine:FBpp0073304; MD5=19baba91ceafc1ed8a9050b5e…	FBpp0073304	1e-18	217	3	245	1	44%
RAAPBAR021D08.g	blastx	dmel-all-translation-r5.35.fasta	type=protein; loc=2R:complement(12072669..12073256, 12073317..12073490); ID=FBpp0293290; name=CG8441-PB; parent=FBgn0034086,FBtr0304748; dbxref=FlyBase:FBpp0293290, FlyBase_Annotation_IDs:CG8441-PB; MD5=00d00264367e2d95cd646f618927648a; length=253; release=r5.35; species=Dmel;	FBpp0293290	7e-35	359	1	434	1	43%
RAAPBAR021E12.g	blastx	dmel-all-translation-r5.35.fasta	type=protein; loc=3R:complement(22081934..22082029,22082655..22082854, 22082947..22083742); ID=FBpp0297612; name=Ald-PJ; parent=FBgn0000064,FBtr0306657; dbxref=FlyBase:FBpp0297612, FlyBase_Annotation_IDs:CG6058-PJ; MD5=c9fddd2a096e7fe406e65f087ea481d7; length=363; release=r5.35; species=Dmel;	FBpp0297612	6e-24	267	2	579	1	37%
RAAPBAR021G09.g	blastx	dmel-all-translation-r5.35.fasta	type=protein; loc=2L:complement(19390669..19391219,19391438..19391783, 19391839..19391964,19392066..19392989, 19393497..19393631); ID=FBpp0290046; name=CG17544-PD; parent=FBgn0032775,FBtr0300822; dbxref=FlyBase_Annotation_IDs:CG17544-PD, FlyBase:FBpp0290046,REFSEQ:NP_001163015, GB_protein:ACZ94301; MD5=e1b29b0e81af2c40cd49c78c8f869320; length=693; release=r5.35; species=Dmel;	FBpp0290046	1e-28	305	2	420	1	46%
RAAPBAR021H04.g	blastx	dmel-all-translation-r5.35.fasta	type=protein; loc=3R:join(11183040..11183042,11183112..11183996, 11184261..11184533); ID=FBpp0082547; name=CG5044-PB; parent=FBgn0038326,FBtr0083091; dbxref=FlyBase:FBpp0082547, FlyBase_Annotation_IDs:CG5044-PB,GB_protein:AAN13658.2, REFSEQ:NP_732020,GB_protein:AAN13658, FlyMine:FBpp0082547,modMine:FBpp0082547; MD5=eb1539e45e3ce70c98b428d0a828a903; length=386; release=r5.35; species=Dmel;	FBpp0082547	2e-35	367	1	639	1	43%
RAAPBAR021H08.g	blastx	dmel-all-translation-r5.35.fasta	type=protein; loc=3R:join(24866994..24867147,24867322..24867515, 24867589..24867646,24867712..24867824, 24867889..24867962,24868548..24868579, 24870089..24870159,24870219..24871440, 24871592..24871731,24871785..24871946); ID=FBpp0084728; name=Pkc98E-PA; parent=FBgn0003093,FBtr0085359; dbxref=FlyBase:FBpp0084728, FlyBase_Annotation_IDs:CG1954-PA,GB_protein:AAF56846.1, REFSEQ:NP_524545,GB_protein:A…	FBpp0084728	5e-52	509	1	589	1	50%
RAAPBAR022A09.g	blastx	dmel-all-translation-r5.35.fasta	type=protein; loc=2R:complement(17708349..17709911,17709978..17710093, 17710160..17715214,17715287..17716424,17716495..17717504, 17718796..17718853); ID=FBpp0291634; name=CG13492-PD; parent=FBgn0034662,FBtr0302446; dbxref=FlyBase_Annotation_IDs:CG13492-PD, FlyBase:FBpp0291634,REFSEQ:NP_726121,GB_protein:AAM71018; MD5=27db08057e463b24408570ae46612cf4; length=2979; release=r5.35; species=Dmel;	FBpp0291634	2e-20	239	1	904	2	38%
RAAPBAR022B03.g	blastx	dmel-all-translation-r5.35.fasta	type=protein; loc=3L:join(5129572..5131392,5131449..5131739); ID=FBpp0076868; name=CG4611-PA; parent=FBgn0035591,FBtr0077165; dbxref=FlyBase:FBpp0076868, FlyBase_Annotation_IDs:CG4611-PA,GB_protein:AAF50798.1, REFSEQ:NP_647949,GB_protein:AAF50798, FlyMine:FBpp0076868,modMine:FBpp0076868; MD5=0bf6003bd33e898291d2573c47597b72; length=703; release=r5.35; species=Dmel;	FBpp0076868	9e-14	178	3	490	1	40%
RAAPBAR022B05.g	blastx	dmel-all-translation-r5.35.fasta	type=protein; loc=3L:complement(7327195..7327569,7327642..7327935); ID=FBpp0289434; name=CG8600-PB; parent=FBgn0035765,FBtr0300197; dbxref=REFSEQ:NP_001163369,GB_protein:ACZ94640, FlyBase:FBpp0289434,FlyBase_Annotation_IDs:CG8600-PB, FlyMine:FBpp0289434,modMine:FBpp0289434; MD5=f5e7a49aa3c397adc93327031905dd96; length=222; release=r5.35; species=Dmel;	FBpp0289434	1e-37	385	2	577	1	46%
RAAPBAR022C08.g	blastx	dmel-all-translation-r5.35.fasta	type=protein; loc=3L:join(2587753..2587890,2588084..2588716); ID=FBpp0072802; name=RpL8-PB; parent=FBgn0261602,FBtr0072925; dbxref=FlyBase:FBpp0072802, FlyBase_Annotation_IDs:CG1263-PB,GB_protein:AAF47660.1, REFSEQ:NP_728756,GB_protein:AAF47660; MD5=d09e64c3a15edc7f30e4ac2fa02ce592; length=256; release=r5.35; species=Dmel;	FBpp0072802	1e-10	148	3	372	1	47%
RAAPBAR022D06.g	blastx	dmel-all-translation-r5.35.fasta	type=protein; loc=3R:9252326..9253456; ID=FBpp0082254; name=Act87E-PB; parent=FBgn0000046,FBtr0082786; dbxref=FlyBase:FBpp0082254, FlyBase_Annotation_IDs:CG18290-PB,GB_protein:AAN13567.1, REFSEQ:NP_731812,GB_protein:AAN13567; MD5=65ab365fe43be37ffb221d87895fd68b; length=376; release=r5.35; species=Dmel;	FBpp0082254	6e-95	880	1	656	3	49%
RAAPBAR022D09.g	blastx	dmel-all-translation-r5.35.fasta	type=protein; loc=3L:join(2372282..2372463,2372526..2372772); ID=FBpp0072767; name=CG8993-PA; parent=FBgn0035334,FBtr0072889; dbxref=FlyBase:FBpp0072767, FlyBase_Annotation_IDs:CG8993-PA,GB_protein:AAF47638.1, REFSEQ:NP_647716,GB_protein:AAF47638, FlyMine:FBpp0072767,modMine:FBpp0072767; MD5=46da29f88c254d3b60db6cf275adf8ff; length=142; release=r5.35; species=Dmel;	FBpp0072767	8e-38	386	2	533	1	41%
RAAPBAR022D10.g	blastx	dmel-all-translation-r5.35.fasta	type=protein; loc=3R:join(9195391..9195621,9195678..9195998); ID=FBpp0082217; name=CheA87a-PA; parent=FBgn0038142,FBtr0082749; dbxref=FlyBase:FBpp0082217, FlyBase_Annotation_IDs:CG14379-PA,GB_protein:AAF54934.1, REFSEQ:NP_650280,GB_protein:AAF54934, FlyMine:FBpp0082217,modMine:FBpp0082217; MD5=7cf74765462424e76f8fea2dd041f4bb; length=183; release=r5.35; species=Dmel;	FBpp0082217	2e-12	167	1	552	1	39%
RAAPBAR022E03.g	blastx	dmel-all-translation-r5.35.fasta	type=protein; loc=dmel_mitochondrion_genome:complement(8206..9544); ID=FBpp0100183; name=mt:ND4-PA; parent=FBgn0262952,FBtr0100879; dbxref=GB_protein:NP_008285,FlyBase:FBpp0100183, FlyBase_Annotation_IDs:CG34085-PA,FlyMine:FBpp0100183, modMine:FBpp0100183; MD5=9edf30a60e412f9c63c14112f800e87f; length=446; release=r5.35; species=Dmel;	FBpp0100183	2e-17	209	-3	430	1	19%
RAAPBAR022E05.g	blastx	dmel-all-translation-r5.35.fasta	type=protein; loc=3R:join(19184577..19184612,19184876..19185580); ID=FBpp0083802; name=RpS3-PA; parent=FBgn0002622,FBtr0084410; dbxref=FlyBase:FBpp0083802, FlyBase_Annotation_IDs:CG6779-PA,GB_protein:AAF56129.1, REFSEQ:NP_476632,GB_protein:AAF56129, FlyMine:FBpp0083802,modMine:FBpp0083802; MD5=afce2f20264890e9f016128a095a23e6; length=246; release=r5.35; species=Dmel;	FBpp0083802	4e-12	161	1	272	1	46%
RAAPBAR022E07.g	blastx	dmel-all-translation-r5.35.fasta	type=protein; loc=4:join(749671..749828,749900..750201,751403..751626, 751689..752091,752186..752859,753843..754190, 754546..754590,754905..755027,755104..755163, 755340..755438,756141..756449,756531..756656, 756775..756813,757445..757672,758362..758535, 759579..759614,763029..763176,763414..763787, 765792..765917,765998..766697,767102..767455, 767933..769645,771196..772095,772803..773566, 773651…	FBpp0290555	3e-33	347	2	528	1	43%
RAAPBAR022E08.g	blastx	dmel-all-translation-r5.35.fasta	type=protein; loc=2R:complement(18532637..18533039,18533426..18533550, 18533687..18533776); ID=FBpp0071844; name=CG2852-PA; parent=FBgn0034753,FBtr0071933; dbxref=FlyBase:FBpp0071844, FlyBase_Annotation_IDs:CG2852-PA,GB_protein:AAF46873.1, REFSEQ:NP_611695,GB_protein:AAF46873, FlyMine:FBpp0071844,modMine:FBpp0071844; MD5=94c925e1fdde0d02d60040918dd6ce3f; length=205; release=r5.35; species=Dmel;	FBpp0071844	3e-61	589	2	598	1	50%
RAAPBAR022F01.g	blastx	dmel-all-translation-r5.35.fasta	type=protein; loc=3R:complement(1478974..1479476,1480378..1480444); ID=FBpp0078381; name=elm-PA; parent=FBgn0037358,FBtr0078732; dbxref=FlyBase:FBpp0078381, FlyBase_Annotation_IDs:CG2185-PA,GB_protein:AAF51977.1, REFSEQ:NP_649568,GB_protein:AAF51977, FlyMine:FBpp0078381,modMine:FBpp0078381; MD5=1846421ec6675035db452c60ad2ba203; length=189; release=r5.35; species=Dmel;	FBpp0078381	4e-55	536	2	572	1	46%
RAAPBAR022F02.g	blastx	dmel-all-translation-r5.35.fasta	type=protein; loc=X:join(700518..700592,700666..700775,701002..701303, 701387..701535); ID=FBpp0070136; name=Sec22-PA; parent=FBgn0260855,FBtr0070141; dbxref=FlyBase:FBpp0070136, FlyBase_Annotation_IDs:CG7359-PA,GB_protein:AAF45554.1, REFSEQ:NP_569863,GB_protein:AAF45554, FlyMine:FBpp0070136,modMine:FBpp0070136; MD5=4f0e6f6167c4fbc02aad2ebd7a0f1026; length=211; release=r5.35; species=Dmel;	FBpp0070136	3e-73	693	1	594	1	42%
RAAPBAR022F08.g	blastx	dmel-all-translation-r5.35.fasta	type=protein; loc=2L:complement(15613971..15614518, 15614575..15614791); ID=FBpp0080341; name=CG15254-PA; parent=FBgn0028949,FBtr0080783; dbxref=FlyBase:FBpp0080341, FlyBase_Annotation_IDs:CG15254-PA,GB_protein:AAF53470.1, REFSEQ:NP_609757,GB_protein:AAF53470, FlyMine:FBpp0080341,modMine:FBpp0080341; MD5=e7ff86d8b97b2e35d6d9a575660aef11; length=254; release=r5.35; species=Dmel;	FBpp0080341	7e-40	406	1	731	1	50%
RAAPBAR022G02.g	blastx	dmel-all-translation-r5.35.fasta	type=protein; loc=2L:6125249..6125755; ID=FBpp0078831; name=Arc-p20-PA; parent=FBgn0031781,FBtr0079200; dbxref=GB_protein:AAF52346.1,FlyBase:FBpp0078831, FlyBase_Annotation_IDs:CG5972-PA,REFSEQ:NP_608996, GB_protein:AAF52346,FlyMine:FBpp0078831, modMine:FBpp0078831; MD5=24092dd47f342cbe416afb961a6d7c6f; length=168; release=r5.35; species=Dmel;	FBpp0078831	3e-69	657	1	542	1	44%
RAAPBAR022G11.g	blastx	dmel-all-translation-r5.35.fasta	type=protein; loc=2R:join(3275033..3275085,3275140..3275933, 3276213..3276686,3276752..3277015,3277583..3277705, 3277773..3278126,3278185..3278312); ID=FBpp0088040; name=CG11107-PA; parent=FBgn0033160,FBtr0088966; dbxref=FlyBase:FBpp0088040, FlyBase_Annotation_IDs:CG11107-PA,GB_protein:AAF59269.1, REFSEQ:NP_610269,GB_protein:AAF59269, FlyMine:FBpp0088040,modMine:FBpp0088040; MD5=b1505c072857fdae5…	FBpp0088040	2e-41	417	2	495	1	37%
RAAPBAR022H02.g	blastx	dmel-all-translation-r5.35.fasta	type=protein; loc=X:complement(7225321..7225543,7225614..7226041, 7226100..7226210); ID=FBpp0292477; name=CG42780-PA; parent=FBgn0261848,FBtr0303416; dbxref=FlyBase:FBpp0292477, FlyBase_Annotation_IDs:CG42780-PA,REFSEQ:NP_001188554, GB_protein:ADV37637,FlyMine:FBpp0292477, modMine:FBpp0292477; MD5=ac19c7d479c96b1a72665ad4e4fd39d3; length=253; release=r5.35; species=Dmel;	FBpp0292477	2e-17	148	2	708	2	45%
RAAPBAR022H04.g	blastx	dmel-all-translation-r5.35.fasta	type=protein; loc=2R:join(5472349..5473176,5473236..5473547); ID=FBpp0113059; name=Updo-PB; parent=FBgn0033428,FBtr0114567; dbxref=FlyBase_Annotation_IDs:CG1818-PB, FlyBase:FBpp0113059,REFSEQ:NP_001137627, GB_protein:ACL83081,FlyMine:FBpp0113059, modMine:FBpp0113059; MD5=2be60629eb5d953bd691a32cf20e4b32; length=379; release=r5.35; species=Dmel;	FBpp0113059	1e-39	400	2	399	1	39%
RAAPBAR022H05.g	blastx	dmel-all-translation-r5.35.fasta	type=protein; loc=X:join(4435036..4435177,4435250..4435584, 4435940..4436089); ID=FBpp0070643; name=CHOp24-PA; parent=FBgn0029709,FBtr0070675; dbxref=FlyBase:FBpp0070643, FlyBase_Annotation_IDs:CG3564-PA,GB_protein:AAF45951.1, REFSEQ:NP_572165,GB_protein:AAF45951, FlyMine:FBpp0070643,modMine:FBpp0070643; MD5=6c3a127d81f2b921f4e35b8b79c9d1b6; length=208; release=r5.35; species=Dmel;	FBpp0070643	2e-40	409	1	608	1	49%
RAAPBAR023A09.g	blastx	dmel-all-translation-r5.35.fasta	type=protein; loc=3L:join(19788010..19789492,19789553..19790358, 19790428..19790819,19790880..19791006,19791233..19791400, 19791474..19791839); ID=FBpp0074644; name=HLH106-PC; parent=FBgn0261283,FBtr0074875; dbxref=GB_protein:AAN11632.1,FlyBase:FBpp0074644, FlyBase_Annotation_IDs:CG8522-PC,REFSEQ:NP_524166, GB_protein:AAN11632; MD5=a7815e6291188dd27e910f824fc1a63b; length=1113; release=r5.35; spe…	FBpp0074644	4e-29	312	1	635	1	49%
RAAPBAR023A12.g	blastx	dmel-all-translation-r5.35.fasta	type=protein; loc=2R:complement(12660525..12661143, 12661260..12661294); ID=FBpp0086226; name=Sod2-PA; parent=FBgn0010213,FBtr0087078; dbxref=FlyBase:FBpp0086226, FlyBase_Annotation_IDs:CG8905-PA,GB_protein:AAF57955.1, REFSEQ:NP_476925,GB_protein:AAF57955, FlyMine:FBpp0086226,modMine:FBpp0086226; MD5=47334586245c1a93f19224685a5265b5; length=217; release=r5.35; species=Dmel;	FBpp0086226	4e-58	561	3	551	1	48%
RAAPBAR023B04.g	blastx	dmel-all-translation-r5.35.fasta	type=protein; loc=X:complement(16490749..16492275); ID=FBpp0074064; name=CG9784-PA; parent=FBgn0030761,FBtr0074289; dbxref=GB_protein:AAF48627.1,FlyBase:FBpp0074064, FlyBase_Annotation_IDs:CG9784-PA,REFSEQ:NP_573135, GB_protein:AAF48627,FlyMine:FBpp0074064, modMine:FBpp0074064; MD5=1c7dfb0606cb75ac1c619c0daaa4fcbe; length=508; release=r5.35; species=Dmel;	FBpp0074064	3e-28	304	1	614	2	51%
RAAPBAR023B07.g	blastx	dmel-all-translation-r5.35.fasta	type=protein; loc=3L:complement(8189840..8189983,8190242..8190543, 8190622..8190721); ID=FBpp0076445; name=CG7375-PA; parent=FBgn0035853,FBtr0076722; dbxref=FlyBase:FBpp0076445, FlyBase_Annotation_IDs:CG7375-PA,GB_protein:AAF50468.1, REFSEQ:NP_648187,GB_protein:AAF50468, FlyMine:FBpp0076445,modMine:FBpp0076445; MD5=eb29f75ac32e8a44d527f6000d54f5af; length=181; release=r5.35; species=Dmel;	FBpp0076445	7e-18	214	2	514	1	45%
RAAPBAR023D02.g	blastx	dmel-all-translation-r5.35.fasta	type=protein; loc=3R:complement(25627671..25628381, 25628512..25628562); ID=FBpp0084902; name=CG7834-PB; parent=FBgn0039697,FBtr0085536; dbxref=FlyBase:FBpp0084902, FlyBase_Annotation_IDs:CG7834-PB,GB_protein:AAF56940.1, REFSEQ:NP_733307,GB_protein:AAF56940; MD5=8eccfcf4926bcdcb040a77e7403a71f2; length=253; release=r5.35; species=Dmel;	FBpp0084902	3e-51	501	3	494	1	49%
RAAPBAR023D07.g	blastx	dmel-all-translation-r5.35.fasta	type=protein; loc=2R:join(8152178..8152180,8152248..8152422, 8156698..8156940,8161271..8161299); ID=FBpp0293503; name=Cam-PD; parent=FBgn0000253,FBtr0304964; dbxref=FlyBase:FBpp0293503, FlyBase_Annotation_IDs:CG8472-PD; MD5=0d8d56d0155abaee6c91bd24448526f1; length=149; release=r5.35; species=Dmel;	FBpp0293503	2e-80	758	3	1060	3	38%
RAAPBAR023E01.g	blastx	dmel-all-translation-r5.35.fasta	type=protein; loc=3R:complement(4387667..4388037,4388134..4388230); ID=FBpp0081380; name=mRpS18A-PA; parent=FBgn0051450,FBtr0081897; dbxref=FlyBase:FBpp0081380, FlyBase_Annotation_IDs:CG31450-PA,GB_protein:AAF54251.3, REFSEQ:NP_731252,GB_protein:AAF54251, FlyMine:FBpp0081380,modMine:FBpp0081380; MD5=db6cf38d19cf1a5771170860737bb46c; length=155; release=r5.35; species=Dmel;	FBpp0081380	2e-40	410	2	633	1	38%
RAAPBAR023E05.g	blastx	dmel-all-translation-r5.35.fasta	type=protein; loc=2R:join(20419993..20420064,20420121..20420166, 20420420..20420634); ID=FBpp0289716; name=CG13585-PD; parent=FBgn0035020,FBtr0300489; dbxref=REFSEQ:NP_001163292,GB_protein:ACZ94564, FlyBase:FBpp0289716,FlyBase_Annotation_IDs:CG13585-PD; MD5=0fb33fdd72bfdd7ea4c663bfc0c5ce0e; length=110; release=r5.35; species=Dmel;	FBpp0289716	3e-09	141	1	674	1	42%
RAAPBAR023E06.g	blastx	dmel-all-translation-r5.35.fasta	type=protein; loc=3L:complement(3951352..3951486,3951752..3951876, 3952261..3952348); ID=FBpp0288663; name=CG14984-PB; parent=FBgn0035480,FBtr0290224; dbxref=FlyBase:FBpp0288663, FlyBase_Annotation_IDs:CG14984-PB,REFSEQ:NP_647844, GB_protein:AAF47817,FlyMine:FBpp0288663, modMine:FBpp0288663; MD5=70a9de18903f09e303f81f1423a81b93; length=115; release=r5.35; species=Dmel;	FBpp0288663	5e-07	123	2	784	1	43%
RAAPBAR023E11.g	blastx	dmel-all-translation-r5.35.fasta	type=protein; loc=3R:join(11759874..11760036,11760097..11760359); ID=FBpp0082657; name=blp-PA; parent=FBgn0038387,FBtr0083203; dbxref=FlyBase:FBpp0082657, FlyBase_Annotation_IDs:CG5268-PA,GB_protein:AAF55254.1, REFSEQ:NP_524370,GB_protein:AAF55254, FlyMine:FBpp0082657,modMine:FBpp0082657; MD5=0052b962aa64ccaced3be55d1664dd8c; length=141; release=r5.35; species=Dmel;	FBpp0082657	5e-20	233	2	535	1	38%
RAAPBAR023F02.g	blastx	dmel-all-translation-r5.35.fasta	type=protein; loc=3L:20235898..20236557; ID=FBpp0290348; name=Clc-PC; parent=FBgn0024814,FBtr0301126; dbxref=REFSEQ:NP_001163481,GB_protein:ACZ94752, FlyBase:FBpp0290348,FlyBase_Annotation_IDs:CG6948-PC; MD5=bd747aa55b4cb93542d90ad487ba6d8e; length=219; release=r5.35; species=Dmel;	FBpp0290348	9e-18	214	3	597	1	47%
RAAPBAR023F11.g	blastx	dmel-all-translation-r5.35.fasta	type=protein; loc=3L:join(3223499..3223526,3223770..3223927, 3224314..3224460); ID=FBpp0072908; name=CG17737-PA; parent=FBgn0035423,FBtr0073044; dbxref=FlyBase:FBpp0072908, FlyBase_Annotation_IDs:CG17737-PA,GB_protein:AAF47744.1, REFSEQ:NP_647792,GB_protein:AAF47744, FlyMine:FBpp0072908,modMine:FBpp0072908; MD5=7b25efa0661200833d610e309f6811a4; length=110; release=r5.35; species=Dmel;	FBpp0072908	3e-49	485	3	527	1	41%
RAAPBAR023G03.g	blastx	dmel-all-translation-r5.35.fasta	type=protein; loc=X:join(11262569..11262658,11262737..11262913); ID=FBpp0073338; name=Tim8-PA; parent=FBgn0027359,FBtr0073482; dbxref=FlyBase:FBpp0073338, FlyBase_Annotation_IDs:CG1728-PA,GB_protein:AAF48036.1, REFSEQ:NP_572713,GB_protein:AAF48036, FlyMine:FBpp0073338,modMine:FBpp0073338; MD5=3d2a96276a2f688c740f775decbf7bf1; length=88; release=r5.35; species=Dmel;	FBpp0073338	2e-30	323	2	524	1	44%
RAAPBAR023G08.g	blastx	dmel-all-translation-r5.35.fasta	type=protein; loc=2L:join(21575068..21575113,21575965..21576186, 21576243..21576583); ID=FBpp0293277; name=Lamp1-PC; parent=FBgn0032949,FBtr0304735; dbxref=FlyBase:FBpp0293277, FlyBase_Annotation_IDs:CG3305-PC; MD5=dbb9b75895ae857508ae92312580dee4; length=202; release=r5.35; species=Dmel;	FBpp0293277	9e-24	267	3	738	1	44%
RAAPBAR023G11.g	blastx	dmel-all-translation-r5.35.fasta	type=protein; loc=2R:complement(9107151..9107389,9107449..9107701); ID=FBpp0086877; name=CG4646-PA; parent=FBgn0033810,FBtr0087764; dbxref=FlyBase_Annotation_IDs:CG4646-PA, FlyBase:FBpp0086877,GB_protein:AAF58406.2, REFSEQ:NP_610848,GB_protein:AAF58406, FlyMine:FBpp0086877,modMine:FBpp0086877; MD5=1912c9799cb1c5983bf44e4b0fb23851; length=163; release=r5.35; species=Dmel;	FBpp0086877	5e-55	536	1	678	1	42%
RAAPBAR023H07.g	blastx	dmel-all-translation-r5.35.fasta	type=protein; loc=3R:join(8565384..8566075,8566142..8567042); ID=FBpp0082126; name=CG5724-PA; parent=FBgn0038082,FBtr0082657; dbxref=FlyBase:FBpp0082126, FlyBase_Annotation_IDs:CG5724-PA,GB_protein:AAF54861.1, REFSEQ:NP_650228,GB_protein:AAF54861, FlyMine:FBpp0082126,modMine:FBpp0082126; MD5=153320cd55864e4301f3c275a447cb20; length=530; release=r5.35; species=Dmel;	FBpp0082126	1e-15	195	2	504	1	38%
RAAPBAR023H12.g	blastx	dmel-all-translation-r5.35.fasta	type=protein; loc=3R:join(19822240..19822260,19822314..19822427, 19822488..19822664); ID=FBpp0289873; name=LSm3-PB; parent=FBgn0051184,FBtr0300648; dbxref=REFSEQ:NP_001163707,GB_protein:ACZ95002, FlyBase:FBpp0289873,FlyBase_Annotation_IDs:CG31184-PB; MD5=ba54122b712849ebb154f80a1b28aa78; length=103; release=r5.35; species=Dmel;	FBpp0289873	3e-29	311	1	484	1	41%
RAAPBAR024A07.g	blastx	dmel-all-translation-r5.35.fasta	type=protein; loc=2R:join(2556665..2556939,2556997..2557450); ID=FBpp0289078; name=CG9410-PD; parent=FBgn0033086,FBtr0299800; dbxref=FlyBase:FBpp0289078, FlyBase_Annotation_IDs:CG9410-PD,REFSEQ:NP_995751, GB_protein:AAS64779; MD5=705fffc2fbf0bd1179420ac17c089819; length=242; release=r5.35; species=Dmel;	FBpp0289078	6e-36	369	2	474	1	44%
RAAPBAR024A10.g	blastx	dmel-all-translation-r5.35.fasta	type=protein; loc=2L:join(22442953..22443220,22443280..22443839); ID=FBpp0110460; name=CG17493-PA; parent=FBgn0040010,FBtr0111255; dbxref=FlyBase_Annotation_IDs:CG17493-PA, GB_protein:EAA46024.1,FlyBase:FBpp0110460, REFSEQ:NP_001036396,GB_protein:EAA46024, FlyMine:FBpp0110460,modMine:FBpp0110460; MD5=cdae83153f7ef6a3fa836eca9f4a829a; length=275; release=r5.35; species=Dmel;	FBpp0110460	4e-50	493	2	569	1	45%
RAAPBAR024B03.g	blastx	dmel-all-translation-r5.35.fasta	type=protein; loc=X:11244129..11244458; ID=FBpp0073308; name=CG11752-PA; parent=FBgn0030292,FBtr0073452; dbxref=FlyBase:FBpp0073308, FlyBase_Annotation_IDs:CG11752-PA,GB_protein:AAF48031.1, REFSEQ:NP_572710,GB_protein:AAF48031, FlyMine:FBpp0073308,modMine:FBpp0073308; MD5=450f5a4bb0ce08f160dca5d4941f7020; length=109; release=r5.35; species=Dmel;	FBpp0073308	1e-13	176	3	455	1	42%
RAAPBAR024B06.g	blastx	dmel-all-translation-r5.35.fasta	type=protein; loc=2R:complement(5941794..5942072); ID=FBpp0087518; name=Def-PA; parent=FBgn0010385,FBtr0088432; dbxref=FlyBase:FBpp0087518, FlyBase_Annotation_IDs:CG1385-PA,GB_protein:AAF58855.1, REFSEQ:NP_523672,GB_protein:AAF58855, FlyMine:FBpp0087518,modMine:FBpp0087518; MD5=c22e89fdfdc145f3bbf1f2f316bcb9b8; length=92; release=r5.35; species=Dmel;	FBpp0087518	3e-11	157	1	517	1	33%
RAAPBAR024B10.g	blastx	dmel-all-translation-r5.35.fasta	type=protein; loc=3R:complement(11363565..11364694,11364760..11366305, 11366372..11366605,11367037..11367771, 11367899..11368111); ID=FBpp0082607; name=CG18519-PB; parent=FBgn0038348,FBtr0083153; dbxref=FlyBase:FBpp0082607, FlyBase_Annotation_IDs:CG18519-PB,GB_protein:AAN13670.1, REFSEQ:NP_732047,GB_protein:AAN13670,FlyMine:FBpp0082607, modMine:FBpp0082607; MD5=a434c41fe386d0587ccecf6237a763d9; l…	FBpp0082607	6e-17	206	2	511	2	39%
RAAPBAR024C04.g	blastx	dmel-all-translation-r5.35.fasta	type=protein; loc=X:join(11262569..11262658,11262737..11262913); ID=FBpp0073338; name=Tim8-PA; parent=FBgn0027359,FBtr0073482; dbxref=FlyBase:FBpp0073338, FlyBase_Annotation_IDs:CG1728-PA,GB_protein:AAF48036.1, REFSEQ:NP_572713,GB_protein:AAF48036, FlyMine:FBpp0073338,modMine:FBpp0073338; MD5=3d2a96276a2f688c740f775decbf7bf1; length=88; release=r5.35; species=Dmel;	FBpp0073338	5e-31	327	3	520	1	45%
RAAPBAR024C05.g	blastx	dmel-all-translation-r5.35.fasta	type=protein; loc=3R:join(6819237..6819327,6837736..6837859, 6837943..6838066,6838163..6838247,6839040..6839150, 6845390..6845590,6849190..6849341,6849395..6849539, 6852920..6853050,6858234..6858393,6860439..6860647, 6865633..6865795,6869725..6869946,6870967..6871331); ID=FBpp0290292; name=CG34114-PC; parent=FBgn0083950,FBtr0301070; dbxref=REFSEQ:NP_001163586,GB_protein:ACZ94883, FlyBase:FBpp0290…	FBpp0290292	6e-15	189	-3	543	1	36%
RAAPBAR024C07.g	blastx	dmel-all-translation-r5.35.fasta	type=protein; loc=2L:complement(21627600..21627757,21627842..21628209, 21629667..21629692); ID=FBpp0085274; name=Df31-PB; parent=FBgn0022893,FBtr0085920; dbxref=FlyBase_Annotation_IDs:CG2207-PB, FlyBase:FBpp0085274,GB_protein:AAN11130.1, REFSEQ:NP_724350,GB_protein:AAN11130; MD5=8f7cfd40746a63c3fa185eba8c577a1a; length=183; release=r5.35; species=Dmel;	FBpp0085274	2e-06	116	2	621	1	39%
RAAPBAR024D02.g	blastx	dmel-all-translation-r5.35.fasta	type=protein; loc=X:complement(8352730..8353202,8353257..8353415, 8354799..8354856); ID=FBpp0291662; name=CG15347-PB; parent=FBgn0030040,FBtr0302500; dbxref=FlyBase:FBpp0291662, FlyBase_Annotation_IDs:CG15347-PB,REFSEQ:NP_001188562, GB_protein:ADV37644,FlyMine:FBpp0291662, modMine:FBpp0291662; MD5=a78ccf2ec0841e4399f139c6e7dbdffc; length=229; release=r5.35; species=Dmel;	FBpp0291662	1e-12	168	1	471	1	40%
RAAPBAR024E05.g	blastx	dmel-all-translation-r5.35.fasta	type=protein; loc=2R:complement(7245621..7245776,7245841..7245929, 7246463..7246508); ID=FBpp0087252; name=CG12384-PA; parent=FBgn0033624,FBtr0088155; dbxref=FlyBase:FBpp0087252, FlyBase_Annotation_IDs:CG12384-PA,GB_protein:AAF58654.2, REFSEQ:NP_610676,GB_protein:AAF58654, FlyMine:FBpp0087252,modMine:FBpp0087252; MD5=ba73989359d87653996f63cd76a12e94; length=96; release=r5.35; species=Dmel;	FBpp0087252	2e-24	270	3	524	2	40%
RAAPBAR024E07.g	blastx	dmel-all-translation-r5.35.fasta	type=protein; loc=X:complement(19071315..19071995,19072073..19072280, 19073033..19073712); ID=FBpp0074466; name=CG7556-PA; parent=FBgn0030990,FBtr0074697; dbxref=FlyBase:FBpp0074466, FlyBase_Annotation_IDs:CG7556-PA,GB_protein:AAF48924.1, REFSEQ:NP_573354,GB_protein:AAF48924, FlyMine:FBpp0074466,modMine:FBpp0074466; MD5=f44e82b61ca10c551a2fb2e2461904ec; length=522; release=r5.35; species=Dmel;	FBpp0074466	2e-09	138	2	377	1	44%
RAAPBAR024E09.g	blastx	dmel-all-translation-r5.35.fasta	type=protein; loc=2R:complement(5941794..5942072); ID=FBpp0087518; name=Def-PA; parent=FBgn0010385,FBtr0088432; dbxref=FlyBase:FBpp0087518, FlyBase_Annotation_IDs:CG1385-PA,GB_protein:AAF58855.1, REFSEQ:NP_523672,GB_protein:AAF58855, FlyMine:FBpp0087518,modMine:FBpp0087518; MD5=c22e89fdfdc145f3bbf1f2f316bcb9b8; length=92; release=r5.35; species=Dmel;	FBpp0087518	3e-12	165	1	489	2	35%
RAAPBAR024E10.g	blastx	dmel-all-translation-r5.35.fasta	type=protein; loc=2R:complement(20878660..20878795,20879333..20879496, 20879556..20880851,20880914..20881444,20881535..20881839, 20881930..20884669,20884732..20884824,20885436..20885459, 20885801..20885824,20887562..20887683,20889811..20889967, 20893391..20893606,20897903..20898139, 20898835..20898864); ID=FBpp0297531; name=zip-PI; parent=FBgn0005634,FBtr0306576; dbxref=FlyBase:FBpp0297531, FlyBa…	FBpp0297531	1e-65	628	2	648	1	46%
RAAPBAR024F01.g	blastx	dmel-all-translation-r5.35.fasta	type=protein; loc=3R:complement(13991288..13991617,13991748..13991882, 13992077..13992184); ID=FBpp0100080; name=Prx5-PB; parent=FBgn0038570,FBtr0100620; dbxref=FlyBase_Annotation_IDs:CG7217-PB, FlyBase:FBpp0100080,GB_protein:AAO41575.1, REFSEQ:NP_001027191,GB_protein:AAO41575; MD5=83e93d36511832cb84254e2599555f8b; length=190; release=r5.35; species=Dmel;	FBpp0100080	3e-68	650	2	656	1	53%
RAAPBAR024F03.g	blastx	dmel-all-translation-r5.35.fasta	type=protein; loc=2R:complement(18111308..18111482,18111537..18111988, 18112050..18112912,18113419..18113751, 18113822..18114051,18114130..18114446); ID=FBpp0290691; name=Oatp58Dc-PC; parent=FBgn0034716,FBtr0301476; dbxref=REFSEQ:NP_001163251,GB_protein:ACZ94523, FlyBase:FBpp0290691,FlyBase_Annotation_IDs:CG3380-PC; MD5=cd531b09ebe30ca27b07d07d2c56adfc; length=789; release=r5.35; species=Dmel;	FBpp0290691	1e-27	297	3	413	1	41%
RAAPBAR024F07.g	blastx	dmel-all-translation-r5.35.fasta	type=protein; loc=2L:complement(10975902..10976161, 10976251..10976290); ID=FBpp0297136; name=l(2)06225-PD; parent=FBgn0010612,FBtr0305994; dbxref=FlyBase:FBpp0297136, FlyBase_Annotation_IDs:CG6105-PD; MD5=2a2524f81fafa11995aef4915118daa6; length=99; release=r5.35; species=Dmel;	FBpp0297136	4e-38	388	2	473	1	49%
RAAPBAR024F08.g	blastx	dmel-all-translation-r5.35.fasta	type=protein; loc=3L:complement(3908223..3908531,3909004..3909039, 3909221..3909322); ID=FBpp0073033; name=mge-PA; parent=FBgn0035473,FBtr0073176; dbxref=FlyBase:FBpp0073033, FlyBase_Annotation_IDs:CG14981-PA,GB_protein:AAF47809.1, REFSEQ:NP_523910,GB_protein:AAF47809, FlyMine:FBpp0073033,modMine:FBpp0073033; MD5=3c635e6acf8e3d8a86efe97b0773963c; length=148; release=r5.35; species=Dmel;	FBpp0073033	5e-37	381	1	706	2	50%
RAAPBAR024G04.g	blastx	dmel-all-translation-r5.35.fasta	type=protein; loc=2R:join(4779459..4779494,4779579..4780500, 4780567..4780751); ID=FBpp0087722; name=Dmn-PA; parent=FBgn0021825,FBtr0088641; dbxref=FlyBase:FBpp0087722, FlyBase_Annotation_IDs:CG8269-PA,GB_protein:AAF59034.1, REFSEQ:NP_524690,GB_protein:AAF59034, FlyMine:FBpp0087722,modMine:FBpp0087722; MD5=1d94425fbb19a026da4c13f13a918c77; length=380; release=r5.35; species=Dmel;	FBpp0087722	4e-47	467	1	618	1	46%
RAAPBAR024G06.g	blastx	dmel-all-translation-r5.35.fasta	type=protein; loc=3R:join(16676588..16676665,16676753..16677073); ID=FBpp0083377; name=RpS30-PB; parent=FBgn0038834,FBtr0083970; dbxref=FlyBase:FBpp0083377, FlyBase_Annotation_IDs:CG15697-PB,GB_protein:AAN13838.1, REFSEQ:NP_732566,GB_protein:AAN13838; MD5=37bd816fe79d8d27f3e1d4d20b3f2d9a; length=132; release=r5.35; species=Dmel;	FBpp0083377	9e-31	325	1	502	1	44%
RAAPBAR024G08.g	blastx	dmel-all-translation-r5.35.fasta	type=protein; loc=2R:complement(14035094..14035387); ID=FBpp0085960; name=CG17680-PA; parent=FBgn0062440,FBtr0086781; dbxref=FlyBase:FBpp0085960, FlyBase_Annotation_IDs:CG17680-PA,GB_protein:AAF57742.1, REFSEQ:NP_611294,GB_protein:AAF57742, FlyMine:FBpp0085960,modMine:FBpp0085960; MD5=a534dbb9cae415369c1467601afe0ea4; length=97; release=r5.35; species=Dmel;	FBpp0085960	2e-20	237	3	555	1	37%
RAAPBAR024G09.g	blastx	dmel-all-translation-r5.35.fasta	type=protein; loc=2R:17644996..17645346; ID=FBpp0071631; name=Grx-1-PA; parent=FBgn0034658,FBtr0071714; dbxref=FlyBase:FBpp0071631, FlyBase_Annotation_IDs:CG7975-PA,GB_protein:AAF46761.1, REFSEQ:NP_611609,GB_protein:AAF46761, FlyMine:FBpp0071631,modMine:FBpp0071631; MD5=cdf27440779d0b1d40eb095f1548882e; length=116; release=r5.35; species=Dmel;	FBpp0071631	4e-34	355	1	587	2	42%
RAAPBAR024G10.g	blastx	dmel-all-translation-r5.35.fasta	type=protein; loc=2R:complement(8644701..8644736,8644803..8644934); ID=FBpp0086974; name=ox-PA; parent=FBgn0011227,FBtr0087861; dbxref=FlyBase:FBpp0086974, FlyBase_Annotation_IDs:CG8764-PA,GB_protein:AAF58459.1, REFSEQ:NP_476985,GB_protein:AAF58459, FlyMine:FBpp0086974,modMine:FBpp0086974; MD5=889c9b62836606a53b03dfa7b0e04174; length=55; release=r5.35; species=Dmel;	FBpp0086974	5e-06	108	1	325	2	37%
RAAPBAR024H01.g	blastx	dmel-all-translation-r5.35.fasta	type=protein; loc=3R:join(11110371..11110484,11110951..11111076, 11120835..11120968,11122313..11122430, 11124999..11125069,11126469..11126544, 11126733..11126795,11128875..11128944, 11133312..11133397); ID=FBpp0296934; name=Tm1-PO; parent=FBgn0003721,FBtr0305654; dbxref=FlyBase:FBpp0296934, FlyBase_Annotation_IDs:CG4898-PO; MD5=d1bd58705cf8b391dd8e4fb971f7ea6d; length=285; release=r5.35; species=…	FBpp0296934	3e-70	667	3	592	1	51%
RAAPBAR024H08.g	blastx	dmel-all-translation-r5.35.fasta	type=protein; loc=3L:join(20809760..20809933,20825946..20826305, 20826383..20826757,20826833..20826969, 20827102..20827186); ID=FBpp0289762; name=Pka-R1-PU; parent=FBgn0259243,FBtr0300535; dbxref=FlyBase:FBpp0289762, FlyBase_Annotation_IDs:CG42341-PU,REFSEQ:NP_001014595, GB_protein:AAX52762; MD5=3ee620dc35250cf731ee246e3719c374; length=376; release=r5.35; species=Dmel;	FBpp0289762	5e-69	656	3	612	2	46%
RAAPBAR024H09.g	blastx	dmel-all-translation-r5.35.fasta	type=protein; loc=3R:join(26214933..26215050,26215419..26215984); ID=FBpp0084988; name=Fer2LCH-PC; parent=FBgn0015221,FBtr0085624; dbxref=FlyBase:FBpp0084988, FlyBase_Annotation_IDs:CG1469-PC,GB_protein:AAN14229.1, REFSEQ:NP_733363,GB_protein:AAN14229; MD5=4fbd549cdd2f4ded0c6da5165d067a1a; length=227; release=r5.35; species=Dmel;	FBpp0084988	9e-31	311	3	1018	3	42%
RAAPBAR024H10.g	blastx	dmel-all-translation-r5.35.fasta	type=protein; loc=2L:join(9967635..9967877,9967939..9968247, 9968317..9968421); ID=FBpp0099517; name=RpL13-PB; parent=FBgn0011272,FBtr0100164; dbxref=FlyBase_Annotation_IDs:CG4651-PB, FlyBase:FBpp0099517,GB_protein:ABC65888.1, REFSEQ:NP_001033891,GB_protein:ABC65888, FlyMine:FBpp0099517,modMine:FBpp0099517; MD5=6aea7ab718156ab77fd20fc1241572d5; length=218; release=r5.35; species=Dmel;	FBpp0099517	1e-82	774	3	682	2	56%
RAAPBAR024H11.g	blastx	dmel-all-translation-r5.35.fasta	type=protein; loc=2L:complement(9492084..9492545,9492628..9493103, 9494222..9494615); ID=FBpp0297299; name=Gdi-PB; parent=FBgn0004868,FBtr0306169; dbxref=FlyBase:FBpp0297299, FlyBase_Annotation_IDs:CG4422-PB; MD5=8e0b9fb864d2aefabb9ec29f7428c05d; length=443; release=r5.35; species=Dmel;	FBpp0297299	2e-16	198	1	256	1	35%
RAAPBAR027A06.g	blastx	dmel-all-translation-r5.35.fasta	type=protein; loc=3L:join(17615403..17615593,17619208..17619497, 17619593..17619732,17619793..17620124,17620187..17620352, 17620415..17620654,17620713..17620904,17620965..17621118, 17621379..17621447,17621527..17621899,17621960..17622334, 17622390..17622515,17622885..17623086); ID=FBpp0074947; name=CG7510-PA; parent=FBgn0036741,FBtr0075182; dbxref=GB_protein:AAF49321.2,GB_protein:AAF49321.1, FlyB…	FBpp0074947	3e-42	426	1	650	1	40%
RAAPBAR027A12.g	blastx	dmel-all-translation-r5.35.fasta	type=protein; loc=2L:join(5327507..5327676,5327744..5327807); ID=FBpp0078707; name=cype-PA; parent=FBgn0015031,FBtr0079072; dbxref=FlyBase:FBpp0078707, FlyBase_Annotation_IDs:CG14028-PA,GB_protein:AAF52241.3, REFSEQ:NP_536787,GB_protein:AAF52241, FlyMine:FBpp0078707,modMine:FBpp0078707; MD5=72f3dcb8155a208d51d90373e7f504f3; length=77; release=r5.35; species=Dmel;	FBpp0078707	2e-16	200	1	484	1	42%
RAAPBAR027B11.g	blastx	dmel-all-translation-r5.35.fasta	type=protein; loc=3R:complement(5226159..5226600,5226664..5226728); ID=FBpp0081528; name=RpL34b-PA; parent=FBgn0037686,FBtr0082050; dbxref=FlyBase:FBpp0081528, FlyBase_Annotation_IDs:CG9354-PA,GB_protein:AAF54369.1, REFSEQ:NP_649887,GB_protein:AAF54369, FlyMine:FBpp0081528,modMine:FBpp0081528; MD5=f33c4ff302aadd35acf9b2ed025bd1a9; length=168; release=r5.35; species=Dmel;	FBpp0081528	2e-15	192	1	423	1	50%
RAAPBAR027C02.g	blastx	dmel-all-translation-r5.35.fasta	type=protein; loc=X:join(12985516..12985574,12985645..12986035, 12986122..12986254,12986317..12986519, 12987193..12987411); ID=FBpp0073551; name=lic-PA; parent=FBgn0261524,FBtr0073720; dbxref=FlyBase:FBpp0073551, FlyBase_Annotation_IDs:CG12244-PA,GB_protein:AAF48223.1, REFSEQ:NP_477162,GB_protein:AAF48223, FlyMine:FBpp0073551,modMine:FBpp0073551; MD5=7f33f11c0db2c8166caacaf1cb63cd2e; length=334; …	FBpp0073551	3e-33	348	2	676	1	38%
RAAPBAR027D05.g	blastx	dmel-all-translation-r5.35.fasta	type=protein; loc=2R:complement(4606199..4606994,4607151..4607289, 4607360..4607537,4610762..4610935); ID=FBpp0087797; name=CG14767-PA; parent=FBgn0040777,FBtr0088718; dbxref=FlyBase:FBpp0087797,GB_protein:AAM68833.2, GB_protein:AAM68833.1,FlyBase_Annotation_IDs:CG14767-PA, REFSEQ:NP_652400,GB_protein:AAM68833, FlyMine:FBpp0087797,modMine:FBpp0087797; MD5=b93e7dc7d5b58b00f9cb6c6ea1c9997f; length=…	FBpp0087797	6e-38	387	1	517	1	36%
RAAPBAR027E05.g	blastx	dmel-all-translation-r5.35.fasta	type=protein; loc=3R:complement(8193664..8194293); ID=FBpp0099824; name=GstD1-PB; parent=FBgn0001149,FBtr0100410; dbxref=FlyBase_Annotation_IDs:CG10045-PB, FlyBase:FBpp0099824,GB_protein:ABC66168.1, REFSEQ:NP_001034042,GB_protein:ABC66168, FlyMine:FBpp0099824,modMine:FBpp0099824; MD5=0832b5b9e4e7e5b4df7a9fd8b74397c5; length=209; release=r5.35; species=Dmel;	FBpp0099824	2e-51	505	2	607	1	43%
RAAPBAR027E12.g	blastx	dmel-all-translation-r5.35.fasta	type=protein; loc=X:complement(16225595..16225758,16225842..16225986); ID=FBpp0074014; name=CG9921-PA; parent=FBgn0030743,FBtr0074235; dbxref=FlyBase:FBpp0074014, FlyBase_Annotation_IDs:CG9921-PA,GB_protein:AAF48593.1, REFSEQ:NP_573120,GB_protein:AAF48593, FlyMine:FBpp0074014,modMine:FBpp0074014; MD5=c1c62347f6ccc87f6d4e61801c6bd0d2; length=102; release=r5.35; species=Dmel;	FBpp0074014	6e-11	154	1	506	1	36%
RAAPBAR027F01.g	blastx	dmel-all-translation-r5.35.fasta	type=protein; loc=3R:join(16647993..16647995,16648140..16648295, 16648524..16648613,16648854..16648967); ID=FBpp0083371; name=RpS20-PA; parent=FBgn0019936,FBtr0083964; dbxref=FlyBase:FBpp0083371, FlyBase_Annotation_IDs:CG15693-PA,GB_protein:AAF55809.1, REFSEQ:NP_524421,GB_protein:AAF55809, FlyMine:FBpp0083371,modMine:FBpp0083371; MD5=3b4eeffb6f1e4ae3364b6e9e8b18e234; length=120; release=r5.35; sp…	FBpp0083371	2e-19	227	2	495	1	48%
RAAPBAR027F06.g	blastx	dmel-all-translation-r5.35.fasta	type=protein; loc=3L:join(17459226..17459236,17459299..17459656); ID=FBpp0074982; name=CG7603-PA; parent=FBgn0036726,FBtr0075220; dbxref=FlyBase:FBpp0074982, FlyBase_Annotation_IDs:CG7603-PA,GB_protein:AAF49338.1, REFSEQ:NP_648983,GB_protein:AAF49338, FlyMine:FBpp0074982,modMine:FBpp0074982; MD5=c257c6a3909814a264cdf90e2f43a86d; length=122; release=r5.35; species=Dmel;	FBpp0074982	3e-21	243	1	510	1	44%
RAAPBAR027G01.g	blastx	dmel-all-translation-r5.35.fasta	type=protein; loc=2L:complement(15749705..15749851,15750550..15750651, 15750722..15750976); ID=FBpp0080329; name=l(2)35Di-PA; parent=FBgn0001989,FBtr0080771; dbxref=FlyBase:FBpp0080329, FlyBase_Annotation_IDs:CG13240-PA,GB_protein:AAF53480.1, REFSEQ:NP_609765,GB_protein:AAF53480, FlyMine:FBpp0080329,modMine:FBpp0080329; MD5=3cb3af772bea450e2558da010a4603ed; length=167; release=r5.35; species=Dmel;	FBpp0080329	4e-54	527	2	561	1	48%
RAAPBAR027G12.g	blastx	dmel-all-translation-r5.35.fasta	type=protein; loc=3L:complement(12761987..12762474,12762532..12762936, 12763003..12763438,12763495..12764241,12764306..12764415, 12764472..12765202,12765262..12765608); ID=FBpp0075681; name=Hip1-PB; parent=FBgn0036309,FBtr0075949; dbxref=FlyBase:FBpp0075681, FlyBase_Annotation_IDs:CG10971-PB,GB_protein:AAF49884.1, REFSEQ:NP_729827,GB_protein:AAF49884,FlyMine:FBpp0075681, modMine:FBpp0075681; MD5=…	FBpp0075681	2e-38	392	2	659	1	46%
RAAPBAR027H05.g	blastx	dmel-all-translation-r5.35.fasta	type=protein; loc=2L:1344616..1344885; ID=FBpp0294004; name=Cdlc2-PC; parent=FBgn0026141,FBtr0305553; dbxref=FlyBase:FBpp0294004, FlyBase_Annotation_IDs:CG5450-PC; MD5=8996a576bce2b5cd4a78b3375baf4c6e; length=89; release=r5.35; species=Dmel;	FBpp0294004	4e-44	443	1	811	3	33%
RAAPBAR027H11.g	blastx	dmel-all-translation-r5.35.fasta	type=protein; loc=X:complement(21164365..21164557,21164620..21165393, 21165538..21165714,21165772..21165922,21166127..21166979, 21167044..21167411,21167477..21167813,21167877..21169301, 21169373..21169961,21170571..21170636, 21171178..21171389); ID=FBpp0297618; name=CG1718-PB; parent=FBgn0031170,FBtr0306679; dbxref=FlyBase:FBpp0297618, FlyBase_Annotation_IDs:CG1718-PB; MD5=749bc1121ac7eb6f8c0f332…	FBpp0297618	4e-19	227	3	735	1	39%
RAAPBAR029A04.g	blastx	dmel-all-translation-r5.35.fasta	type=protein; loc=2R:complement(2609096..2609283,2609350..2609532, 2609593..2609759,2609813..2609969,2610033..2610199, 2610257..2610413,2611161..2611292,2611345..2611527, 2612760..2612897,2612956..2613144,2613209..2613532, 2613762..2613893,2619056..2619238,2619302..2619439, 2619507..2619689,2619743..2620387,2620448..2620762, 2625466..2625632,2625704..2625860,2627544..2627757); ID=FBpp0290638; nam…	FBpp0290638	1e-54	531	2	466	1	47%
RAAPBAR029A09.g	blastx	dmel-all-translation-r5.35.fasta	type=protein; loc=3R:join(21065912..21065972,21066088..21066328, 21066396..21066535,21066590..21066897); ID=FBpp0084185; name=to-PA; parent=FBgn0039298,FBtr0084810; dbxref=FlyBase:FBpp0084185, FlyBase_Annotation_IDs:CG11853-PA,GB_protein:AAF56425.2, REFSEQ:NP_524497,GB_protein:AAF56425, FlyMine:FBpp0084185,modMine:FBpp0084185; MD5=225dca66fc6714fff2a59043cc88b9d2; length=249; release=r5.35; speci…	FBpp0084185	4e-24	268	1	566	1	36%
RAAPBAR029B03.g	blastx	dmel-all-translation-r5.35.fasta	type=protein; loc=2R:complement(12109686..12110132); ID=FBpp0086336; name=CG7798-PA; parent=FBgn0034092,FBtr0087192; dbxref=FlyBase:FBpp0086336, FlyBase_Annotation_IDs:CG7798-PA,GB_protein:AAF58041.1, REFSEQ:NP_611098,GB_protein:AAF58041, FlyMine:FBpp0086336,modMine:FBpp0086336; MD5=3235050de101ac7c256114c59f6663c6; length=148; release=r5.35; species=Dmel;	FBpp0086336	4e-30	321	3	637	1	43%
RAAPBAR029B08.g	blastx	dmel-all-translation-r5.35.fasta	type=protein; loc=X:complement(11745663..11746295); ID=FBpp0073441; name=p24-1-PA; parent=FBgn0030341,FBtr0073604; dbxref=FlyBase:FBpp0073441, FlyBase_Annotation_IDs:CG1967-PA,GB_protein:AAF48102.1, REFSEQ:NP_572754,GB_protein:AAF48102, FlyMine:FBpp0073441,modMine:FBpp0073441; MD5=1d9ecf40cf1b5211bd4a16d60f9a933f; length=210; release=r5.35; species=Dmel;	FBpp0073441	7e-43	430	3	544	1	50%
RAAPBAR029B09.g	blastx	dmel-all-translation-r5.35.fasta	type=protein; loc=3L:complement(12185596..12186535, 12186591..12186703); ID=FBpp0075751; name=thoc6-PA; parent=FBgn0036263,FBtr0076019; dbxref=FlyBase:FBpp0075751, FlyBase_Annotation_IDs:CG5632-PA,GB_protein:AAF49944.1, REFSEQ:NP_648557,GB_protein:AAF49944, FlyMine:FBpp0075751,modMine:FBpp0075751; MD5=dd1a239eae1ddcc50a297a94c3f99f8c; length=350; release=r5.35; species=Dmel;	FBpp0075751	9e-29	309	2	627	1	44%
RAAPBAR029B12.g	blastx	dmel-all-translation-r5.35.fasta	type=protein; loc=2R:join(11568076..11568350,11568411..11569147, 11569203..11569248,11569319..11569449, 11569517..11569908); ID=FBpp0086415; name=CG30091-PA; parent=FBgn0050091,FBtr0087277; dbxref=GB_protein:AAM70956.1,FlyBase:FBpp0086415, FlyBase_Annotation_IDs:CG30091-PA,REFSEQ:NP_725484, GB_protein:AAM70956,FlyMine:FBpp0086415, modMine:FBpp0086415; MD5=c717adb45d0d3b54ce4a241a0c0b23e8; length=…	FBpp0086415	4e-10	146	3	482	1	39%
RAAPBAR029D09.g	blastx	dmel-all-translation-r5.35.fasta	type=protein; loc=2R:complement(19273501..19273568, 19273640..19273820); ID=FBpp0071940; name=CG30415-PB; parent=FBgn0250838,FBtr0072031; dbxref=FlyBase:FBpp0071940, FlyBase_Annotation_IDs:CG30415-PB,GB_protein:AAM68248.1, REFSEQ:NP_726319,GB_protein:AAM68248; MD5=fac904f967675750daf8f6d46687ea10; length=82; release=r5.35; species=Dmel;	FBpp0071940	3e-26	285	1	424	1	43%
RAAPBAR029F06.g	blastx	dmel-all-translation-r5.35.fasta	type=protein; loc=3L:join(7364935..7365172,7365263..7365619, 7365681..7365691); ID=FBpp0291701; name=akirin-PE; parent=FBgn0082598,FBtr0302545; dbxref=FlyBase:FBpp0291701, FlyBase_Annotation_IDs:CG8580-PE,REFSEQ:NP_001189060, GB_protein:ADV37497; MD5=86158c4ca58aedc5c1b94387f6b53721; length=201; release=r5.35; species=Dmel;	FBpp0291701	2e-23	261	1	454	1	56%
RAAPBAR029F09.g	blastx	dmel-all-translation-r5.35.fasta	type=protein; loc=2R:complement(11567113..11567487); ID=FBpp0086474; name=Vha14-1-PA; parent=FBgn0262512,FBtr0087341; dbxref=FlyBase:FBpp0086474, FlyBase_Annotation_IDs:CG8210-PA,GB_protein:AAF58115.1, REFSEQ:NP_476969,GB_protein:AAF58115, FlyMine:FBpp0086474,modMine:FBpp0086474; MD5=e221357ee54280840c599845cf1bd447; length=124; release=r5.35; species=Dmel;	FBpp0086474	2e-58	564	3	598	1	40%
RAAPBAR029G12.g	blastx	dmel-all-translation-r5.35.fasta	type=protein; loc=3R:24119856..24120191; ID=FBpp0084648; name=CG17856-PA; parent=FBgn0039576,FBtr0085279; dbxref=FlyBase:FBpp0084648, FlyBase_Annotation_IDs:CG17856-PA,GB_protein:AAF56781.1, REFSEQ:NP_651614,GB_protein:AAF56781, FlyMine:FBpp0084648,modMine:FBpp0084648; MD5=8de42a73ab754b26a7094fd86dd016d3; length=111; release=r5.35; species=Dmel;	FBpp0084648	2e-09	140	2	414	1	43%
RAAPBAR029H02.g	blastx	dmel-all-translation-r5.35.fasta	type=protein; loc=X:complement(18387551..18387807,18387881..18388115); ID=FBpp0074397; name=CG15043-PA; parent=FBgn0030929,FBtr0074626; dbxref=FlyBase:FBpp0074397, FlyBase_Annotation_IDs:CG15043-PA,GB_protein:AAF48850.1, REFSEQ:NP_573300,GB_protein:AAF48850, FlyMine:FBpp0074397,modMine:FBpp0074397; MD5=ae2bda4c6b94ff172f77b5078b10214d; length=163; release=r5.35; species=Dmel;	FBpp0074397	7e-12	162	3	506	1	44%
RAAPBAR029H12.g	blastx	dmel-all-translation-r5.35.fasta	type=protein; loc=dmel_mitochondrion_genome:240..1268; ID=FBpp0100175; name=mt:ND2-PA; parent=FBgn0013680,FBtr0100857; dbxref=GB_protein:NP_008277,FlyBase:FBpp0100175, FlyBase_Annotation_IDs:CG34063-PA,FlyMine:FBpp0100175, modMine:FBpp0100175; MD5=3b75818be322a4052fd52239485496d1; length=341; release=r5.35; species=Dmel;	FBpp0100175	6e-22	249	1	514	1	17%
RAAPBAR030A03.g	blastx	dmel-all-translation-r5.35.fasta	type=protein; loc=2R:join(16558889..16559183,16559251..16559363, 16559624..16559774,16559845..16559942); ID=FBpp0085549; name=CG30152-PA; parent=FBgn0034543,FBtr0086236; dbxref=FlyBase:FBpp0085549, FlyBase_Annotation_IDs:CG30152-PA,GB_protein:AAF57428.1, REFSEQ:NP_611509,GB_protein:AAF57428, FlyMine:FBpp0085549,modMine:FBpp0085549; MD5=f3483e1831e4e348722773021638fdc5; length=218; release=r5.35; …	FBpp0085549	4e-38	387	2	428	1	50%
RAAPBAR030B01.g	blastx	dmel-all-translation-r5.35.fasta	type=protein; loc=2R:complement(19265572..19265700,19270138..19270282, 19270571..19270620); ID=FBpp0071943; name=CG13551-PB; parent=FBgn0040660,FBtr0072034; dbxref=FlyBase:FBpp0071943, FlyBase_Annotation_IDs:CG13551-PB,GB_protein:AAF46991.2, REFSEQ:NP_726315,GB_protein:AAF46991; MD5=1370f7b0b83eb7637723b3010f372949; length=107; release=r5.35; species=Dmel;	FBpp0071943	2e-21	244	1	514	4	40%
RAAPBAR030B07.g	blastx	dmel-all-translation-r5.35.fasta	type=protein; loc=2R:join(19435813..19435909,19436061..19436293); ID=FBpp0071970; name=levy-PA; parent=FBgn0034877,FBtr0072061; dbxref=FlyBase:FBpp0071970, FlyBase_Annotation_IDs:CG17280-PA,GB_protein:AAF47024.1, REFSEQ:NP_611805,GB_protein:AAF47024, FlyMine:FBpp0071970,modMine:FBpp0071970; MD5=09db1b48eeb1a5d9e29325a4005a83e0; length=109; release=r5.35; species=Dmel;	FBpp0071970	6e-39	396	2	558	3	48%
RAAPBAR030C01.g	blastx	dmel-all-translation-r5.35.fasta	type=protein; loc=3R:join(5603857..5603918,5604341..5604440, 5604499..5604507); ID=FBpp0081614; name=RpS29-PA; parent=FBgn0261599,FBtr0082136; dbxref=FlyBase:FBpp0081614, FlyBase_Annotation_IDs:CG8495-PA,GB_protein:AAF54450.1, REFSEQ:NP_649946,GB_protein:AAF54450, FlyMine:FBpp0081614,modMine:FBpp0081614; MD5=74313849e15abf84651b66029eb2c15e; length=56; release=r5.35; species=Dmel;	FBpp0081614	1e-06	114	3	379	1	35%
RAAPBAR030C05.g	blastx	dmel-all-translation-r5.35.fasta	type=protein; loc=X:14958083..14958436; ID=FBpp0073777; name=CG5548-PA; parent=FBgn0030605,FBtr0073960; dbxref=FlyBase:FBpp0073777, FlyBase_Annotation_IDs:CG5548-PA,GB_protein:AAF48416.1, REFSEQ:NP_572993,GB_protein:AAF48416, FlyMine:FBpp0073777,modMine:FBpp0073777; MD5=7b6cc91187c494cf169ddfb9bb052b38; length=117; release=r5.35; species=Dmel;	FBpp0073777	1e-22	256	1	617	2	43%
RAAPBAR030C12.g	blastx	dmel-all-translation-r5.35.fasta	type=protein; loc=2R:join(19948061..19948097,19948199..19948272, 19948336..19948516,19948673..19948878); ID=FBpp0072083; name=RpL12-PC; parent=FBgn0034968,FBtr0072174; dbxref=FlyBase:FBpp0072083, FlyBase_Annotation_IDs:CG3195-PC,GB_protein:AAF47152.1, REFSEQ:NP_726413,GB_protein:AAF47152; MD5=5bbdaa3af012b6f79b471a6ddab9de70; length=165; release=r5.35; species=Dmel;	FBpp0072083	1e-67	643	1	481	1	55%
RAAPBAR030E12.g	blastx	dmel-all-translation-r5.35.fasta	type=protein; loc=3R:join(11154655..11154715,11154902..11155288, 11155353..11156083); ID=FBpp0082539; name=ea-PA; parent=FBgn0000533,FBtr0083083; dbxref=FlyBase:FBpp0082539, FlyBase_Annotation_IDs:CG4920-PA,GB_protein:AAF55170.1, REFSEQ:NP_524362,GB_protein:AAF55170, FlyMine:FBpp0082539,modMine:FBpp0082539; MD5=4f3bd249725c8e4e9f790c81e7a3c961; length=392; release=r5.35; species=Dmel;	FBpp0082539	1e-26	279	2	642	1	43%
RAAPBAR030F09.g	blastx	dmel-all-translation-r5.35.fasta	type=protein; loc=3L:join(9723168..9723195,9723412..9723740, 9723833..9724207); ID=FBpp0076134; name=ATPsyn-b-PA; parent=FBgn0019644,FBtr0076405; dbxref=FlyBase:FBpp0076134, FlyBase_Annotation_IDs:CG8189-PA,GB_protein:AAF50212.1, REFSEQ:NP_524011,GB_protein:AAF50212, FlyMine:FBpp0076134,modMine:FBpp0076134; MD5=5dbb8f360246889e73ff9bd88f80be6f; length=243; release=r5.35; species=Dmel;	FBpp0076134	9e-89	829	2	939	2	44%
RAAPBAR030F11.g	blastx	dmel-all-translation-r5.35.fasta	type=protein; loc=2R:complement(16135749..16135907,16135973..16136214, 16136279..16136558,16136619..16137161, 16137252..16137406,16137713..16137731); ID=FBpp0085628; name=CG9864-PA; parent=FBgn0034490,FBtr0086320; dbxref=FlyBase:FBpp0085628, FlyBase_Annotation_IDs:CG9864-PA,GB_protein:AAF57499.1, REFSEQ:NP_611462,GB_protein:AAF57499, FlyMine:FBpp0085628,modMine:FBpp0085628; MD5=ed02fd24d797d96b2b…	FBpp0085628	1e-08	135	2	516	2	32%
RAAPBAR030G01.g	blastx	dmel-all-translation-r5.35.fasta	type=protein; loc=3R:join(14225514..14225672,14225733..14225942); ID=FBpp0288438; name=koko-PF; parent=FBgn0051232,FBtr0289999; dbxref=FlyBase:FBpp0288438, FlyBase_Annotation_IDs:CG31232-PF,REFSEQ:NP_001138075, GB_protein:ACL83533,FlyMine:FBpp0288438, modMine:FBpp0288438; MD5=85a6a36e4963a457445cb6dbc66916f9; length=122; release=r5.35; species=Dmel;	FBpp0288438	3e-16	202	2	660	1	37%
RAAPBAR030G04.g	blastx	dmel-all-translation-r5.35.fasta	type=protein; loc=2R:complement(18532637..18533039,18533426..18533550, 18533687..18533776); ID=FBpp0071844; name=CG2852-PA; parent=FBgn0034753,FBtr0071933; dbxref=FlyBase:FBpp0071844, FlyBase_Annotation_IDs:CG2852-PA,GB_protein:AAF46873.1, REFSEQ:NP_611695,GB_protein:AAF46873, FlyMine:FBpp0071844,modMine:FBpp0071844; MD5=94c925e1fdde0d02d60040918dd6ce3f; length=205; release=r5.35; species=Dmel;	FBpp0071844	5e-49	483	2	527	1	48%
RAAPBAR030G05.g	blastx	dmel-all-translation-r5.35.fasta	type=protein; loc=2R:complement(8067092..8067298); ID=FBpp0087119; name=CG8860-PA; parent=FBgn0033691,FBtr0088011; dbxref=FlyBase:FBpp0087119, FlyBase_Annotation_IDs:CG8860-PA,GB_protein:AAF58563.1, REFSEQ:NP_610738,GB_protein:AAF58563, FlyMine:FBpp0087119,modMine:FBpp0087119; MD5=cc635aeea198531e82fcc3b6bcc39fd7; length=68; release=r5.35; species=Dmel;	FBpp0087119	2e-21	245	2	560	1	44%
RAAPBAR030G08.g	blastx	dmel-all-translation-r5.35.fasta	type=protein; loc=3R:join(16893192..16893221,16893791..16894499, 16894560..16894741,16895035..16895088); ID=FBpp0088986; name=AnnIX-PC; parent=FBgn0000083,FBtr0089519; dbxref=FlyBase:FBpp0088986, FlyBase_Annotation_IDs:CG5730-PC,GB_protein:AAS65189.1, REFSEQ:NP_996253,GB_protein:AAS65189, FlyMine:FBpp0088986,modMine:FBpp0088986; MD5=7fdf347c9369280cdc496ddf5cbeda19; length=324; release=r5.35; spe…	FBpp0088986	4e-87	812	2	572	1	51%
RAAPBAR031A02.g	blastx	dmel-all-translation-r5.35.fasta	type=protein; loc=2L:complement(21678311..21679402,21679484..21680180, 21680757..21681284,21681344..21681525); ID=FBpp0085267; name=Ef2b-PB; parent=FBgn0000559,FBtr0085913; dbxref=GB_protein:AAG22125.2,FlyBase:FBpp0085267, FlyBase_Annotation_IDs:CG2238-PB,REFSEQ:NP_724357, GB_protein:AAG22125,FlyMine:FBpp0085267, modMine:FBpp0085267; MD5=543080d922a591f80c32a4f3bdecdb95; length=832; release=r5.35…	FBpp0085267	2e-72	685	2	518	1	50%
RAAPBAR031B02.g	blastx	dmel-all-translation-r5.35.fasta	type=protein; loc=2L:complement(13170452..13170784,13171313..13171665, 13171739..13172250,13172316..13172565,13172643..13173941, 13174439..13175276,13175667..13175813); ID=FBpp0288419; name=Sfmbt-PC; parent=FBgn0032475,FBtr0289981; dbxref=FlyBase:FBpp0288419, FlyBase_Annotation_IDs:CG16975-PC,REFSEQ:NP_001137821, GB_protein:ACL83027,FlyMine:FBpp0288419, modMine:FBpp0288419; MD5=52d03d208491bcf1b7…	FBpp0288419	1e-15	191	-1	367	1	43%
RAAPBAR031B11.g	blastx	dmel-all-translation-r5.35.fasta	type=protein; loc=X:join(16230264..16230776,16230884..16231042, 16231119..16231282,16231414..16231588, 16231658..16231840); ID=FBpp0288398; name=Dsp1-PF; parent=FBgn0011764,FBtr0289960; dbxref=FlyBase:FBpp0288398, FlyBase_Annotation_IDs:CG12223-PF,REFSEQ:NP_001138203, GB_protein:ACL82935,FlyMine:FBpp0288398, modMine:FBpp0288398; MD5=d71b79c36c14509ed289af7ba4a6d135; length=397; release=r5.35; spe…	FBpp0288398	7e-43	430	2	537	1	49%
RAAPBAR031B12.g	blastx	dmel-all-translation-r5.35.fasta	type=protein; loc=2L:complement(12045766..12045975); ID=FBpp0079890; name=CG6770-PA; parent=FBgn0032400,FBtr0080306; dbxref=FlyBase:FBpp0079890, FlyBase_Annotation_IDs:CG6770-PA,GB_protein:AAF53151.1, REFSEQ:NP_609539,GB_protein:AAF53151, FlyMine:FBpp0079890,modMine:FBpp0079890; MD5=cc86918102792dda22d194818112c0b3; length=69; release=r5.35; species=Dmel;	FBpp0079890	2e-28	304	3	445	1	36%
RAAPBAR031C07.g	blastx	dmel-all-translation-r5.35.fasta	type=protein; loc=3L:complement(9703828..9704119,9704600..9705252, 9706033..9706785); ID=FBpp0076142; name=SH3PX1-PA; parent=FBgn0040475,FBtr0076413; dbxref=FlyBase:FBpp0076142, FlyBase_Annotation_IDs:CG6757-PA,GB_protein:AAF50219.2, REFSEQ:NP_648348,GB_protein:AAF50219, FlyMine:FBpp0076142,modMine:FBpp0076142; MD5=193d2304b3fbcc3eeac95125906c773b; length=565; release=r5.35; species=Dmel;	FBpp0076142	6e-22	249	2	526	1	40%
RAAPBAR031D02.g	blastx	dmel-all-translation-r5.35.fasta	type=protein; loc=3R:complement(22850715..22851700, 22851771..22851810); ID=FBpp0084519; name=CG6271-PA; parent=FBgn0039476,FBtr0085149; dbxref=FlyBase:FBpp0084519, FlyBase_Annotation_IDs:CG6271-PA,GB_protein:AAF56654.1, REFSEQ:NP_651526,GB_protein:AAF56654, FlyMine:FBpp0084519,modMine:FBpp0084519; MD5=7b5bda9411adf4270b023d646bfafbe8; length=341; release=r5.35; species=Dmel;	FBpp0084519	3e-42	426	2	646	1	48%
RAAPBAR031D09.g	blastx	dmel-all-translation-r5.35.fasta	type=protein; loc=3L:join(18815886..18815942,18819438..18820358, 18820456..18820998); ID=FBpp0074825; name=Cat-PA; parent=FBgn0000261,FBtr0075058; dbxref=FlyBase_Annotation_IDs:CG6871-PA, FlyBase:FBpp0074825,GB_protein:AAF49228.1, REFSEQ:NP_536731,GB_protein:AAF49228, FlyMine:FBpp0074825,modMine:FBpp0074825; MD5=51c180f836ffa8819f760a2c7e45d62a; length=506; release=r5.35; species=Dmel;	FBpp0074825	2e-11	154	2	277	1	45%
RAAPBAR031G01.g	blastx	dmel-all-translation-r5.35.fasta	type=protein; loc=X:join(16532266..16532336,16532439..16532838); ID=FBpp0074086; name=RpS19a-PA; parent=FBgn0010412,FBtr0074311; dbxref=FlyBase:FBpp0074086, FlyBase_Annotation_IDs:CG4464-PA,REFSEQ:NP_523376, GB_protein:AAF48633; MD5=3c25226b523535b66e41a44b0ea5ba1a; length=156; release=r5.35; species=Dmel;	FBpp0074086	9e-27	287	1	328	1	47%
RAAPBAR031G05.g	blastx	dmel-all-translation-r5.35.fasta	type=protein; loc=3R:join(8210069..8210334,8210402..8210543, 8210933..8211256); ID=FBpp0113057; name=CG17639-PB; parent=FBgn0038029,FBtr0114565; dbxref=FlyBase_Annotation_IDs:CG17639-PB, FlyBase:FBpp0113057,REFSEQ:NP_001138040, GB_protein:ACL83499,FlyMine:FBpp0113057, modMine:FBpp0113057; MD5=0a4ba326e2184a56f995c3cec9070ba0; length=243; release=r5.35; species=Dmel;	FBpp0113057	6e-38	389	3	682	1	42%
RAAPBAR031H01.g	blastx	dmel-all-translation-r5.35.fasta	type=protein; loc=X:join(20914197..20914328,20914707..20915033); ID=FBpp0076936; name=Mgstl-PA; parent=FBgn0025814,FBtr0077243; dbxref=FlyBase:FBpp0076936, FlyBase_Annotation_IDs:CG1742-PA,GB_protein:AAF50864.2, REFSEQ:NP_524696,GB_protein:AAF50864, FlyMine:FBpp0076936,modMine:FBpp0076936; MD5=9abecad0d5a603d7c4dcf45e77e8daea; length=152; release=r5.35; species=Dmel;	FBpp0076936	2e-47	469	2	575	1	39%
RAAPBAR032A08.g	blastx	dmel-all-translation-r5.35.fasta	type=protein; loc=2L:join(20735373..20735430,20736103..20736344, 20736418..20737446,20737515..20738441, 20738504..20738902); ID=FBpp0294038; name=Fs(2)Ket-PE; parent=FBgn0262743,FBtr0305587; dbxref=FlyBase:FBpp0294038, FlyBase_Annotation_IDs:CG2637-PE; MD5=4d0f51490dd0744fcf756f3edcd13c3f; length=884; release=r5.35; species=Dmel;	FBpp0294038	8e-39	391	1	357	1	44%
RAAPBAR032D04.g	blastx	dmel-all-translation-r5.35.fasta	type=protein; loc=3R:complement(19762096..19762367,19762703..19762741, 19763145..19763349,19763454..19763773, 19763843..19764277,19768316..19768733); ID=FBpp0088988; name=Gdh-PA; parent=FBgn0001098,FBtr0089498; dbxref=GB_protein:AAF56209.4,FlyBase:FBpp0088988, FlyBase_Annotation_IDs:CG5320-PA,GB_protein:AAF56209.5, REFSEQ:NP_524470,GB_protein:AAF56209, FlyMine:FBpp0088988,modMine:FBpp0088988; MD5…	FBpp0088988	1e-33	350	1	556	1	51%
RAAPBAR032D07.g	blastx	dmel-all-translation-r5.35.fasta	type=protein; loc=3R:14921131..14921667; ID=FBpp0083142; name=ATPsyn-d-PA; parent=FBgn0016120,FBtr0083728; dbxref=FlyBase:FBpp0083142, FlyBase_Annotation_IDs:CG6030-PA,GB_protein:AAF55633.1, REFSEQ:NP_524402,GB_protein:AAF55633; MD5=4c219e22ca9e6524cc08e858fd05becc; length=178; release=r5.35; species=Dmel;	FBpp0083142	1e-34	356	3	409	1	50%
RAAPBAR032F02.g	blastx	dmel-all-translation-r5.35.fasta	type=protein; loc=2R:join(18273970..18274033,18278486..18278713, 18278775..18279097,18279189..18279746, 18279812..18280016,18280074..18280207); ID=FBpp0071733; name=CG13506-PA; parent=FBgn0034723,FBtr0071822; dbxref=FlyBase:FBpp0071733, FlyBase_Annotation_IDs:CG13506-PA,GB_protein:AAF46839.2, REFSEQ:NP_611666,GB_protein:AAF46839, FlyMine:FBpp0071733,modMine:FBpp0071733; MD5=4975ca19b9357ec779714f…	FBpp0071733	7e-15	187	2	439	1	40%
RAAPBAR032F04.g	blastx	dmel-all-translation-r5.35.fasta	type=protein; loc=X:complement(19596287..19596706,19596766..19597230, 19597436..19597863,19597922..19598051); ID=FBpp0074582; name=CG14232-PA; parent=FBgn0031061,FBtr0074813; dbxref=FlyBase:FBpp0074582, FlyBase_Annotation_IDs:CG14232-PA,GB_protein:AAF49009.1, REFSEQ:NP_608348,GB_protein:AAF49009, FlyMine:FBpp0074582,modMine:FBpp0074582; MD5=0327813c0a2c79b21398b25e53baeecc; length=480; release=r5…	FBpp0074582	2e-24	271	2	587	1	43%
RAAPBAR032F05.g	blastx	dmel-all-translation-r5.35.fasta	type=protein; loc=3R:complement(4166242..4166493,4166635..4166652); ID=FBpp0081344; name=CG9603-PA; parent=FBgn0040529,FBtr0081855; dbxref=FlyBase:FBpp0081344, FlyBase_Annotation_IDs:CG9603-PA,GB_protein:AAF54227.1, REFSEQ:NP_652184,GB_protein:AAF54227, FlyMine:FBpp0081344,modMine:FBpp0081344; MD5=79224983c6c13c1b38ca544e02a33e3e; length=89; release=r5.35; species=Dmel;	FBpp0081344	1e-12	168	2	455	1	44%
RAAPBAR032F06.g	blastx	dmel-all-translation-r5.35.fasta	type=protein; loc=2R:complement(8644701..8644736,8644803..8644934); ID=FBpp0086974; name=ox-PA; parent=FBgn0011227,FBtr0087861; dbxref=FlyBase:FBpp0086974, FlyBase_Annotation_IDs:CG8764-PA,GB_protein:AAF58459.1, REFSEQ:NP_476985,GB_protein:AAF58459, FlyMine:FBpp0086974,modMine:FBpp0086974; MD5=889c9b62836606a53b03dfa7b0e04174; length=55; release=r5.35; species=Dmel;	FBpp0086974	5e-06	108	1	307	1	38%
RAAPBAR032G01.g	blastx	dmel-all-translation-r5.35.fasta	type=protein; loc=2L:join(7999113..7999167,7999249..7999550); ID=FBpp0079154; name=CG7224-PA; parent=FBgn0031971,FBtr0079532; dbxref=FlyBase_Annotation_IDs:CG7224-PA, FlyBase:FBpp0079154,GB_protein:AAF52586.2, REFSEQ:NP_609170,GB_protein:AAF52586, FlyMine:FBpp0079154,modMine:FBpp0079154; MD5=44dc136d40dd04199b592cece4267067; length=118; release=r5.35; species=Dmel;	FBpp0079154	9e-12	161	3	493	1	40%
RAAPBAR032G09.g	blastx	dmel-all-translation-r5.35.fasta	type=protein; loc=3L:join(1236571..1236777,1236837..1237083, 1239628..1239754,1239819..1241221,1241277..1241482); ID=FBpp0072545; name=CG9194-PA; parent=FBgn0035192,FBtr0072651; dbxref=GB_protein:AAF47456.1,FlyBase:FBpp0072545, FlyBase_Annotation_IDs:CG9194-PA,REFSEQ:NP_612084, GB_protein:AAF47456,FlyMine:FBpp0072545, modMine:FBpp0072545; MD5=dbead5f348992add8e79fa99c9b87534; length=729; release=…	FBpp0072545	8e-29	309	3	563	1	36%
RAAPBAR032H05.g	blastx	dmel-all-translation-r5.35.fasta	type=protein; loc=2R:complement(9327577..9327833,9327897..9330021, 9330439..9330663,9331933..9332199,9332270..9332643, 9333052..9333095,9334637..9334737); ID=FBpp0100117; name=cnn-PE; parent=FBgn0013765,FBtr0100656; dbxref=FlyBase_Annotation_IDs:CG4832-PE, FlyBase:FBpp0100117,GB_protein:ABC66061.1, REFSEQ:NP_001033944,GB_protein:ABC66061, FlyMine:FBpp0100117,modMine:FBpp0100117; MD5=c650e85525b36…	FBpp0100117	5e-14	179	2	421	1	42%
RAAPBAR032H09.g	blastx	dmel-all-translation-r5.35.fasta	type=protein; loc=X:join(11464743..11464809,11464900..11465141, 11465202..11465333); ID=FBpp0073359; name=CG11699-PA; parent=FBgn0030311,FBtr0073510; dbxref=FlyBase:FBpp0073359, FlyBase_Annotation_IDs:CG11699-PA,GB_protein:AAF48058.1, REFSEQ:NP_572728,GB_protein:AAF48058, FlyMine:FBpp0073359,modMine:FBpp0073359; MD5=448cf03cf113e40a807db65ba8c9829f; length=146; release=r5.35; species=Dmel;	FBpp0073359	3e-38	390	2	543	1	50%
RAAPBAR033C12.g	blastx	dmel-all-translation-r5.35.fasta	type=protein; loc=3L:complement(21532172..21532267, 21532344..21532454); ID=FBpp0078037; name=CG7181-PA; parent=FBgn0037097,FBtr0078382; dbxref=FlyBase:FBpp0078037, FlyBase_Annotation_IDs:CG7181-PA,GB_protein:AAF51742.1, REFSEQ:NP_649328,GB_protein:AAF51742, FlyMine:FBpp0078037,modMine:FBpp0078037; MD5=c518b3d9fdc47fcc2fa33dd5c6776598; length=68; release=r5.35; species=Dmel;	FBpp0078037	9e-06	107	1	386	1	44%
RAAPBAR033D02.g	blastx	dmel-all-translation-r5.35.fasta	type=protein; loc=X:complement(10659491..10659568,10659638..10659835, 10662014..10662103); ID=FBpp0071427; name=Atg8a-PA; parent=FBgn0052672,FBtr0071498; dbxref=FlyBase:FBpp0071427, FlyBase_Annotation_IDs:CG32672-PA,GB_protein:AAF46617.1, REFSEQ:NP_727447,GB_protein:AAF46617, FlyMine:FBpp0071427,modMine:FBpp0071427; MD5=24f303738749f6f78f427d7fda69bd7c; length=121; release=r5.35; species=Dmel;	FBpp0071427	7e-41	412	3	507	1	41%
RAAPBAR033D08.g	blastx	dmel-all-translation-r5.35.fasta	type=protein; loc=2L:complement(8209835..8210103,8210353..8210473, 8210550..8210666,8210730..8210843); ID=FBpp0079252; name=Su(var)205-PB; parent=FBgn0003607,FBtr0079636; dbxref=FlyBase:FBpp0079252, FlyBase_Annotation_IDs:CG8409-PB,GB_protein:AAN11156.1, REFSEQ:NP_723361,GB_protein:AAN11156; MD5=25039beca53aac205b3a6a4f00f54efc; length=206; release=r5.35; species=Dmel;	FBpp0079252	6e-23	256	1	437	3	42%
RAAPBAR033D10.g	blastx	dmel-all-translation-r5.35.fasta	type=protein; loc=2R:complement(3281174..3281294,3281353..3281466, 3282936..3283022,3283095..3283231,3283300..3283371); ID=FBpp0088085; name=CG1707-PA; parent=FBgn0033162,FBtr0089013; dbxref=FlyBase:FBpp0088085, FlyBase_Annotation_IDs:CG1707-PA,GB_protein:AAF59267.1, REFSEQ:NP_610270,GB_protein:AAF59267, FlyMine:FBpp0088085,modMine:FBpp0088085; MD5=d5514c94caaea7ca61837963d37ced6e; length=176; re…	FBpp0088085	5e-77	657	2	674	2	43%
RAAPBAR033E05.g	blastx	dmel-all-translation-r5.35.fasta	type=protein; loc=2R:join(12668053..12669072,12669412..12669546, 12669674..12670381); ID=FBpp0086175; name=resilin-PA; parent=FBgn0034157,FBtr0087024; dbxref=FlyBase:FBpp0086175, FlyBase_Annotation_IDs:CG15920-PA,GB_protein:AAF57953.1, REFSEQ:NP_611157,GB_protein:AAF57953, FlyMine:FBpp0086175,modMine:FBpp0086175; MD5=8bf237a0bb2f903eb121207584a928b1; length=620; release=r5.35; species=Dmel;	FBpp0086175	1e-09	143	3	546	2	36%
RAAPBAR033E06.g	blastx	dmel-all-translation-r5.35.fasta	type=protein; loc=2L:join(16300311..16300436,16300493..16301608); ID=FBpp0080387; name=CG17328-PA; parent=FBgn0028895,FBtr0080829; dbxref=GB_protein:AAF53516.1,FlyBase:FBpp0080387, FlyBase_Annotation_IDs:CG17328-PA,GB_protein:AAF53516.2, REFSEQ:NP_609786,GB_protein:AAF53516, FlyMine:FBpp0080387,modMine:FBpp0080387; MD5=64a1fa423f3057b8f72281af79e164ce; length=413; release=r5.35; species=Dmel;	FBpp0080387	2e-10	152	1	649	1	44%
RAAPBAR033F02.g	blastx	dmel-all-translation-r5.35.fasta	type=protein; loc=2L:join(10032893..10032953,10036818..10037073, 10037161..10037279,10038218..10038614, 10038693..10038873); ID=FBpp0079524; name=obst-B-PA; parent=FBgn0027600,FBtr0079934; dbxref=FlyBase:FBpp0079524, FlyBase_Annotation_IDs:CG4778-PA,GB_protein:AAF52851.1, REFSEQ:NP_609339,GB_protein:AAF52851, FlyMine:FBpp0079524,modMine:FBpp0079524; MD5=e4d7c84615c03502845f86b9f86c3c57; length=33…	FBpp0079524	2e-09	140	2	453	1	41%
RAAPBAR033F10.g	blastx	dmel-all-translation-r5.35.fasta	type=protein; loc=2R:complement(5941794..5942072); ID=FBpp0087518; name=Def-PA; parent=FBgn0010385,FBtr0088432; dbxref=FlyBase:FBpp0087518, FlyBase_Annotation_IDs:CG1385-PA,GB_protein:AAF58855.1, REFSEQ:NP_523672,GB_protein:AAF58855, FlyMine:FBpp0087518,modMine:FBpp0087518; MD5=c22e89fdfdc145f3bbf1f2f316bcb9b8; length=92; release=r5.35; species=Dmel;	FBpp0087518	2e-11	157	1	449	1	38%
RAAPBAR033H01.g	blastx	dmel-all-translation-r5.35.fasta	type=protein; loc=2R:19914538..19914918; ID=FBpp0072073; name=PebIII-PA; parent=FBgn0011695,FBtr0072164; dbxref=FlyBase:FBpp0072073, FlyBase_Annotation_IDs:CG11390-PA,GB_protein:AAF47140.2, REFSEQ:NP_524966,GB_protein:AAF47140, FlyMine:FBpp0072073,modMine:FBpp0072073; MD5=247279220e0e52b5d98b8ac10ac8ceee; length=126; release=r5.35; species=Dmel;	FBpp0072073	2e-06	117	1	635	3	32%
RAAPBAR033H12.g	blastx	dmel-all-translation-r5.35.fasta	type=protein; loc=3LHet:join(410596..410684,410739..410862, 410930..411001); ID=FBpp0291442; name=CG40472-PC; parent=FBgn0085736,FBtr0302233; dbxref=REFSEQ:NP_001163845,GB_protein:EFA98693, FlyBase:FBpp0291442,FlyBase_Annotation_IDs:CR40472-PC, FlyBase_Annotation_IDs:CG40472-PC; MD5=1663077a2c1c35c58128ceffad4a4015; length=94; release=r5.35; species=Dmel;	FBpp0291442	4e-14	180	1	428	1	44%
RAAPBAR034A01.g	blastx	dmel-all-translation-r5.35.fasta	type=protein; loc=dmel_mitochondrion_genome:complement(6402..8124); ID=FBpp0100182; name=mt:ND5-PA; parent=FBgn0013684,FBtr0100877; dbxref=FlyBase_Annotation_IDs:CG34083-PA, GB_protein:NP_008284,FlyBase:FBpp0100182, FlyMine:FBpp0100182,modMine:FBpp0100182; MD5=369758830111c7645ebba9e21bd1da21; length=574; release=r5.35; species=Dmel;	FBpp0100182	2e-19	223	2	281	1	24%
RAAPBAR034B01.g	blastx	dmel-all-translation-r5.35.fasta	type=protein; loc=3R:join(19578736..19578945,19579010..19579430, 19579488..19580143); ID=FBpp0083843; name=Tbp-1-PA; parent=FBgn0028684,FBtr0084452; dbxref=FlyBase:FBpp0083843, FlyBase_Annotation_IDs:CG10370-PA,GB_protein:AAF56177.1, REFSEQ:NP_524464,GB_protein:AAF56177, FlyMine:FBpp0083843,modMine:FBpp0083843; MD5=d644ae57f045a0329802b0442d8a3e33; length=428; release=r5.35; species=Dmel;	FBpp0083843	1e-07	122	3	334	1	41%
RAAPBAR034C05.g	blastx	dmel-all-translation-r5.35.fasta	type=protein; loc=3R:join(10451772..10451951,10452016..10452147); ID=FBpp0082423; name=His4r-PC; parent=FBgn0013981,FBtr0082964; dbxref=FlyBase:FBpp0082423, FlyBase_Annotation_IDs:CG3379-PC,GB_protein:AAN13613.1, REFSEQ:NP_524352,GB_protein:AAN13613; MD5=8599e638a42068811d569d74bd7f4a5e; length=103; release=r5.35; species=Dmel;	FBpp0082423	2e-40	410	1	693	2	41%
RAAPBAR034D07.g	blastx	dmel-all-translation-r5.35.fasta	type=protein; loc=X:9448743..9448940; ID=FBpp0071295; name=RpS28b-PA; parent=FBgn0030136,FBtr0071360; dbxref=FlyBase:FBpp0071295, FlyBase_Annotation_IDs:CG2998-PA,GB_protein:AAF46503.2, REFSEQ:NP_572568,GB_protein:AAF46503, FlyMine:FBpp0071295,modMine:FBpp0071295; MD5=e405baba3b940bedd5166e924fc2ef55; length=65; release=r5.35; species=Dmel;	FBpp0071295	2e-20	235	3	449	2	42%
RAAPBAR034E01.g	blastx	dmel-all-translation-r5.35.fasta	type=protein; loc=2L:join(4893955..4893994,4901402..4901917, 4902025..4902395,4902461..4902593,4902664..4902905, 4902974..4903153); ID=FBpp0077083; name=CG3036-PA; parent=FBgn0031645,FBtr0077391; dbxref=FlyBase:FBpp0077083,GB_protein:AAF50963.1, FlyBase_Annotation_IDs:CG3036-PA,REFSEQ:NP_608873, GB_protein:AAF50963,FlyMine:FBpp0077083, modMine:FBpp0077083; MD5=a4eb8c1f1addd1e015ca9dd243ee1240; le…	FBpp0077083	2e-08	128	2	178	1	34%
RAAPBAR034E06.g	blastx	dmel-all-translation-r5.35.fasta	type=protein; loc=2R:join(18210475..18210530,18212680..18213232, 18213288..18213842,18213901..18215635, 18215698..18216029); ID=FBpp0071729; name=Gp150-PD; parent=FBgn0013272,FBtr0071816; dbxref=FlyBase:FBpp0071729, FlyBase_Annotation_IDs:CG5820-PD,GB_protein:AAM68221.1, REFSEQ:NP_477049,GB_protein:AAM68221,FlyMine:FBpp0071729, modMine:FBpp0071729; MD5=0c391556aabd1bb49345f472e1b2b99d; length=107…	FBpp0071729	1e-11	161	2	590	1	45%
RAAPBAR034E07.g	blastx	dmel-all-translation-r5.35.fasta	type=protein; loc=2R:complement(18528205..18528600); ID=FBpp0071846; name=RpS24-PA; parent=FBgn0261596,FBtr0071935; dbxref=FlyBase:FBpp0071846, FlyBase_Annotation_IDs:CG3751-PA,GB_protein:AAF46871.1, REFSEQ:NP_611693,GB_protein:AAF46871, FlyMine:FBpp0071846,modMine:FBpp0071846; MD5=7590e7be4b230828427f6faf5d27238c; length=131; release=r5.35; species=Dmel;	FBpp0071846	6e-50	491	1	571	4	47%
RAAPBAR034E10.g	blastx	dmel-all-translation-r5.35.fasta	type=protein; loc=3R:join(11759874..11760036,11760097..11760359); ID=FBpp0082657; name=blp-PA; parent=FBgn0038387,FBtr0083203; dbxref=FlyBase:FBpp0082657, FlyBase_Annotation_IDs:CG5268-PA,GB_protein:AAF55254.1, REFSEQ:NP_524370,GB_protein:AAF55254, FlyMine:FBpp0082657,modMine:FBpp0082657; MD5=0052b962aa64ccaced3be55d1664dd8c; length=141; release=r5.35; species=Dmel;	FBpp0082657	4e-09	135	1	299	1	41%
RAAPBAR034H06.g	blastx	dmel-all-translation-r5.35.fasta	type=protein; loc=3R:complement(1405866..1406027,1406104..1406232, 1406295..1406362,1406446..1410400,1410894..1413173, 1413243..1413539); ID=FBpp0078401; name=CG2926-PA; parent=FBgn0037344,FBtr0078752; dbxref=FlyBase:FBpp0078401, FlyBase_Annotation_IDs:CG2926-PA,GB_protein:AAF52001.1, REFSEQ:NP_649554,GB_protein:AAF52001, FlyMine:FBpp0078401,modMine:FBpp0078401; MD5=49105e1385a64ee047fa2a4c49a100…	FBpp0078401	1e-13	179	1	607	1	38%
RAAPBAR034H12.g	blastx	dmel-all-translation-r5.35.fasta	type=protein; loc=2L:join(295272..295280,295346..295628, 295704..296811,296977..297049); ID=FBpp0077790; name=Hop-PA; parent=FBgn0024352,FBtr0078131; dbxref=FlyBase:FBpp0077790, FlyBase_Annotation_IDs:CG2720-PA,GB_protein:AAF51511.1, REFSEQ:NP_477354,GB_protein:AAF51511, FlyMine:FBpp0077790,modMine:FBpp0077790; MD5=a53cd93a7b5c709a53e05f904613d174; length=490; release=r5.35; species=Dmel;	FBpp0077790	3e-49	482	1	403	1	50%
