# Supplementary material for: The Transcriptome of Lutzomyia longipalpis (Diptera: Psychodidae) Male Reproductive Organs
Source: PLoS One. 2012 Apr 5;7(4):e34495. doi: 10.1371/journal.pone.0034495 (PMC3320635; doi:10.1371/journal.pone.0034495)
Supplement: Table S5 — Best BLASTx results from comparison between PEPTIDES of A. gambiae (AgamP3.6 database) and cDNA library of male reproductive organs of L. longipalpis. (XLS) [file pone.0034495.s005.xls]

## Sheet: Table S5
Table S5. Best BLASTx results from comparison between PEPTIDES of A. gambiae (AgamP3.6 database) and cDNA library of male reproductive organs of L. longipalpis
Cluster Name	Program	Database	Hit Description	Accession number	E-value	Score	Query Frame	Cluster Length	Reads	GC Content
RAAP028001A01.b	blastx	agambiae.PEPTIDES-AgamP3.6.fa	|UPF0729 protein AGAP000931|protein_coding|X:17592691-17592981:- 1|gene:AGAP000931	AGAP000931-PA	1e-11	133	1	337	1	44%
RAAP028001A05.b	blastx	agambiae.PEPTIDES-AgamP3.6.fa	|hypothetical protein|protein_coding|3R:16068036-16069060:- 1|gene:AGAP008724	AGAP008724-PA	2e-58	562	2	544	4	44%
RAAP028001D11.b	blastx	agambiae.PEPTIDES-AgamP3.6.fa	|hypothetical protein|protein_coding|2L:28709272-28717156:- 1|gene:AGAP006260	AGAP006260-PD	1e-10	147	1	380	1	41%
RAAP028001E01.b	blastx	agambiae.PEPTIDES-AgamP3.6.fa	|hypothetical protein|protein_coding|2L:16132080-16133099:- 1|gene:AGAP005486	AGAP005486-PA	2e-44	443	1	754	1	38%
RAAP028001E08.b	blastx	agambiae.PEPTIDES-AgamP3.6.fa	|hypothetical protein|protein_coding|X:18340222- 18342538:1|gene:AGAP000953	AGAP000953-PB	9e-10	138	2	195	1	43%
RAAP028001E12.b	blastx	agambiae.PEPTIDES-AgamP3.6.fa	|hypothetical protein|protein_coding|2L:15641020-15642923:- 1|gene:AGAP005450	AGAP005450-PA	2e-07	123	2	724	1	39%
RAAP028001F09.b	blastx	agambiae.PEPTIDES-AgamP3.6.fa	|hypothetical protein|protein_coding|3L:666850- 667804:1|gene:AGAP010321	AGAP010321-PA	1e-124	1120	2	974	1	39%
RAAP028001G06.b	blastx	agambiae.PEPTIDES-AgamP3.6.fa	|hypothetical protein|protein_coding|2R:53468012- 53469656:1|gene:AGAP004263	AGAP004263-PA	6e-09	125	3	936	1	42%
RAAP028001H02.b	blastx	agambiae.PEPTIDES-AgamP3.6.fa	|hypothetical protein|protein_coding|UNKN:8396909- 8397898:1|gene:AGAP012500	AGAP012500-PA	9e-35	360	1	809	1	40%
RAAP028001H04.b	blastx	agambiae.PEPTIDES-AgamP3.6.fa	|hypothetical protein|protein_coding|2R:28938212-28938750:- 1|gene:AGAP002889	AGAP002889-PA	1e-23	257	1	336	1	47%
RAAP028001H06.b	blastx	agambiae.PEPTIDES-AgamP3.6.fa	|hypothetical protein|protein_coding|2L:10251997- 10252643:1|gene:AGAP005121	AGAP005121-PB	2e-22	252	2	715	1	40%
RAAP028001H10.b	blastx	agambiae.PEPTIDES-AgamP3.6.fa	|hypothetical protein|protein_coding|3R:25567887-25570742:- 1|gene:AGAP009093	AGAP009093-PA	5e-54	497	3	431	1	47%
RAAP028001H12.b	blastx	agambiae.PEPTIDES-AgamP3.6.fa	|hypothetical protein|protein_coding|2R:55594004- 55595803:1|gene:AGAP004395	AGAP004395-PA	3e-28	303	3	719	1	47%
RAAPBAR001C06.g	blastx	agambiae.PEPTIDES-AgamP3.6.fa	|hypothetical protein|protein_coding|3R:44535146-44555606:- 1|gene:AGAP009861	AGAP009861-PA	2e-33	342	2	237	1	47%
RAAPBAR001E02.g	blastx	agambiae.PEPTIDES-AgamP3.6.fa	|hypothetical protein|protein_coding|3L:20940022- 20942050:1|gene:AGAP011315	AGAP011315-PA	4e-20	176	-1	351	1	49%
RAAPBAR001F05.g	blastx	agambiae.PEPTIDES-AgamP3.6.fa	|hypothetical protein|protein_coding|2L:43140150- 43141903:1|gene:AGAP007131	AGAP007131-PA	1e-38	387	3	252	1	46%
RAAPBAR002A05.g	blastx	agambiae.PEPTIDES-AgamP3.6.fa	|hypothetical protein|protein_coding|2R:56712791- 56713595:1|gene:AGAP004462	AGAP004462-PA	2e-29	312	3	532	7	42%
RAAPBAR002A11.g	blastx	agambiae.PEPTIDES-AgamP3.6.fa	|hypothetical protein|protein_coding|2L:24386917- 24403506:1|gene:AGAP005976	AGAP005976-PA	4e-16	193	1	334	2	39%
RAAPBAR002B07.g	blastx	agambiae.PEPTIDES-AgamP3.6.fa	|hypothetical protein|protein_coding|2R:25615283-25617428:- 1|gene:AGAP002685	AGAP002685-PA	5e-61	585	1	614	6	40%
RAAPBAR002C01.g	blastx	agambiae.PEPTIDES-AgamP3.6.fa	|hypothetical protein|protein_coding|2R:8800727-8801020:- 1|gene:AGAP001701	AGAP001701-PA	1e-35	338	2	432	1	49%
RAAPBAR002C02.g	blastx	agambiae.PEPTIDES-AgamP3.6.fa	|hypothetical protein|protein_coding|3L:13308192-13326418:- 1|gene:AGAP010929	AGAP010929-PA	1e-07	119	2	322	1	38%
RAAPBAR002C06.g	blastx	agambiae.PEPTIDES-AgamP3.6.fa	|hypothetical protein|protein_coding|2L:28577018- 28578310:1|gene:AGAP006238	AGAP006238-PA	5e-62	592	3	515	2	48%
RAAPBAR002C07.g	blastx	agambiae.PEPTIDES-AgamP3.6.fa	|hypothetical protein|protein_coding|2R:31233690-31234110:- 1|gene:AGAP003025	AGAP003025-PC	3e-22	246	2	368	1	51%
RAAPBAR002C09.g	blastx	agambiae.PEPTIDES-AgamP3.6.fa	|hypothetical protein|protein_coding|3L:39977329- 39989353:1|gene:AGAP012305	AGAP012305-PA	1e-35	369	3	997	5	34%
RAAPBAR002E01.g	blastx	agambiae.PEPTIDES-AgamP3.6.fa	|hypothetical protein|protein_coding|3L:6010298-6011372:- 1|gene:AGAP010544	AGAP010544-PA	8e-25	268	1	357	1	44%
RAAPBAR002E04.g	blastx	agambiae.PEPTIDES-AgamP3.6.fa	|hypothetical protein|protein_coding|2R:31012044- 31042208:1|gene:AGAP003008	AGAP003008-PB	7e-31	320	2	294	1	42%
RAAPBAR002E07.g	blastx	agambiae.PEPTIDES-AgamP3.6.fa	|hypothetical protein|protein_coding|3R:18082929- 18084080:1|gene:AGAP008806	AGAP008806-PA	1e-13	175	1	486	1	29%
RAAPBAR002E10.g	blastx	agambiae.PEPTIDES-AgamP3.6.fa	|hypothetical protein|protein_coding|2L:31802003-31805114:- 1|gene:AGAP006435	AGAP006435-PA	6e-07	116	1	433	1	39%
RAAPBAR002G12.g	blastx	agambiae.PEPTIDES-AgamP3.6.fa	|hypothetical protein|protein_coding|2R:39333999- 39334678:1|gene:AGAP003538	AGAP003538-PA	8e-46	452	3	476	2	43%
RAAPBAR002H02.g	blastx	agambiae.PEPTIDES-AgamP3.6.fa	|hypothetical protein|protein_coding|X:13134120- 13136720:1|gene:AGAP000721	AGAP000721-PA	4e-30	315	1	409	1	40%
RAAPBAR002H11.g	blastx	agambiae.PEPTIDES-AgamP3.6.fa	|hypothetical protein|protein_coding|3L:13354478- 13355040:1|gene:AGAP010933	AGAP010933-PA	1e-38	386	3	325	1	53%
RAAPBAR002H12.g	blastx	agambiae.PEPTIDES-AgamP3.6.fa	|glutaredoxin|protein_coding|3L:17002432-17003006:- 1|gene:AGAP011107	AGAP011107-PA	3e-26	281	2	375	1	42%
RAAPBAR003A05.g	blastx	agambiae.PEPTIDES-AgamP3.6.fa	|hypothetical protein|protein_coding|3L:8715709- 8716992:1|gene:AGAP010698	AGAP010698-PA	6e-12	157	3	349	1	51%
RAAPBAR003B03.g	blastx	agambiae.PEPTIDES-AgamP3.6.fa	|hypothetical protein|protein_coding|2L:12198919- 12199248:1|gene:AGAP005202	AGAP005202-PB	4e-06	106	1	298	1	47%
RAAPBAR003B07.g	blastx	agambiae.PEPTIDES-AgamP3.6.fa	|hypothetical protein|protein_coding|3L:33879971-33880456:- 1|gene:AGAP011829	AGAP011829-PA	3e-19	219	2	301	1	46%
RAAPBAR003B12.g	blastx	agambiae.PEPTIDES-AgamP3.6.fa	|hypothetical protein|protein_coding|3L:6450254- 6450502:1|gene:AGAP010573	AGAP010573-PA	1e-27	294	3	444	1	42%
RAAPBAR003C05.g	blastx	agambiae.PEPTIDES-AgamP3.6.fa	|Defensin Precursor|protein_coding|3L:20627828- 20628236:1|gene:AGAP011294	AGAP011294-PA	3e-10	143	3	386	1	38%
RAAPBAR003C07.g	blastx	agambiae.PEPTIDES-AgamP3.6.fa	|Defensin Precursor|protein_coding|3L:20627828- 20628236:1|gene:AGAP011294	AGAP011294-PA	2e-10	146	3	434	1	37%
RAAPBAR003D07.g	blastx	agambiae.PEPTIDES-AgamP3.6.fa	|hypothetical protein|protein_coding|3R:45808083- 45809336:1|gene:AGAP009945	AGAP009945-PA	7e-43	427	2	513	1	50%
RAAPBAR003D09.g	blastx	agambiae.PEPTIDES-AgamP3.6.fa	|hypothetical protein|protein_coding|2R:52953448-52955536:- 1|gene:AGAP004235	AGAP004235-PC	1e-18	218	-3	512	2	34%
RAAPBAR003F02.g	blastx	agambiae.PEPTIDES-AgamP3.6.fa	|hypothetical protein|protein_coding|2L:46079819- 46080462:1|gene:AGAP007363	AGAP007363-PA	5e-37	376	1	455	1	47%
RAAPBAR003F04.g	blastx	agambiae.PEPTIDES-AgamP3.6.fa	|hypothetical protein|protein_coding|2R:6491962-6495261:- 1|gene:AGAP001588	AGAP001588-PA	4e-46	454	2	422	1	44%
RAAPBAR003F12.g	blastx	agambiae.PEPTIDES-AgamP3.6.fa	|hypothetical protein|protein_coding|2R:26675074- 26675740:1|gene:AGAP002754	AGAP002754-PA	2e-42	423	3	549	3	49%
RAAPBAR003G09.g	blastx	agambiae.PEPTIDES-AgamP3.6.fa	|hypothetical protein|protein_coding|X:2944883- 2950913:1|gene:AGAP000175	AGAP000175-PA	9e-12	155	1	304	1	38%
RAAPBAR003H01.g	blastx	agambiae.PEPTIDES-AgamP3.6.fa	|hypothetical protein|protein_coding|2L:24547015- 24555800:1|gene:AGAP005987	AGAP005987-PA	1e-19	226	2	493	1	48%
RAAPBAR004B09.g	blastx	agambiae.PEPTIDES-AgamP3.6.fa	|hypothetical protein|protein_coding|3L:24476383- 24477302:1|gene:AGAP011423	AGAP011423-PA	2e-11	152	3	304	1	42%
RAAPBAR004C04.g	blastx	agambiae.PEPTIDES-AgamP3.6.fa	|Copper-Zinc (Cu-Zn) Superoxide Dismutase. Transcript B.|protein_coding|3L:1918745-1919642:1|gene:AGAP010347	AGAP010347-PA	1e-62	600	3	769	9	44%
RAAPBAR004C08.g	blastx	agambiae.PEPTIDES-AgamP3.6.fa	|hypothetical protein|protein_coding|3R:508390- 508712:1|gene:AGAP007768	AGAP007768-PA	4e-20	233	2	758	10	35%
RAAPBAR004D06.g	blastx	agambiae.PEPTIDES-AgamP3.6.fa	|hypothetical protein|protein_coding|2R:35980660- 35981341:1|gene:AGAP003325	AGAP003325-PA	1e-33	348	2	542	5	46%
RAAPBAR004D11.g	blastx	agambiae.PEPTIDES-AgamP3.6.fa	|hypothetical protein|protein_coding|2R:14012368-14013179:- 1|gene:AGAP002020	AGAP002020-PA	1e-53	521	3	540	2	47%
RAAPBAR004E01.g	blastx	agambiae.PEPTIDES-AgamP3.6.fa	|hypothetical protein|protein_coding|3R:2822568-2825762:- 1|gene:AGAP007921	AGAP007921-PA	5e-27	287	1	338	1	49%
RAAPBAR004E06.g	blastx	agambiae.PEPTIDES-AgamP3.6.fa	|hypothetical protein|protein_coding|2L:32203718-32209312:- 1|gene:AGAP006448	AGAP006448-PC	8e-45	440	2	280	1	48%
RAAPBAR004E09.g	blastx	agambiae.PEPTIDES-AgamP3.6.fa	|hypothetical protein|protein_coding|2R:21825842- 21827137:1|gene:AGAP002465	AGAP002465-PA	9e-15	186	2	612	3	40%
RAAPBAR004F12.g	blastx	agambiae.PEPTIDES-AgamP3.6.fa	|hypothetical protein|protein_coding|2R:39456604- 39459567:1|gene:AGAP003556	AGAP003556-PA	4e-79	740	1	551	2	48%
RAAPBAR004G03.g	blastx	agambiae.PEPTIDES-AgamP3.6.fa	|hypothetical protein|protein_coding|3R:5238651-5239536:- 1|gene:AGAP008082	AGAP008082-PB	2e-19	221	2	318	1	41%
RAAPBAR004G09.g	blastx	agambiae.PEPTIDES-AgamP3.6.fa	|hypothetical protein|protein_coding|3R:17387770- 17388627:1|gene:AGAP008771	AGAP008771-PA	2e-08	126	2	273	1	49%
RAAPBAR004G10.g	blastx	agambiae.PEPTIDES-AgamP3.6.fa	|hypothetical protein|protein_coding|2R:6098616-6099047:- 1|gene:AGAP012990	AGAP012990-PA	7e-36	210	2	312	1	52%
RAAPBAR004G12.g	blastx	agambiae.PEPTIDES-AgamP3.6.fa	|Protein translation factor SUI1 homolog|protein_coding|2L:32371317- 32374323:1|gene:AGAP006459	AGAP006459-PA	9e-57	548	2	589	6	40%
RAAPBAR005B04.g	blastx	agambiae.PEPTIDES-AgamP3.6.fa	|hypothetical protein|protein_coding|2R:12651543- 12665202:1|gene:AGAP001936	AGAP001936-PA	5e-12	157	2	333	1	26%
RAAPBAR005C01.g	blastx	agambiae.PEPTIDES-AgamP3.6.fa	|hypothetical protein|protein_coding|3R:5085992-5086354:- 1|gene:AGAP008073	AGAP008073-PA	1e-32	339	1	482	2	42%
RAAPBAR005C10.g	blastx	agambiae.PEPTIDES-AgamP3.6.fa	|hypothetical protein|protein_coding|2R:45082472-45083705:- 1|gene:AGAP003879	AGAP003879-PA	4e-12	163	1	586	1	41%
RAAPBAR005D07.g	blastx	agambiae.PEPTIDES-AgamP3.6.fa	|hypothetical protein|protein_coding|3L:5567453-5568160:- 1|gene:AGAP010515	AGAP010515-PA	9e-59	567	1	810	4	44%
RAAPBAR005E02.g	blastx	agambiae.PEPTIDES-AgamP3.6.fa	|hypothetical protein|protein_coding|3R:43818464-43818875:- 1|gene:AGAP009824	AGAP009824-PA	6e-31	324	3	500	2	45%
RAAPBAR005E03.g	blastx	agambiae.PEPTIDES-AgamP3.6.fa	|hypothetical protein|protein_coding|2L:41781096-41796192:- 1|gene:AGAP007049	AGAP007049-PA	2e-14	128	2	514	1	47%
RAAPBAR005E05.g	blastx	agambiae.PEPTIDES-AgamP3.6.fa	|ADP,ATP carrier protein 2 (ADP/ATP translocase 2)(Adenine nucleotide translocator 2)(ANT 2)|protein_coding|2R:20598090-20599178:- 1|gene:AGAP002358	AGAP002358-PB	3e-30	314	1	219	1	49%
RAAPBAR005E10.g	blastx	agambiae.PEPTIDES-AgamP3.6.fa	|hypothetical protein|protein_coding|2R:10860617-10861148:- 1|gene:AGAP001813	AGAP001813-PB	5e-67	356	2	613	1	51%
RAAPBAR005F04.g	blastx	agambiae.PEPTIDES-AgamP3.6.fa	|hypothetical protein|protein_coding|3R:25443396-25443851:- 1|gene:AGAP009077	AGAP009077-PA	9e-19	219	2	513	1	40%
RAAPBAR005F11.g	blastx	agambiae.PEPTIDES-AgamP3.6.fa	|hypothetical protein|protein_coding|3R:2464384-2465145:- 1|gene:AGAP007882	AGAP007882-PA	5e-46	456	3	639	1	47%
RAAPBAR005G02.g	blastx	agambiae.PEPTIDES-AgamP3.6.fa	|hypothetical protein|protein_coding|2R:12011749- 12012561:1|gene:AGAP001911	AGAP001911-PA	1e-08	128	2	196	1	50%
RAAPBAR005G04.g	blastx	agambiae.PEPTIDES-AgamP3.6.fa	|WSCD family member AGAP003962|protein_coding|2R:47026745-47029661:- 1|gene:AGAP003962	AGAP003962-PB	5e-08	123	1	298	1	39%
RAAPBAR005G06.g	blastx	agambiae.PEPTIDES-AgamP3.6.fa	|hypothetical protein|protein_coding|3L:1664420-1664770:- 1|gene:AGAP010337	AGAP010337-PA	3e-30	316	3	398	3	40%
RAAPBAR005H01.g	blastx	agambiae.PEPTIDES-AgamP3.6.fa	|hypothetical protein|protein_coding|3R:44586368- 44587032:1|gene:AGAP009865	AGAP009865-PA	5e-24	186	3	358	1	48%
RAAPBAR005H05.g	blastx	agambiae.PEPTIDES-AgamP3.6.fa	|hypothetical protein|protein_coding|3R:1259267-1260438:- 1|gene:AGAP007806	AGAP007806-PB	3e-46	453	1	361	1	50%
RAAPBAR005H09.g	blastx	agambiae.PEPTIDES-AgamP3.6.fa	|hypothetical protein|protein_coding|X:7773099- 7779784:1|gene:AGAP000440	AGAP000440-PA	3e-06	108	3	360	1	36%
RAAPBAR005H10.g	blastx	agambiae.PEPTIDES-AgamP3.6.fa	|hypothetical protein|protein_coding|X:7614019-7615753:- 1|gene:AGAP000425	AGAP000425-PA	1e-21	246	2	620	1	36%
RAAPBAR006A04.g	blastx	agambiae.PEPTIDES-AgamP3.6.fa	|hypothetical protein|protein_coding|3R:6283941-6286036:- 1|gene:AGAP008165	AGAP008165-PD	6e-06	105	1	204	1	32%
RAAPBAR006A07.g	blastx	agambiae.PEPTIDES-AgamP3.6.fa	|hypothetical protein|protein_coding|2R:58635691- 58636062:1|gene:AGAP004627	AGAP004627-PA	2e-24	268	1	470	1	46%
RAAPBAR006A08.g	blastx	agambiae.PEPTIDES-AgamP3.6.fa	|hypothetical protein|protein_coding|2L:23598393-23600118:- 1|gene:AGAP005907	AGAP005907-PA	9e-09	130	3	371	1	32%
RAAPBAR006B11.g	blastx	agambiae.PEPTIDES-AgamP3.6.fa	|hypothetical protein|protein_coding|X:8802080- 8802484:1|gene:AGAP013497	AGAP013497-PA	2e-11	153	2	384	1	45%
RAAPBAR006C01.g	blastx	agambiae.PEPTIDES-AgamP3.6.fa	|hypothetical protein|protein_coding|2R:599852-600239:- 1|gene:AGAP001147	AGAP001147-PA	6e-27	290	2	535	1	50%
RAAPBAR006C06.g	blastx	agambiae.PEPTIDES-AgamP3.6.fa	|hypothetical protein|protein_coding|2R:30636089- 30637455:1|gene:AGAP002991	AGAP002991-PA	3e-38	383	2	271	1	50%
RAAPBAR006F02.g	blastx	agambiae.PEPTIDES-AgamP3.6.fa	|hypothetical protein|protein_coding|3R:2560378- 2560814:1|gene:AGAP007893	AGAP007893-PA	4e-31	325	1	451	1	49%
RAAPBAR006H12.g	blastx	agambiae.PEPTIDES-AgamP3.6.fa	|hypothetical protein|protein_coding|X:1941492-1942655:- 1|gene:AGAP000119	AGAP000119-PA	3e-12	159	1	289	1	36%
RAAPBAR007B01.g	blastx	agambiae.PEPTIDES-AgamP3.6.fa	|Clip-Domain Serine Protease, family B.|protein_coding|2R:50743105-50744711:- 1|gene:AGAP004148	AGAP004148-PA	3e-20	230	1	408	1	36%
RAAPBAR007B02.g	blastx	agambiae.PEPTIDES-AgamP3.6.fa	|hypothetical protein|protein_coding|2R:2189476-2189948:- 1|gene:AGAP001277	AGAP001277-PA	9e-36	368	3	755	1	41%
RAAPBAR007B03.g	blastx	agambiae.PEPTIDES-AgamP3.6.fa	|hypothetical protein|protein_coding|3R:51662651- 51663450:1|gene:AGAP010252	AGAP010252-PA	2e-63	603	3	484	1	52%
RAAPBAR007B10.g	blastx	agambiae.PEPTIDES-AgamP3.6.fa	|hypothetical protein|protein_coding|2L:10355424- 10358073:1|gene:AGAP005134	AGAP005134-PA	5e-16	192	2	233	1	48%
RAAPBAR007B12.g	blastx	agambiae.PEPTIDES-AgamP3.6.fa	|hypothetical protein|protein_coding|X:13712327- 13714126:1|gene:AGAP000749	AGAP000749-PA	1e-83	780	1	645	2	44%
RAAPBAR007C01.g	blastx	agambiae.PEPTIDES-AgamP3.6.fa	|hypothetical protein|protein_coding|2R:21565121-21571825:- 1|gene:AGAP002456	AGAP002456-PA	8e-80	746	2	535	1	51%
RAAPBAR007C04.g	blastx	agambiae.PEPTIDES-AgamP3.6.fa	|hypothetical protein|protein_coding|3R:11349413-11350121:- 1|gene:AGAP008503	AGAP008503-PA	7e-27	291	2	719	1	46%
RAAPBAR007D03.g	blastx	agambiae.PEPTIDES-AgamP3.6.fa	|hypothetical protein|protein_coding|2L:12198919- 12199248:1|gene:AGAP005202	AGAP005202-PA	1e-33	254	1	394	1	46%
RAAPBAR007F11.g	blastx	agambiae.PEPTIDES-AgamP3.6.fa	|hypothetical protein|protein_coding|2R:11822409-11823412:- 1|gene:AGAP013102	AGAP013102-PA	2e-12	162	2	348	1	44%
RAAPBAR007G07.g	blastx	agambiae.PEPTIDES-AgamP3.6.fa	|hypothetical protein|protein_coding|X:15724507-15725070:- 1|gene:AGAP000851	AGAP000851-PA	1e-37	356	2	430	1	51%
RAAPBAR007G11.g	blastx	agambiae.PEPTIDES-AgamP3.6.fa	|hypothetical protein|protein_coding|2L:28607942- 28608821:1|gene:AGAP006247	AGAP006247-PA	4e-14	175	3	250	1	43%
RAAPBAR007H03.g	blastx	agambiae.PEPTIDES-AgamP3.6.fa	|hypothetical protein|protein_coding|2R:20975993-20976550:- 1|gene:AGAP002407	AGAP002407-PA	9e-09	129	2	308	1	37%
RAAPBAR008A01.g	blastx	agambiae.PEPTIDES-AgamP3.6.fa	|hypothetical protein|protein_coding|3R:50835738- 50836499:1|gene:AGAP010210	AGAP010210-PA	3e-25	271	3	323	1	47%
RAAPBAR008D03.g	blastx	agambiae.PEPTIDES-AgamP3.6.fa	|hypothetical protein|protein_coding|3R:25418897- 25419488:1|gene:AGAP009072	AGAP009072-PA	5e-29	308	3	521	1	42%
RAAPBAR008D04.g	blastx	agambiae.PEPTIDES-AgamP3.6.fa	|Glutathione S-transferase (EC 2.5.1.18)(GST class-sigma)|protein_coding|3L:2779874-2784335:- 1|gene:AGAP010404	AGAP010404-PA	2e-86	804	1	717	1	51%
RAAPBAR008D12.g	blastx	agambiae.PEPTIDES-AgamP3.6.fa	|hypothetical protein|protein_coding|3R:1485062- 1486754:1|gene:AGAP007827	AGAP007827-PB	3e-61	587	2	712	1	49%
RAAPBAR008E09.g	blastx	agambiae.PEPTIDES-AgamP3.6.fa	|hypothetical protein|protein_coding|2L:7816277-7818045:- 1|gene:AGAP005007	AGAP005007-PA	4e-23	258	2	582	1	47%
RAAPBAR008F06.g	blastx	agambiae.PEPTIDES-AgamP3.6.fa	|hypothetical protein|protein_coding|X:8762493- 8764262:1|gene:AGAP000498	AGAP000498-PA	4e-57	552	1	711	1	35%
RAAPBAR008G04.g	blastx	agambiae.PEPTIDES-AgamP3.6.fa	|hypothetical protein|protein_coding|2R:58619706- 58620785:1|gene:AGAP004620	AGAP004620-PB	2e-13	172	3	487	1	35%
RAAPBAR008H01.g	blastx	agambiae.PEPTIDES-AgamP3.6.fa	|hypothetical protein|protein_coding|2R:12009718-12011048:- 1|gene:AGAP001910	AGAP001910-PA	4e-13	167	3	247	1	48%
RAAPBAR008H10.g	blastx	agambiae.PEPTIDES-AgamP3.6.fa	|hypothetical protein|protein_coding|UNKN:11895949- 11896496:1|gene:AGAP012533	AGAP012533-PA	5e-58	558	1	565	1	42%
RAAPBAR009A05.g	blastx	agambiae.PEPTIDES-AgamP3.6.fa	|hypothetical protein|protein_coding|3L:8206322- 8207034:1|gene:AGAP010672	AGAP010672-PA	7e-38	385	2	617	2	49%
RAAPBAR009A07.g	blastx	agambiae.PEPTIDES-AgamP3.6.fa	|hypothetical protein|protein_coding|3L:40070975-40071711:- 1|gene:AGAP012309	AGAP012309-PA	4e-25	274	3	533	1	47%
RAAPBAR009A11.g	blastx	agambiae.PEPTIDES-AgamP3.6.fa	|hypothetical protein|protein_coding|2R:16412081- 16414111:1|gene:AGAP002144	AGAP002144-PA	5e-21	235	-1	333	1	47%
RAAPBAR009B01.g	blastx	agambiae.PEPTIDES-AgamP3.6.fa	|hypothetical protein|protein_coding|2R:32384175- 32385473:1|gene:AGAP003089	AGAP003089-PA	4e-35	359	2	458	1	40%
RAAPBAR009C07.g	blastx	agambiae.PEPTIDES-AgamP3.6.fa	|hypothetical protein|protein_coding|3R:2822568-2825762:- 1|gene:AGAP007921	AGAP007921-PA	2e-16	198	1	439	1	35%
RAAPBAR009C10.g	blastx	agambiae.PEPTIDES-AgamP3.6.fa	|hypothetical protein|protein_coding|2R:31960571- 31961285:1|gene:AGAP003069	AGAP003069-PA	4e-90	836	1	688	3	49%
RAAPBAR009D01.g	blastx	agambiae.PEPTIDES-AgamP3.6.fa	|hypothetical protein|protein_coding|X:9828286- 9828754:1|gene:AGAP000546	AGAP000546-PA	6e-30	315	3	493	5	44%
RAAPBAR009D04.g	blastx	agambiae.PEPTIDES-AgamP3.6.fa	|hypothetical protein|protein_coding|3L:32927909-32928640:- 1|gene:AGAP011753	AGAP011753-PA	3e-24	268	2	602	1	37%
RAAPBAR009D07.g	blastx	agambiae.PEPTIDES-AgamP3.6.fa	|hypothetical protein|protein_coding|3L:21847951-21850145:- 1|gene:AGAP011358	AGAP011358-PA	1e-78	687	3	612	1	49%
RAAPBAR009E06.g	blastx	agambiae.PEPTIDES-AgamP3.6.fa	|hypothetical protein|protein_coding|2L:9150985- 9153550:1|gene:AGAP005061	AGAP005061-PB	8e-79	738	1	600	1	46%
RAAPBAR009E07.g	blastx	agambiae.PEPTIDES-AgamP3.6.fa	|hypothetical protein|protein_coding|2R:15138130- 15143602:1|gene:AGAP002085	AGAP002085-PB	2e-55	536	3	654	1	41%
RAAPBAR009E10.g	blastx	agambiae.PEPTIDES-AgamP3.6.fa	|hypothetical protein|protein_coding|3L:38533284- 38533970:1|gene:AGAP012188	AGAP012188-PA	9e-36	366	3	538	8	39%
RAAPBAR009F03.g	blastx	agambiae.PEPTIDES-AgamP3.6.fa	|hypothetical protein|protein_coding|3R:45307303- 45307956:1|gene:AGAP009920	AGAP009920-PA	4e-43	427	2	390	1	50%
RAAPBAR009F06.g	blastx	agambiae.PEPTIDES-AgamP3.6.fa	|60S ribosomal protein L8|protein_coding|2L:21199262-21200128:- 1|gene:AGAP005802	AGAP005802-PA	1e-101	934	2	678	1	56%
RAAPBAR009F12.g	blastx	agambiae.PEPTIDES-AgamP3.6.fa	|hypothetical protein|protein_coding|2L:12198919- 12199248:1|gene:AGAP005202	AGAP005202-PA	9e-63	601	1	752	2	41%
RAAPBAR009G02.g	blastx	agambiae.PEPTIDES-AgamP3.6.fa	|hypothetical protein|protein_coding|2L:27799476-27808205:- 1|gene:AGAP006179	AGAP006179-PB	2e-57	556	1	774	3	44%
RAAPBAR009G03.g	blastx	agambiae.PEPTIDES-AgamP3.6.fa	|hypothetical protein|protein_coding|2L:15428814-15429406:- 1|gene:AGAP005432	AGAP005432-PA	4e-35	362	1	657	1	43%
RAAPBAR009G12.g	blastx	agambiae.PEPTIDES-AgamP3.6.fa	|cuticular protein 75, RR-1 family|protein_coding|3R:44607075-44608893:- 1|gene:AGAP009871	AGAP009871-PA	2e-42	425	2	641	2	46%
RAAPBAR009H05.g	blastx	agambiae.PEPTIDES-AgamP3.6.fa	|Defensin Precursor|protein_coding|3L:20627828- 20628236:1|gene:AGAP011294	AGAP011294-PA	2e-11	155	1	501	2	34%
RAAPBAR009H11.g	blastx	agambiae.PEPTIDES-AgamP3.6.fa	|hypothetical protein|protein_coding|3R:37749770- 37751920:1|gene:AGAP009662	AGAP009662-PA	9e-31	324	3	616	1	46%
RAAPBAR010A01.g	blastx	agambiae.PEPTIDES-AgamP3.6.fa	|hypothetical protein|protein_coding|3R:3252794-3255036:- 1|gene:AGAP007946	AGAP007946-PB	1e-08	128	3	187	1	43%
RAAPBAR010A08.g	blastx	agambiae.PEPTIDES-AgamP3.6.fa	|Histone deacetylase complex subunit SAP30 homolog|protein_coding|2R:7323992-7324729:- 1|gene:AGAP001654	AGAP001654-PA	2e-43	431	1	427	1	48%
RAAPBAR010B09.g	blastx	agambiae.PEPTIDES-AgamP3.6.fa	|hypothetical protein|protein_coding|2R:14694682-14701678:- 1|gene:AGAP002060	AGAP002060-PA	6e-56	540	1	521	1	45%
RAAPBAR010B11.g	blastx	agambiae.PEPTIDES-AgamP3.6.fa	|hypothetical protein|protein_coding|3L:39524958-39526328:- 1|gene:AGAP012261	AGAP012261-PA	1e-42	424	1	488	2	49%
RAAPBAR010D01.g	blastx	agambiae.PEPTIDES-AgamP3.6.fa	|hypothetical protein|protein_coding|3R:4880891- 4881271:1|gene:AGAP008054	AGAP008054-PA	1e-26	284	3	391	1	42%
RAAPBAR010D04.g	blastx	agambiae.PEPTIDES-AgamP3.6.fa	|hypothetical protein|protein_coding|2R:1648963- 1652299:1|gene:AGAP001227	AGAP001227-PA	3e-12	159	-3	350	1	42%
RAAPBAR010E05.g	blastx	agambiae.PEPTIDES-AgamP3.6.fa	|hypothetical protein|protein_coding|3R:51265404-51266042:- 1|gene:AGAP010224	AGAP010224-PA	2e-42	423	3	522	1	49%
RAAPBAR010E08.g	blastx	agambiae.PEPTIDES-AgamP3.6.fa	|Eukaryotic translation initiation factor 3 subunit F (eIF3f)(Eukaryotic translation initiation factor 3 subunit 5)|protein_coding|2R:29839433-29840474:1|gene:AGAP002935	AGAP002935-PA	4e-67	637	1	552	1	42%
RAAPBAR010G10.g	blastx	agambiae.PEPTIDES-AgamP3.6.fa	|hypothetical protein|protein_coding|3R:44586368- 44587032:1|gene:AGAP009865	AGAP009865-PA	1e-47	469	1	536	1	50%
RAAPBAR010H07.g	blastx	agambiae.PEPTIDES-AgamP3.6.fa	|hypothetical protein|protein_coding|2L:24568227- 24569828:1|gene:AGAP005991	AGAP005991-PA	6e-11	148	3	330	1	45%
RAAPBAR010H10.g	blastx	agambiae.PEPTIDES-AgamP3.6.fa	|hypothetical protein|protein_coding|2L:34792931- 34793369:1|gene:AGAP006630	AGAP006630-PA	1e-26	285	2	419	1	38%
RAAPBAR011A02.g	blastx	agambiae.PEPTIDES-AgamP3.6.fa	|Alpha-actinin, sarcomeric (F-actin cross-linking protein)|protein_coding|2R:5646482-5659413:- 1|gene:AGAP001497	AGAP001497-PB	2e-32	333	2	314	1	47%
RAAPBAR011A05.g	blastx	agambiae.PEPTIDES-AgamP3.6.fa	|40S ribosomal protein S11|protein_coding|3R:47431966- 47434663:1|gene:AGAP009998	AGAP009998-PA	6e-59	564	2	429	1	49%
RAAPBAR011A11.g	blastx	agambiae.PEPTIDES-AgamP3.6.fa	|hypothetical protein|protein_coding|2R:6096338-6096532:- 1|gene:AGAP001548	AGAP001548-PC	2e-24	267	1	404	1	51%
RAAPBAR011A12.g	blastx	agambiae.PEPTIDES-AgamP3.6.fa	|hypothetical protein|protein_coding|2R:40404984-40405859:- 1|gene:AGAP003599	AGAP003599-PA	3e-24	263	2	343	1	54%
RAAPBAR011B10.g	blastx	agambiae.PEPTIDES-AgamP3.6.fa	|hypothetical protein|protein_coding|2L:33834351-33835395:- 1|gene:AGAP006522	AGAP006522-PA	2e-82	769	3	620	1	41%
RAAPBAR011C02.g	blastx	agambiae.PEPTIDES-AgamP3.6.fa	|hypothetical protein|protein_coding|3L:39977329- 39989353:1|gene:AGAP012305	AGAP012305-PA	4e-73	688	3	530	1	45%
RAAPBAR011C04.g	blastx	agambiae.PEPTIDES-AgamP3.6.fa	|hypothetical protein|protein_coding|X:12859844-12886948:- 1|gene:AGAP000715	AGAP000715-PA	6e-99	912	1	630	1	46%
RAAPBAR011D05.g	blastx	agambiae.PEPTIDES-AgamP3.6.fa	|hypothetical protein|protein_coding|2R:12025892- 12027195:1|gene:AGAP001914	AGAP001914-PA	3e-19	219	2	322	1	42%
RAAPBAR011E02.g	blastx	agambiae.PEPTIDES-AgamP3.6.fa	|hypothetical protein|protein_coding|2R:40362458- 40362912:1|gene:AGAP003588	AGAP003588-PA	1e-06	111	1	354	1	44%
RAAPBAR011E03.g	blastx	agambiae.PEPTIDES-AgamP3.6.fa	|hypothetical protein|protein_coding|3R:14061917- 14062620:1|gene:AGAP008653	AGAP008653-PA	2e-38	373	2	537	1	43%
RAAPBAR011E09.g	blastx	agambiae.PEPTIDES-AgamP3.6.fa	|hypothetical protein|protein_coding|3L:38047178- 38047511:1|gene:AGAP012145	AGAP012145-PA	4e-35	361	2	558	1	41%
RAAPBAR011F05.g	blastx	agambiae.PEPTIDES-AgamP3.6.fa	|hypothetical protein|protein_coding|3L:8213240-8242002:- 1|gene:AGAP010673	AGAP010673-PA	7e-38	383	1	443	1	50%
RAAPBAR011F10.g	blastx	agambiae.PEPTIDES-AgamP3.6.fa	|hypothetical protein|protein_coding|2R:10593313- 10595066:1|gene:AGAP001799	AGAP001799-PA	1e-19	223	3	310	1	46%
RAAPBAR011F11.g	blastx	agambiae.PEPTIDES-AgamP3.6.fa	|hypothetical protein|protein_coding|2R:58515049-58515445:- 1|gene:AGAP004616	AGAP004616-PA	5e-27	289	1	434	1	44%
RAAPBAR011G10.g	blastx	agambiae.PEPTIDES-AgamP3.6.fa	|hypothetical protein|protein_coding|2L:38891170- 38893291:1|gene:AGAP006821	AGAP006821-PA	2e-89	830	2	614	1	48%
RAAPBAR011H02.g	blastx	agambiae.PEPTIDES-AgamP3.6.fa	|thioredoxin|protein_coding|2L:44269005-44269600:1|gene:AGAP007201	AGAP007201-PA	7e-41	410	1	513	1	43%
RAAPBAR012A01.g	blastx	agambiae.PEPTIDES-AgamP3.6.fa	|hypothetical protein|protein_coding|3R:34710853- 34711314:1|gene:AGAP009491	AGAP009491-PA	5e-44	436	3	450	2	52%
RAAPBAR012A04.g	blastx	agambiae.PEPTIDES-AgamP3.6.fa	|hypothetical protein|protein_coding|2R:31233690-31234110:- 1|gene:AGAP003025	AGAP003025-PC	1e-24	270	2	565	4	48%
RAAPBAR012A08.g	blastx	agambiae.PEPTIDES-AgamP3.6.fa	|hypothetical protein|protein_coding|3R:34710853- 34711314:1|gene:AGAP009491	AGAP009491-PA	1e-22	250	3	410	1	43%
RAAPBAR012A11.g	blastx	agambiae.PEPTIDES-AgamP3.6.fa	|hypothetical protein|protein_coding|2R:55869598-55870819:- 1|gene:AGAP004422	AGAP004422-PA	9e-41	405	1	290	1	53%
RAAPBAR012B02.g	blastx	agambiae.PEPTIDES-AgamP3.6.fa	|hypothetical protein|protein_coding|3R:21315685- 21317163:1|gene:AGAP008941	AGAP008941-PA	2e-15	186	2	235	1	35%
RAAPBAR012C04.g	blastx	agambiae.PEPTIDES-AgamP3.6.fa	|hypothetical protein|protein_coding|2L:12198919- 12199248:1|gene:AGAP005202	AGAP005202-PA	1e-62	598	1	507	1	47%
RAAPBAR012C11.g	blastx	agambiae.PEPTIDES-AgamP3.6.fa	|hypothetical protein|protein_coding|3R:16158434- 16159082:1|gene:AGAP008727	AGAP008727-PA	2e-62	597	1	729	3	52%
RAAPBAR012C12.g	blastx	agambiae.PEPTIDES-AgamP3.6.fa	|hypothetical protein|protein_coding|3R:46899929-46900642:- 1|gene:AGAP009968	AGAP009968-PA	5e-49	480	2	533	1	48%
RAAPBAR012D06.g	blastx	agambiae.PEPTIDES-AgamP3.6.fa	|hypothetical protein|protein_coding|2R:2185484- 2185933:1|gene:AGAP001274	AGAP001274-PA	2e-63	604	1	557	3	46%
RAAPBAR012E03.g	blastx	agambiae.PEPTIDES-AgamP3.6.fa	|hypothetical protein|protein_coding|UNKN:10361647-10361970:- 1|gene:AGAP012515	AGAP012515-PA	7e-54	522	3	523	1	49%
RAAPBAR012E11.g	blastx	agambiae.PEPTIDES-AgamP3.6.fa	|hypothetical protein|protein_coding|3R:48123318- 48124292:1|gene:AGAP010040	AGAP010040-PA	5e-21	238	2	469	1	45%
RAAPBAR012E12.g	blastx	agambiae.PEPTIDES-AgamP3.6.fa	|hypothetical protein|protein_coding|2L:32301690-32303718:- 1|gene:AGAP006453	AGAP006453-PA	5e-07	115	-2	380	1	50%
RAAPBAR012F01.g	blastx	agambiae.PEPTIDES-AgamP3.6.fa	|hypothetical protein|protein_coding|X:6773292-6774331:- 1|gene:AGAP000367	AGAP000367-PA	6e-18	210	3	408	1	35%
RAAPBAR012F02.g	blastx	agambiae.PEPTIDES-AgamP3.6.fa	|hypothetical protein|protein_coding|2R:47546646- 47547782:1|gene:AGAP003987	AGAP003987-PA	3e-22	249	2	540	1	45%
RAAPBAR012F12.g	blastx	agambiae.PEPTIDES-AgamP3.6.fa	|hypothetical protein|protein_coding|2R:20520817- 20529622:1|gene:AGAP002350	AGAP002350-PB	5e-74	695	2	464	1	47%
RAAPBAR012G01.g	blastx	agambiae.PEPTIDES-AgamP3.6.fa	|hypothetical protein|protein_coding|2R:28977908-28978532:- 1|gene:AGAP002893	AGAP002893-PA	3e-38	387	1	515	2	43%
RAAPBAR012G02.g	blastx	agambiae.PEPTIDES-AgamP3.6.fa	|hypothetical protein|protein_coding|2L:43826438- 43844461:1|gene:AGAP007174	AGAP007174-PA	6e-09	135	3	571	1	46%
RAAPBAR012G08.g	blastx	agambiae.PEPTIDES-AgamP3.6.fa	|hypothetical protein|protein_coding|2R:55672938-55673356:- 1|gene:AGAP004400	AGAP004400-PA	7e-06	106	1	403	3	44%
RAAPBAR012H02.g	blastx	agambiae.PEPTIDES-AgamP3.6.fa	|glutathione transferase|protein_coding|3R:31556614- 31558932:1|gene:AGAP009342	AGAP009342-PA	2e-21	240	3	396	1	40%
RAAPBAR012H10.g	blastx	agambiae.PEPTIDES-AgamP3.6.fa	|hypothetical protein|protein_coding|3L:39778944- 39779877:1|gene:AGAP012284	AGAP012284-PA	4e-72	679	3	484	1	54%
RAAPBAR012H12.g	blastx	agambiae.PEPTIDES-AgamP3.6.fa	|Regulator of telomere elongation helicase 1 homolog (EC 3.6.4.12)|protein_coding|X:11376128-11379341:- 1|gene:AGAP000634	AGAP000634-PA	1e-07	123	3	483	2	40%
RAAPBAR013A01.g	blastx	agambiae.PEPTIDES-AgamP3.6.fa	|hypothetical protein|protein_coding|2R:6128528-6130602:- 1|gene:AGAP001554	AGAP001554-PA	9e-18	207	2	299	1	44%
RAAPBAR013A05.g	blastx	agambiae.PEPTIDES-AgamP3.6.fa	|hypothetical protein|protein_coding|X:9681288- 9683495:1|gene:AGAP000541	AGAP000541-PB	1e-45	448	2	292	2	50%
RAAPBAR013C05.g	blastx	agambiae.PEPTIDES-AgamP3.6.fa	|hypothetical protein|protein_coding|3R:17093063- 17093335:1|gene:AGAP008753	AGAP008753-PA	6e-41	412	1	627	1	38%
RAAPBAR013D01.g	blastx	agambiae.PEPTIDES-AgamP3.6.fa	|hypothetical protein|protein_coding|3R:37625238-37625878:- 1|gene:AGAP009652	AGAP009652-PA	1e-50	495	2	635	2	47%
RAAPBAR013D03.g	blastx	agambiae.PEPTIDES-AgamP3.6.fa	|hypothetical protein|protein_coding|2R:12996050- 12999247:1|gene:AGAP001971	AGAP001971-PA	2e-80	751	3	580	1	46%
RAAPBAR013D04.g	blastx	agambiae.PEPTIDES-AgamP3.6.fa	|hypothetical protein|protein_coding|2L:4680511-4691928:- 1|gene:AGAP004868	AGAP004868-PA	3e-41	413	2	489	1	47%
RAAPBAR013D07.g	blastx	agambiae.PEPTIDES-AgamP3.6.fa	|hypothetical protein|protein_coding|X:15724507-15725070:- 1|gene:AGAP000851	AGAP000851-PA	8e-42	419	1	605	8	44%
RAAPBAR013E01.g	blastx	agambiae.PEPTIDES-AgamP3.6.fa	|hypothetical protein|protein_coding|2L:12198919- 12199248:1|gene:AGAP005202	AGAP005202-PA	1e-62	598	2	574	5	45%
RAAPBAR013E09.g	blastx	agambiae.PEPTIDES-AgamP3.6.fa	|hypothetical protein|protein_coding|3R:33502440- 33502844:1|gene:AGAP009442	AGAP009442-PA	8e-35	358	1	560	2	39%
RAAPBAR013F01.g	blastx	agambiae.PEPTIDES-AgamP3.6.fa	|hypothetical protein|protein_coding|2L:10785376-10810252:- 1|gene:AGAP005160	AGAP005160-PA	1e-90	841	2	646	2	40%
RAAPBAR013F07.g	blastx	agambiae.PEPTIDES-AgamP3.6.fa	|glutathione transferase|protein_coding|3R:31556614- 31558932:1|gene:AGAP009342	AGAP009342-PA	3e-48	477	3	890	1	43%
RAAPBAR013G02.g	blastx	agambiae.PEPTIDES-AgamP3.6.fa	|UPF0466 protein AGAP011291, mitochondrial Precursor|protein_coding|3L:20578733- 20579029:1|gene:AGAP011291	AGAP011291-PA	4e-20	232	3	624	1	35%
RAAPBAR013G05.g	blastx	agambiae.PEPTIDES-AgamP3.6.fa	|hypothetical protein|protein_coding|2L:49138259- 49138800:1|gene:AGAP007702	AGAP007702-PA	7e-43	428	1	571	1	45%
RAAPBAR013H06.g	blastx	agambiae.PEPTIDES-AgamP3.6.fa	|carboxylesterase, beta esterase|protein_coding|2L:14709900-14711640:- 1|gene:AGAP005370	AGAP005370-PA	1e-32	341	1	687	1	47%
RAAPBAR014B01.g	blastx	agambiae.PEPTIDES-AgamP3.6.fa	|hypothetical protein|protein_coding|X:7931088-7934574:- 1|gene:AGAP000457	AGAP000457-PA	1e-40	409	2	539	1	45%
RAAPBAR014B03.g	blastx	agambiae.PEPTIDES-AgamP3.6.fa	|hypothetical protein|protein_coding|3L:20103925-20110453:- 1|gene:AGAP011254	AGAP011254-PA	1e-51	504	2	603	1	44%
RAAPBAR014C04.g	blastx	agambiae.PEPTIDES-AgamP3.6.fa	|hypothetical protein|protein_coding|3R:44558848-44561275:- 1|gene:AGAP009863	AGAP009863-PA	2e-90	838	1	601	1	53%
RAAPBAR014D07.g	blastx	agambiae.PEPTIDES-AgamP3.6.fa	|odorant binding protein|protein_coding|2R:35643124- 35643839:1|gene:AGAP003309	AGAP003309-PB	3e-38	386	1	459	1	45%
RAAPBAR014E02.g	blastx	agambiae.PEPTIDES-AgamP3.6.fa	|hypothetical protein|protein_coding|3R:19629684-19630377:- 1|gene:AGAP008857	AGAP008857-PA	1e-47	468	2	480	1	44%
RAAPBAR014E03.g	blastx	agambiae.PEPTIDES-AgamP3.6.fa	|hypothetical protein|protein_coding|3R:14637965-14642903:- 1|gene:AGAP008667	AGAP008667-PA	3e-44	439	3	553	1	40%
RAAPBAR014E06.g	blastx	agambiae.PEPTIDES-AgamP3.6.fa	|hypothetical protein|protein_coding|2L:15468691-15469163:- 1|gene:AGAP005437	AGAP005437-PA	2e-17	206	1	449	1	41%
RAAPBAR014E11.g	blastx	agambiae.PEPTIDES-AgamP3.6.fa	|glutathione transferase, theta class|protein_coding|X:13784517-13785378:- 1|gene:AGAP000761	AGAP000761-PA	4e-47	463	3	491	1	47%
RAAPBAR014E12.g	blastx	agambiae.PEPTIDES-AgamP3.6.fa	|hypothetical protein|protein_coding|2R:8948965- 8950353:1|gene:AGAP001727	AGAP001727-PA	2e-08	129	1	493	1	35%
RAAPBAR014F11.g	blastx	agambiae.PEPTIDES-AgamP3.6.fa	|hypothetical protein|protein_coding|2L:32610405-32610635:- 1|gene:AGAP013092	AGAP013092-PA	2e-30	318	2	432	2	44%
RAAPBAR014G02.g	blastx	agambiae.PEPTIDES-AgamP3.6.fa	|hypothetical protein|protein_coding|3L:21098169-21107276:- 1|gene:AGAP011325	AGAP011325-PA	4e-10	145	3	539	1	40%
RAAPBAR014H05.g	blastx	agambiae.PEPTIDES-AgamP3.6.fa	|hypothetical protein|protein_coding|2L:17046044- 17047563:1|gene:AGAP005561	AGAP005561-PA	7e-75	705	2	715	1	47%
RAAPBAR014H12.g	blastx	agambiae.PEPTIDES-AgamP3.6.fa	|hypothetical protein|protein_coding|2L:12198919- 12199248:1|gene:AGAP005202	AGAP005202-PA	9e-17	198	3	258	1	41%
RAAPBAR015A02.g	blastx	agambiae.PEPTIDES-AgamP3.6.fa	|hypothetical protein|protein_coding|2R:47546646- 47547782:1|gene:AGAP003987	AGAP003987-PA	1e-30	319	2	373	1	48%
RAAPBAR015B04.g	blastx	agambiae.PEPTIDES-AgamP3.6.fa	|hypothetical protein|protein_coding|2L:48354815- 48355245:1|gene:AGAP007621	AGAP007621-PC	1e-19	225	1	413	1	42%
RAAPBAR015B09.g	blastx	agambiae.PEPTIDES-AgamP3.6.fa	|hypothetical protein|protein_coding|2R:11913362- 11913576:1|gene:AGAP001890	AGAP001890-PA	7e-06	105	1	356	1	30%
RAAPBAR015C05.g	blastx	agambiae.PEPTIDES-AgamP3.6.fa	|hypothetical protein|protein_coding|2R:37684925-37686274:- 1|gene:AGAP003430	AGAP003430-PA	4e-16	198	3	646	1	46%
RAAPBAR015C07.g	blastx	agambiae.PEPTIDES-AgamP3.6.fa	|hypothetical protein|protein_coding|X:11840462-11840786:- 1|gene:AGAP000669	AGAP000669-PA	2e-27	294	2	473	1	39%
RAAPBAR015C12.g	blastx	agambiae.PEPTIDES-AgamP3.6.fa	|glutathione transferase|protein_coding|3R:31556614- 31558932:1|gene:AGAP009342	AGAP009342-PA	5e-37	377	2	556	2	44%
RAAPBAR015D07.g	blastx	agambiae.PEPTIDES-AgamP3.6.fa	|hypothetical protein|protein_coding|3R:4973555- 4974199:1|gene:AGAP008063	AGAP008063-PA	8e-21	233	1	306	1	37%
RAAPBAR015D09.g	blastx	agambiae.PEPTIDES-AgamP3.6.fa	|hypothetical protein|protein_coding|UNKN:10361647-10361970:- 1|gene:AGAP012515	AGAP012515-PA	7e-08	88	2	411	1	45%
RAAPBAR015E06.g	blastx	agambiae.PEPTIDES-AgamP3.6.fa	|hypothetical protein|protein_coding|2L:38046156-38048972:- 1|gene:AGAP006768	AGAP006768-PA	2e-23	259	3	470	1	41%
RAAPBAR015F06.g	blastx	agambiae.PEPTIDES-AgamP3.6.fa	|hypothetical protein|protein_coding|2L:47267206-47268387:- 1|gene:AGAP013228	AGAP013228-PA	7e-34	349	3	479	1	49%
RAAPBAR015G02.g	blastx	agambiae.PEPTIDES-AgamP3.6.fa	|hypothetical protein|protein_coding|3L:18105562-18107018:- 1|gene:AGAP011157	AGAP011157-PA	2e-35	363	2	559	2	42%
RAAPBAR015H07.g	blastx	agambiae.PEPTIDES-AgamP3.6.fa	|hypothetical protein|protein_coding|2L:12198919- 12199248:1|gene:AGAP005202	AGAP005202-PB	1e-40	310	1	402	1	47%
RAAPBAR016A11.g	blastx	agambiae.PEPTIDES-AgamP3.6.fa	|hypothetical protein|protein_coding|2L:39996157-39996903:- 1|gene:AGAP006918	AGAP006918-PA	5e-60	574	1	447	1	47%
RAAPBAR016B04.g	blastx	agambiae.PEPTIDES-AgamP3.6.fa	|hypothetical protein|protein_coding|2R:28421099- 28511124:1|gene:AGAP002859	AGAP002859-PA	3e-09	133	2	262	1	33%
RAAPBAR016B11.g	blastx	agambiae.PEPTIDES-AgamP3.6.fa	|40S ribosomal protein S13|protein_coding|2L:23981907- 23982510:1|gene:AGAP005947	AGAP005947-PA	2e-76	717	1	546	4	47%
RAAPBAR016C10.g	blastx	agambiae.PEPTIDES-AgamP3.6.fa	|hypothetical protein|protein_coding|2L:10116753- 10117515:1|gene:AGAP005100	AGAP005100-PA	1e-61	590	3	562	1	48%
RAAPBAR016D04.g	blastx	agambiae.PEPTIDES-AgamP3.6.fa	|hypothetical protein|protein_coding|2L:30778226- 30826703:1|gene:AGAP006376	AGAP006376-PA	2e-13	170	2	170	1	36%
RAAPBAR016D08.g	blastx	agambiae.PEPTIDES-AgamP3.6.fa	|hypothetical protein|protein_coding|3R:34967760-34968759:- 1|gene:AGAP009507	AGAP009507-PA	2e-35	362	3	473	1	42%
RAAPBAR016D12.g	blastx	agambiae.PEPTIDES-AgamP3.6.fa	|hypothetical protein|protein_coding|2L:39319873- 39320419:1|gene:AGAP006879	AGAP006879-PA	7e-18	210	3	426	5	41%
RAAPBAR016E02.g	blastx	agambiae.PEPTIDES-AgamP3.6.fa	|hypothetical protein|protein_coding|2L:44060524-44066794:- 1|gene:AGAP007181	AGAP007181-PA	5e-40	403	1	576	1	48%
RAAPBAR016E06.g	blastx	agambiae.PEPTIDES-AgamP3.6.fa	|hypothetical protein|protein_coding|2L:43598782- 43599405:1|gene:AGAP007158	AGAP007158-PA	1e-25	281	1	734	1	41%
RAAPBAR016F02.g	blastx	agambiae.PEPTIDES-AgamP3.6.fa	|hypothetical protein|protein_coding|X:13733158- 13734070:1|gene:AGAP000751	AGAP000751-PA	5e-30	317	-2	593	1	44%
RAAPBAR016H06.g	blastx	agambiae.PEPTIDES-AgamP3.6.fa	|hypothetical protein|protein_coding|X:5028370-5031736:- 1|gene:AGAP000277	AGAP000277-PA	2e-07	123	2	758	1	37%
RAAPBAR016H12.g	blastx	agambiae.PEPTIDES-AgamP3.6.fa	|hypothetical protein|protein_coding|2L:12198919- 12199248:1|gene:AGAP005202	AGAP005202-PA	1e-62	598	1	579	3	45%
RAAPBAR017A05.g	blastx	agambiae.PEPTIDES-AgamP3.6.fa	|hypothetical protein|protein_coding|X:4916295- 4917292:1|gene:AGAP000260	AGAP000260-PB	5e-07	117	2	467	1	42%
RAAPBAR017B03.g	blastx	agambiae.PEPTIDES-AgamP3.6.fa	|hypothetical protein|protein_coding|3R:53072347-53087444:- 1|gene:AGAP010307	AGAP010307-PA	1e-36	373	1	467	1	49%
RAAPBAR017B11.g	blastx	agambiae.PEPTIDES-AgamP3.6.fa	|hypothetical protein|protein_coding|3L:20552452- 20553128:1|gene:AGAP011284	AGAP011284-PA	5e-55	533	3	594	2	46%
RAAPBAR017D08.g	blastx	agambiae.PEPTIDES-AgamP3.6.fa	|hypothetical protein|protein_coding|3R:34035069- 34036588:1|gene:AGAP009473	AGAP009473-PB	2e-16	200	1	684	4	37%
RAAPBAR017D12.g	blastx	agambiae.PEPTIDES-AgamP3.6.fa	|hypothetical protein|protein_coding|X:10012237-10016841:- 1|gene:AGAP000563	AGAP000563-PA	2e-09	136	1	367	1	36%
RAAPBAR017E05.g	blastx	agambiae.PEPTIDES-AgamP3.6.fa	|glutathione transferase|protein_coding|3R:31556614- 31558932:1|gene:AGAP009342	AGAP009342-PA	8e-35	358	3	566	1	41%
RAAPBAR017E08.g	blastx	agambiae.PEPTIDES-AgamP3.6.fa	|hypothetical protein|protein_coding|2R:28981542- 28983105:1|gene:AGAP002894	AGAP002894-PA	3e-07	121	1	565	1	38%
RAAPBAR017F06.g	blastx	agambiae.PEPTIDES-AgamP3.6.fa	|hypothetical protein|protein_coding|X:18996529-18996994:- 1|gene:AGAP000997	AGAP000997-PA	2e-36	303	2	502	1	42%
RAAPBAR017F07.g	blastx	agambiae.PEPTIDES-AgamP3.6.fa	|hypothetical protein|protein_coding|2R:32894021- 32894936:1|gene:AGAP003119	AGAP003119-PA	7e-52	506	2	618	3	45%
RAAPBAR017F09.g	blastx	agambiae.PEPTIDES-AgamP3.6.fa	|hypothetical protein|protein_coding|2R:11906093-11906673:- 1|gene:AGAP001887	AGAP001887-PA	1e-49	486	2	570	2	38%
RAAPBAR017G02.g	blastx	agambiae.PEPTIDES-AgamP3.6.fa	|Thioredoxin Peroxidase.|protein_coding|3L:15789079- 15789669:1|gene:AGAP011054	AGAP011054-PA	2e-58	561	2	539	1	44%
RAAPBAR017G07.g	blastx	agambiae.PEPTIDES-AgamP3.6.fa	|hypothetical protein|protein_coding|2L:39318786-39319399:- 1|gene:AGAP006878	AGAP006878-PA	7e-11	154	3	789	4	32%
RAAPBAR017H03.g	blastx	agambiae.PEPTIDES-AgamP3.6.fa	|hypothetical protein|protein_coding|2R:40480507-40486305:- 1|gene:AGAP003608	AGAP003608-PA	4e-50	489	3	464	1	48%
RAAPBAR017H05.g	blastx	agambiae.PEPTIDES-AgamP3.6.fa	|hypothetical protein|protein_coding|2R:6560347-6560899:- 1|gene:AGAP001595	AGAP001595-PA	8e-27	286	3	374	1	45%
RAAPBAR017H06.g	blastx	agambiae.PEPTIDES-AgamP3.6.fa	|hypothetical protein|protein_coding|2L:9737547- 9746528:1|gene:AGAP005079	AGAP005079-PJ	3e-96	889	2	614	1	42%
RAAPBAR017H07.g	blastx	agambiae.PEPTIDES-AgamP3.6.fa	|hypothetical protein|protein_coding|2L:44761513- 44763045:1|gene:AGAP007259	AGAP007259-PA	2e-60	580	3	557	1	47%
RAAPBAR018A04.g	blastx	agambiae.PEPTIDES-AgamP3.6.fa	|hypothetical protein|protein_coding|2R:56344316-56345640:- 1|gene:AGAP004449	AGAP004449-PA	1e-32	338	3	505	1	44%
RAAPBAR018A06.g	blastx	agambiae.PEPTIDES-AgamP3.6.fa	|hypothetical protein|protein_coding|X:18333428-18335226:- 1|gene:AGAP000952	AGAP000952-PA	4e-36	367	3	415	1	45%
RAAPBAR018B07.g	blastx	agambiae.PEPTIDES-AgamP3.6.fa	|hypothetical protein|protein_coding|2L:38076490- 38091167:1|gene:AGAP006771	AGAP006771-PA	2e-08	131	2	515	1	45%
RAAPBAR018B12.g	blastx	agambiae.PEPTIDES-AgamP3.6.fa	|hypothetical protein|protein_coding|2L:15374749-15375296:- 1|gene:AGAP005422	AGAP005422-PA	2e-63	606	1	580	1	49%
RAAPBAR018C02.g	blastx	agambiae.PEPTIDES-AgamP3.6.fa	|hypothetical protein|protein_coding|2L:45705179-45709781:- 1|gene:AGAP007339	AGAP007339-PA	2e-49	289	3	651	1	45%
RAAPBAR018C06.g	blastx	agambiae.PEPTIDES-AgamP3.6.fa	|hypothetical protein|protein_coding|3R:22689837- 22691427:1|gene:AGAP008985	AGAP008985-PA	9e-35	356	2	453	1	45%
RAAPBAR018D03.g	blastx	agambiae.PEPTIDES-AgamP3.6.fa	|hypothetical protein|protein_coding|2L:14114698- 14115469:1|gene:AGAP005327	AGAP005327-PA	4e-40	404	1	569	1	48%
RAAPBAR018D04.g	blastx	agambiae.PEPTIDES-AgamP3.6.fa	|hypothetical protein|protein_coding|2L:6213790-6217616:- 1|gene:AGAP004937	AGAP004937-PA	6e-44	436	2	514	1	43%
RAAPBAR018D06.g	blastx	agambiae.PEPTIDES-AgamP3.6.fa	|hypothetical protein|protein_coding|3L:18111843-18112304:- 1|gene:AGAP011159	AGAP011159-PA	3e-52	509	2	631	2	52%
RAAPBAR018E04.g	blastx	agambiae.PEPTIDES-AgamP3.6.fa	|hypothetical protein|protein_coding|2L:21831355- 21832180:1|gene:AGAP005818	AGAP005818-PA	3e-11	155	3	547	1	39%
RAAPBAR018E07.g	blastx	agambiae.PEPTIDES-AgamP3.6.fa	|hypothetical protein|protein_coding|2R:8805622-8806222:- 1|gene:AGAP001703	AGAP001703-PA	1e-79	746	3	604	3	40%
RAAPBAR018E11.g	blastx	agambiae.PEPTIDES-AgamP3.6.fa	|hypothetical protein|protein_coding|3L:31311264-31314359:- 1|gene:AGAP011683	AGAP011683-PA	4e-20	231	1	552	1	41%
RAAPBAR018F01.g	blastx	agambiae.PEPTIDES-AgamP3.6.fa	|hypothetical protein|protein_coding|2L:48354815- 48355245:1|gene:AGAP007621	AGAP007621-PC	1e-19	225	2	411	4	42%
RAAPBAR018G08.g	blastx	agambiae.PEPTIDES-AgamP3.6.fa	|hypothetical protein|protein_coding|2L:46848167- 46848867:1|gene:AGAP007481	AGAP007481-PA	5e-17	205	1	570	1	41%
RAAPBAR018H02.g	blastx	agambiae.PEPTIDES-AgamP3.6.fa	|hypothetical protein|protein_coding|2L:493039- 493543:1|gene:AGAP004684	AGAP004684-PA	2e-22	252	3	578	1	41%
RAAPBAR018H08.g	blastx	agambiae.PEPTIDES-AgamP3.6.fa	|hypothetical protein|protein_coding|2R:44350348-44354029:- 1|gene:AGAP003847	AGAP003847-PA	1e-23	262	2	545	1	46%
RAAPBAR018H10.g	blastx	agambiae.PEPTIDES-AgamP3.6.fa	|hypothetical protein|protein_coding|3R:10614992- 10616253:1|gene:AGAP008432	AGAP008432-PA	2e-19	224	1	504	1	33%
RAAPBAR019B05.g	blastx	agambiae.PEPTIDES-AgamP3.6.fa	|hypothetical protein|protein_coding|2R:29615444- 29616107:1|gene:AGAP002921	AGAP002921-PB	3e-48	472	1	422	1	47%
RAAPBAR019B09.g	blastx	agambiae.PEPTIDES-AgamP3.6.fa	|hypothetical protein|protein_coding|2R:10842140-10843691:- 1|gene:AGAP001810	AGAP001810-PA	2e-17	208	1	473	1	29%
RAAPBAR019C03.g	blastx	agambiae.PEPTIDES-AgamP3.6.fa	|hypothetical protein|protein_coding|2L:3573816- 3574066:1|gene:AGAP004788	AGAP004788-PA	3e-15	185	1	328	2	38%
RAAPBAR019C04.g	blastx	agambiae.PEPTIDES-AgamP3.6.fa	|hypothetical protein|protein_coding|3R:3386900- 3387890:1|gene:AGAP007966	AGAP007966-PC	6e-52	506	2	547	1	50%
RAAPBAR019C07.g	blastx	agambiae.PEPTIDES-AgamP3.6.fa	|hypothetical protein|protein_coding|X:13918225-13927924:- 1|gene:AGAP000776	AGAP000776-PA	1e-34	352	3	284	1	42%
RAAPBAR019D04.g	blastx	agambiae.PEPTIDES-AgamP3.6.fa	|hypothetical protein|protein_coding|2L:10577719-10577972:- 1|gene:AGAP005149	AGAP005149-PA	1e-23	257	3	327	1	36%
RAAPBAR019E04.g	blastx	agambiae.PEPTIDES-AgamP3.6.fa	|hypothetical protein|protein_coding|3L:3623756-3624134:- 1|gene:AGAP010440	AGAP010440-PA	1e-37	382	1	574	1	41%
RAAPBAR019E07.g	blastx	agambiae.PEPTIDES-AgamP3.6.fa	|hypothetical protein|protein_coding|UNKN:24728945- 24729493:1|gene:AGAP012714	AGAP012714-PA	5e-24	266	2	634	1	42%
RAAPBAR019E09.g	blastx	agambiae.PEPTIDES-AgamP3.6.fa	|odorant binding protein|protein_coding|3L:40213913-40214391:- 1|gene:AGAP012321	AGAP012321-PA	2e-20	234	3	578	3	46%
RAAPBAR019F01.g	blastx	agambiae.PEPTIDES-AgamP3.6.fa	|hypothetical protein|protein_coding|3R:38670340- 38674295:1|gene:AGAP009687	AGAP009687-PA	2e-48	476	2	575	1	43%
RAAPBAR019F02.g	blastx	agambiae.PEPTIDES-AgamP3.6.fa	|hypothetical protein|protein_coding|3L:41834680-41835268:- 1|gene:AGAP012418	AGAP012418-PA	1e-14	182	2	456	1	46%
RAAPBAR019F06.g	blastx	agambiae.PEPTIDES-AgamP3.6.fa	|hypothetical protein|protein_coding|3R:21800317-21801746:- 1|gene:AGAP008955	AGAP008955-PA	1e-39	400	3	602	2	54%
RAAPBAR019F11.g	blastx	agambiae.PEPTIDES-AgamP3.6.fa	|hypothetical protein|protein_coding|2R:36925858- 36928846:1|gene:AGAP003372	AGAP003372-PA	9e-26	280	3	570	1	48%
RAAPBAR019G01.g	blastx	agambiae.PEPTIDES-AgamP3.6.fa	|hypothetical protein|protein_coding|2R:40363597- 40365128:1|gene:AGAP003589	AGAP003589-PA	9e-33	341	1	595	1	48%
RAAPBAR020A05.g	blastx	agambiae.PEPTIDES-AgamP3.6.fa	|hypothetical protein|protein_coding|3R:28675644-28676392:- 1|gene:AGAP009205	AGAP009205-PA	2e-17	207	2	454	1	43%
RAAPBAR020B04.g	blastx	agambiae.PEPTIDES-AgamP3.6.fa	|hypothetical protein|protein_coding|2L:44367385- 44367839:1|gene:AGAP007213	AGAP007213-PA	1e-46	461	1	596	2	46%
RAAPBAR020B05.g	blastx	agambiae.PEPTIDES-AgamP3.6.fa	|hypothetical protein|protein_coding|X:11692963- 11695536:1|gene:AGAP000654	AGAP000654-PA	7e-35	358	3	518	3	44%
RAAPBAR020B06.g	blastx	agambiae.PEPTIDES-AgamP3.6.fa	|glutathione transferase, microsomal|protein_coding|X:2849465-2850865:- 1|gene:AGAP000165	AGAP000165-PA	6e-50	489	2	577	1	38%
RAAPBAR020C04.g	blastx	agambiae.PEPTIDES-AgamP3.6.fa	|hypothetical protein|protein_coding|2L:26774173-26775115:- 1|gene:AGAP006109	AGAP006109-PA	1e-26	288	1	546	1	46%
RAAPBAR020D09.g	blastx	agambiae.PEPTIDES-AgamP3.6.fa	|hypothetical protein|protein_coding|X:11840462-11840786:- 1|gene:AGAP000669	AGAP000669-PA	2e-27	294	3	481	1	38%
RAAPBAR020D12.g	blastx	agambiae.PEPTIDES-AgamP3.6.fa	|thioredoxin|protein_coding|3R:36671504-36675597:1|gene:AGAP009584	AGAP009584-PA	2e-38	389	2	585	1	47%
RAAPBAR020E03.g	blastx	agambiae.PEPTIDES-AgamP3.6.fa	|hypothetical protein|protein_coding|3L:12152251- 12155203:1|gene:AGAP010865	AGAP010865-PA	1e-32	340	1	551	1	51%
RAAPBAR020E12.g	blastx	agambiae.PEPTIDES-AgamP3.6.fa	|hypothetical protein|protein_coding|3L:20688682-20689932:- 1|gene:AGAP011298	AGAP011298-PA	1e-70	667	-2	621	1	49%
RAAPBAR020F02.g	blastx	agambiae.PEPTIDES-AgamP3.6.fa	|hypothetical protein|protein_coding|3L:30459376- 30459763:1|gene:AGAP011636	AGAP011636-PA	5e-14	178	2	475	1	37%
RAAPBAR020F08.g	blastx	agambiae.PEPTIDES-AgamP3.6.fa	|Defensin Precursor|protein_coding|3L:20627828- 20628236:1|gene:AGAP011294	AGAP011294-PA	2e-11	155	1	496	1	36%
RAAPBAR020F09.g	blastx	agambiae.PEPTIDES-AgamP3.6.fa	|hypothetical protein|protein_coding|2R:45768433- 45769638:1|gene:AGAP003903	AGAP003903-PA	6e-19	222	3	611	1	40%
RAAPBAR020F11.g	blastx	agambiae.PEPTIDES-AgamP3.6.fa	|hypothetical protein|protein_coding|2R:18083401-18083756:- 1|gene:AGAP002245	AGAP002245-PA	5e-27	289	3	420	1	43%
RAAPBAR020G04.g	blastx	agambiae.PEPTIDES-AgamP3.6.fa	|hypothetical protein|protein_coding|UNKN:32743567-32744091:- 1|gene:AGAP012833	AGAP012833-PA	7e-30	316	3	578	1	39%
RAAPBAR020G05.g	blastx	agambiae.PEPTIDES-AgamP3.6.fa	|hypothetical protein|protein_coding|X:8681663-8681995:- 1|gene:AGAP000491	AGAP000491-PA	6e-25	274	3	633	1	42%
RAAPBAR020G12.g	blastx	agambiae.PEPTIDES-AgamP3.6.fa	|hypothetical protein|protein_coding|2R:40362458- 40362912:1|gene:AGAP003588	AGAP003588-PA	1e-42	426	1	524	1	42%
RAAPBAR020H01.g	blastx	agambiae.PEPTIDES-AgamP3.6.fa	|hypothetical protein|protein_coding|3R:10563843-10564733:- 1|gene:AGAP008419	AGAP008419-PA	5e-58	558	2	521	1	42%
RAAPBAR021A11.g	blastx	agambiae.PEPTIDES-AgamP3.6.fa	|hypothetical protein|protein_coding|2R:20904599-20905517:- 1|gene:AGAP002395	AGAP002395-PA	1e-115	1053	2	771	2	52%
RAAPBAR021A12.g	blastx	agambiae.PEPTIDES-AgamP3.6.fa	|hypothetical protein|protein_coding|2R:16046174-16046701:- 1|gene:AGAP002122	AGAP002122-PA	4e-63	602	2	522	1	47%
RAAPBAR021B05.g	blastx	agambiae.PEPTIDES-AgamP3.6.fa	|hypothetical protein|protein_coding|2R:55594004- 55595803:1|gene:AGAP004395	AGAP004395-PA	1e-13	160	1	397	1	42%
RAAPBAR021B09.g	blastx	agambiae.PEPTIDES-AgamP3.6.fa	|hypothetical protein|protein_coding|2L:43576940-43577529:- 1|gene:AGAP007146	AGAP007146-PB	2e-29	313	3	804	2	39%
RAAPBAR021C04.g	blastx	agambiae.PEPTIDES-AgamP3.6.fa	|hypothetical protein|protein_coding|2R:7273678-7275504:- 1|gene:AGAP001646	AGAP001646-PA	5e-29	308	2	572	1	51%
RAAPBAR021C10.g	blastx	agambiae.PEPTIDES-AgamP3.6.fa	|hypothetical protein|protein_coding|3R:52986490- 52995971:1|gene:AGAP010304	AGAP010304-PB	1e-76	719	3	577	1	50%
RAAPBAR021D02.g	blastx	agambiae.PEPTIDES-AgamP3.6.fa	|hypothetical protein|protein_coding|3L:41721953- 41723162:1|gene:AGAP012398	AGAP012398-PA	5e-33	341	1	437	1	40%
RAAPBAR021D03.g	blastx	agambiae.PEPTIDES-AgamP3.6.fa	|hypothetical protein|protein_coding|2R:5321976-5326279:- 1|gene:AGAP001467	AGAP001467-PA	1e-20	236	2	552	1	50%
RAAPBAR021D08.g	blastx	agambiae.PEPTIDES-AgamP3.6.fa	|hypothetical protein|protein_coding|3L:34046247-34047183:- 1|gene:AGAP011850	AGAP011850-PA	1e-34	354	1	434	1	43%
RAAPBAR021E12.g	blastx	agambiae.PEPTIDES-AgamP3.6.fa	|hypothetical protein|protein_coding|2R:22877762- 22883553:1|gene:AGAP002564	AGAP002564-PA	4e-26	283	2	579	1	37%
RAAPBAR021G09.g	blastx	agambiae.PEPTIDES-AgamP3.6.fa	|hypothetical protein|protein_coding|3R:4190538-4192896:- 1|gene:AGAP008016	AGAP008016-PA	5e-32	332	2	420	1	46%
RAAPBAR021H04.g	blastx	agambiae.PEPTIDES-AgamP3.6.fa	|hypothetical protein|protein_coding|2R:49757724-49758985:- 1|gene:AGAP004097	AGAP004097-PA	6e-38	386	1	639	1	43%
RAAPBAR021H08.g	blastx	agambiae.PEPTIDES-AgamP3.6.fa	|hypothetical protein|protein_coding|2R:26644368- 26657285:1|gene:AGAP002748	AGAP002748-PA	3e-47	466	1	589	1	50%
RAAPBAR022A09.g	blastx	agambiae.PEPTIDES-AgamP3.6.fa	|hypothetical protein|protein_coding|2L:48255001-48258061:- 1|gene:AGAP007612	AGAP007612-PA	8e-22	249	1	904	2	38%
RAAPBAR022B03.g	blastx	agambiae.PEPTIDES-AgamP3.6.fa	|hypothetical protein|protein_coding|2L:25642671- 25644768:1|gene:AGAP006051	AGAP006051-PA	4e-21	239	3	490	1	40%
RAAPBAR022B05.g	blastx	agambiae.PEPTIDES-AgamP3.6.fa	|hypothetical protein|protein_coding|2L:18650943- 18670384:1|gene:AGAP005675	AGAP005675-PA	7e-45	445	2	577	1	46%
RAAPBAR022C08.g	blastx	agambiae.PEPTIDES-AgamP3.6.fa	|60S ribosomal protein L8|protein_coding|2L:21199262-21200128:- 1|gene:AGAP005802	AGAP005802-PA	7e-10	140	3	372	1	47%
RAAPBAR022D06.g	blastx	agambiae.PEPTIDES-AgamP3.6.fa	|hypothetical protein|protein_coding|2L:9969318- 9971412:1|gene:AGAP005095	AGAP005095-PA	6e-94	869	1	656	3	49%
RAAPBAR022D09.g	blastx	agambiae.PEPTIDES-AgamP3.6.fa	|thioredoxin|protein_coding|2L:44269005-44269600:1|gene:AGAP007201	AGAP007201-PA	1e-41	416	2	533	1	41%
RAAPBAR022D10.g	blastx	agambiae.PEPTIDES-AgamP3.6.fa	|hypothetical protein|protein_coding|2R:28309739- 28310362:1|gene:AGAP002853	AGAP002853-PA	3e-12	163	1	552	1	39%
RAAPBAR022E05.g	blastx	agambiae.PEPTIDES-AgamP3.6.fa	|hypothetical protein|protein_coding|2R:12009718-12011048:- 1|gene:AGAP001910	AGAP001910-PA	2e-16	196	1	272	1	46%
RAAPBAR022E07.g	blastx	agambiae.PEPTIDES-AgamP3.6.fa	|hypothetical protein|protein_coding|2R:7152914-7184747:- 1|gene:AGAP001633	AGAP001633-PA	4e-28	300	2	528	1	43%
RAAPBAR022E08.g	blastx	agambiae.PEPTIDES-AgamP3.6.fa	|hypothetical protein|protein_coding|2L:42413814-42415342:- 1|gene:AGAP007088	AGAP007088-PA	7e-62	592	2	598	1	50%
RAAPBAR022F01.g	blastx	agambiae.PEPTIDES-AgamP3.6.fa	|hypothetical protein|protein_coding|2R:9483750-9484994:- 1|gene:AGAP001760	AGAP001760-PA	2e-56	545	2	572	1	46%
RAAPBAR022F02.g	blastx	agambiae.PEPTIDES-AgamP3.6.fa	|hypothetical protein|protein_coding|UNKN:24915268-24916389:- 1|gene:AGAP012717	AGAP012717-PA	4e-72	680	1	594	1	42%
RAAPBAR022F08.g	blastx	agambiae.PEPTIDES-AgamP3.6.fa	|hypothetical protein|protein_coding|3L:10011523- 10012497:1|gene:AGAP010764	AGAP010764-PA	5e-47	465	1	731	1	50%
RAAPBAR022G02.g	blastx	agambiae.PEPTIDES-AgamP3.6.fa	|hypothetical protein|protein_coding|2R:2802451- 2802957:1|gene:AGAP001306	AGAP001306-PA	1e-77	727	1	542	1	44%
RAAPBAR022G11.g	blastx	agambiae.PEPTIDES-AgamP3.6.fa	|hypothetical protein|protein_coding|3L:17981923- 17984480:1|gene:AGAP011149	AGAP011149-PA	2e-41	414	2	495	1	37%
RAAPBAR022H02.g	blastx	agambiae.PEPTIDES-AgamP3.6.fa	|hypothetical protein|protein_coding|3R:5819435-5820568:- 1|gene:AGAP008109	AGAP008109-PC	1e-18	170	3	708	2	45%
RAAPBAR022H04.g	blastx	agambiae.PEPTIDES-AgamP3.6.fa	|hypothetical protein|protein_coding|3L:34672917- 34674344:1|gene:AGAP011895	AGAP011895-PA	1e-35	362	2	399	1	39%
RAAPBAR022H05.g	blastx	agambiae.PEPTIDES-AgamP3.6.fa	|hypothetical protein|protein_coding|2L:3020291- 3021134:1|gene:AGAP004743	AGAP004743-PA	1e-52	512	1	608	1	49%
RAAPBAR023A09.g	blastx	agambiae.PEPTIDES-AgamP3.6.fa	|hypothetical protein|protein_coding|X:1255143-1260541:- 1|gene:AGAP000076	AGAP000076-PA	5e-37	378	1	635	1	49%
RAAPBAR023A12.g	blastx	agambiae.PEPTIDES-AgamP3.6.fa	|Manganese-Iron (Mn-Fe) Superoxide Dismutase.|protein_coding|3L:5581880-5582955:- 1|gene:AGAP010517	AGAP010517-PA	1e-60	580	3	551	1	48%
RAAPBAR023B04.g	blastx	agambiae.PEPTIDES-AgamP3.6.fa	|hypothetical protein|protein_coding|3L:30654707-30666766:- 1|gene:AGAP011644	AGAP011644-PA	9e-49	479	1	614	2	51%
RAAPBAR023B07.g	blastx	agambiae.PEPTIDES-AgamP3.6.fa	|hypothetical protein|protein_coding|3L:38569738- 38570495:1|gene:AGAP012193	AGAP012193-PA	3e-39	396	2	514	1	45%
RAAPBAR023C10.g	blastx	agambiae.PEPTIDES-AgamP3.6.fa	|hypothetical protein|protein_coding|2R:57393018-57393901:- 1|gene:AGAP004528	AGAP004528-PA	4e-36	370	3	604	1	45%
RAAPBAR023D02.g	blastx	agambiae.PEPTIDES-AgamP3.6.fa	|hypothetical protein|protein_coding|2R:59553215-59554222:- 1|gene:AGAP004653	AGAP004653-PA	1e-51	502	3	494	1	49%
RAAPBAR023D07.g	blastx	agambiae.PEPTIDES-AgamP3.6.fa	|hypothetical protein|protein_coding|3L:13793741- 13818291:1|gene:AGAP010957	AGAP010957-PA	1e-75	714	3	1060	3	38%
RAAPBAR023E01.g	blastx	agambiae.PEPTIDES-AgamP3.6.fa	|hypothetical protein|protein_coding|2R:20975993-20976550:- 1|gene:AGAP002407	AGAP002407-PA	4e-46	456	2	633	1	38%
RAAPBAR023E05.g	blastx	agambiae.PEPTIDES-AgamP3.6.fa	|hypothetical protein|protein_coding|2L:46088415-46088947:- 1|gene:AGAP007366	AGAP007366-PB	1e-13	176	1	674	1	42%
RAAPBAR023E11.g	blastx	agambiae.PEPTIDES-AgamP3.6.fa	|hypothetical protein|protein_coding|2R:29096586- 29097064:1|gene:AGAP013212	AGAP013212-PA	4e-24	266	2	535	1	38%
RAAPBAR023F02.g	blastx	agambiae.PEPTIDES-AgamP3.6.fa	|hypothetical protein|protein_coding|3L:7146529-7151785:- 1|gene:AGAP010608	AGAP010608-PA	3e-19	224	3	597	1	47%
RAAPBAR023F11.g	blastx	agambiae.PEPTIDES-AgamP3.6.fa	|Protein translation factor SUI1 homolog|protein_coding|2L:32371317- 32374323:1|gene:AGAP006459	AGAP006459-PA	7e-51	496	3	527	1	41%
RAAPBAR023G03.g	blastx	agambiae.PEPTIDES-AgamP3.6.fa	|hypothetical protein|protein_coding|3L:7139493-7139833:- 1|gene:AGAP010606	AGAP010606-PA	2e-30	319	2	524	1	44%
RAAPBAR023G08.g	blastx	agambiae.PEPTIDES-AgamP3.6.fa	|hypothetical protein|protein_coding|3R:38042321-38046321:- 1|gene:AGAP009668	AGAP009668-PA	3e-31	329	3	738	1	44%
RAAPBAR023G11.g	blastx	agambiae.PEPTIDES-AgamP3.6.fa	|hypothetical protein|protein_coding|2R:46265559-46266118:- 1|gene:AGAP003919	AGAP003919-PA	8e-63	601	1	678	1	42%
RAAPBAR023H02.g	blastx	agambiae.PEPTIDES-AgamP3.6.fa	|hypothetical protein|protein_coding|3L:20963155- 20963774:1|gene:AGAP011319	AGAP011319-PA	7e-20	230	2	619	1	50%
RAAPBAR023H07.g	blastx	agambiae.PEPTIDES-AgamP3.6.fa	|hypothetical protein|protein_coding|3L:27795354- 27802961:1|gene:AGAP011564	AGAP011564-PA	3e-21	241	2	504	1	38%
RAAPBAR023H12.g	blastx	agambiae.PEPTIDES-AgamP3.6.fa	|hypothetical protein|protein_coding|2R:5858820-5859273:- 1|gene:AGAP013519	AGAP013519-PA	8e-30	314	1	484	1	41%
RAAPBAR024A07.g	blastx	agambiae.PEPTIDES-AgamP3.6.fa	|hypothetical protein|protein_coding|2L:46280649- 46281538:1|gene:AGAP007391	AGAP007391-PA	4e-43	429	2	474	1	44%
RAAPBAR024A10.g	blastx	agambiae.PEPTIDES-AgamP3.6.fa	|hypothetical protein|protein_coding|3R:30053093-30053650:- 1|gene:AGAP009260	AGAP009260-PA	2e-54	528	2	569	1	45%
RAAPBAR024B03.g	blastx	agambiae.PEPTIDES-AgamP3.6.fa	|hypothetical protein|protein_coding|2R:23845638- 23845943:1|gene:AGAP013336	AGAP013336-PA	1e-10	149	3	455	1	42%
RAAPBAR024B06.g	blastx	agambiae.PEPTIDES-AgamP3.6.fa	|Defensin Precursor|protein_coding|3L:20627828- 20628236:1|gene:AGAP011294	AGAP011294-PA	3e-11	155	1	517	1	33%
RAAPBAR024B10.g	blastx	agambiae.PEPTIDES-AgamP3.6.fa	|hypothetical protein|protein_coding|2L:28512830- 28517680:1|gene:AGAP006220	AGAP006220-PA	5e-23	256	2	511	2	39%
RAAPBAR024C04.g	blastx	agambiae.PEPTIDES-AgamP3.6.fa	|hypothetical protein|protein_coding|3L:7139493-7139833:- 1|gene:AGAP010606	AGAP010606-PA	2e-30	320	3	520	1	45%
RAAPBAR024C05.g	blastx	agambiae.PEPTIDES-AgamP3.6.fa	|hypothetical protein|protein_coding|2R:10911118-11032919:- 1|gene:AGAP001824	AGAP001824-PA	3e-17	206	-3	543	1	36%
RAAPBAR024C10.g	blastx	agambiae.PEPTIDES-AgamP3.6.fa	|hypothetical protein|protein_coding|3L:37648959- 37649948:1|gene:AGAP012101	AGAP012101-PA	1e-24	272	1	723	1	47%
RAAPBAR024D02.g	blastx	agambiae.PEPTIDES-AgamP3.6.fa	|hypothetical protein|protein_coding|2R:3380636- 3381809:1|gene:AGAP001346	AGAP001346-PA	1e-15	192	1	471	1	40%
RAAPBAR024E05.g	blastx	agambiae.PEPTIDES-AgamP3.6.fa	|hypothetical protein|protein_coding|3L:33893411- 33893888:1|gene:AGAP011832	AGAP011832-PA	8e-21	237	3	524	2	40%
RAAPBAR024E06.g	blastx	agambiae.PEPTIDES-AgamP3.6.fa	|hypothetical protein|protein_coding|2L:14470422- 14472572:1|gene:AGAP005352	AGAP005352-PB	3e-06	108	1	307	1	46%
RAAPBAR024E07.g	blastx	agambiae.PEPTIDES-AgamP3.6.fa	|hypothetical protein|protein_coding|X:4919664- 4921419:1|gene:AGAP000261	AGAP000261-PA	2e-10	145	2	377	1	44%
RAAPBAR024E09.g	blastx	agambiae.PEPTIDES-AgamP3.6.fa	|Defensin Precursor|protein_coding|3L:20627828- 20628236:1|gene:AGAP011294	AGAP011294-PA	3e-11	154	1	489	2	35%
RAAPBAR024E10.g	blastx	agambiae.PEPTIDES-AgamP3.6.fa	|hypothetical protein|protein_coding|2L:47149991- 47187217:1|gene:AGAP007523	AGAP007523-PB	7e-58	558	2	648	1	46%
RAAPBAR024F01.g	blastx	agambiae.PEPTIDES-AgamP3.6.fa	|hypothetical protein|protein_coding|2R:3004695- 3008509:1|gene:AGAP001325	AGAP001325-PA	1e-77	728	2	656	1	53%
RAAPBAR024F03.g	blastx	agambiae.PEPTIDES-AgamP3.6.fa	|hypothetical protein|protein_coding|2L:35406803-35410147:- 1|gene:AGAP006638	AGAP006638-PA	7e-36	365	3	413	1	41%
RAAPBAR024F04.g	blastx	agambiae.PEPTIDES-AgamP3.6.fa	|hypothetical protein|protein_coding|2R:14100562- 14102136:1|gene:AGAP002033	AGAP002033-PA	6e-06	110	2	610	2	45%
RAAPBAR024F06.g	blastx	agambiae.PEPTIDES-AgamP3.6.fa	|cuticular protein 134, RR-1 family|protein_coding|2L:33052163- 33062575:1|gene:AGAP006497	AGAP006497-PA	2e-08	129	2	444	1	39%
RAAPBAR024F07.g	blastx	agambiae.PEPTIDES-AgamP3.6.fa	|hypothetical protein|protein_coding|3R:34710853- 34711314:1|gene:AGAP009491	AGAP009491-PA	2e-43	432	2	473	1	49%
RAAPBAR024F08.g	blastx	agambiae.PEPTIDES-AgamP3.6.fa	|hypothetical protein|protein_coding|2L:14726820-14727896:- 1|gene:AGAP005376	AGAP005376-PA	1e-30	324	1	706	2	50%
RAAPBAR024G04.g	blastx	agambiae.PEPTIDES-AgamP3.6.fa	|Probable dynactin subunit 2|protein_coding|3L:31408659-31410043:-1|gene:AGAP011690	AGAP011690-PA	6e-50	489	1	618	1	46%
RAAPBAR024G06.g	blastx	agambiae.PEPTIDES-AgamP3.6.fa	|hypothetical protein|protein_coding|X:11692963- 11695536:1|gene:AGAP000654	AGAP000654-PA	7e-35	358	1	502	1	44%
RAAPBAR024G08.g	blastx	agambiae.PEPTIDES-AgamP3.6.fa	|UPF0466 protein AGAP011291, mitochondrial Precursor|protein_coding|3L:20578733- 20579029:1|gene:AGAP011291	AGAP011291-PA	2e-20	234	3	555	1	37%
RAAPBAR024G09.g	blastx	agambiae.PEPTIDES-AgamP3.6.fa	|glutaredoxin|protein_coding|3L:17002432-17003006:- 1|gene:AGAP011107	AGAP011107-PA	1e-37	383	1	587	2	42%
RAAPBAR024G10.g	blastx	agambiae.PEPTIDES-AgamP3.6.fa	|hypothetical protein|protein_coding|2L:2483299-2483553:- 1|gene:AGAP004710	AGAP004710-PA	2e-06	109	1	325	2	37%
RAAPBAR024H01.g	blastx	agambiae.PEPTIDES-AgamP3.6.fa	|hypothetical protein|protein_coding|2R:10545856- 10583604:1|gene:AGAP001797	AGAP001797-PE	4e-72	680	3	592	1	51%
RAAPBAR024H08.g	blastx	agambiae.PEPTIDES-AgamP3.6.fa	|hypothetical protein|protein_coding|2L:32203718-32253119:- 1|gene:AGAP006448	AGAP006448-PB	1e-68	651	3	612	2	46%
RAAPBAR024H09.g	blastx	agambiae.PEPTIDES-AgamP3.6.fa	|hypothetical protein|protein_coding|2R:21823850-21824669:- 1|gene:AGAP002464	AGAP002464-PA	1e-18	222	3	1018	3	42%
RAAPBAR024H10.g	blastx	agambiae.PEPTIDES-AgamP3.6.fa	|hypothetical protein|protein_coding|2R:10621526-10622832:- 1|gene:AGAP001805	AGAP001805-PA	1e-81	763	3	682	2	56%
RAAPBAR024H11.g	blastx	agambiae.PEPTIDES-AgamP3.6.fa	|hypothetical protein|protein_coding|3R:47950588-47953337:- 1|gene:AGAP010025	AGAP010025-PA	9e-17	198	1	256	1	35%
RAAPBAR027A06.g	blastx	agambiae.PEPTIDES-AgamP3.6.fa	|hypothetical protein|protein_coding|2L:40500484-40506296:- 1|gene:AGAP006992	AGAP006992-PA	3e-44	440	1	650	1	40%
RAAPBAR027A12.g	blastx	agambiae.PEPTIDES-AgamP3.6.fa	|hypothetical protein|protein_coding|3R:508390- 508712:1|gene:AGAP007768	AGAP007768-PA	9e-21	236	1	484	1	42%
RAAPBAR027B11.g	blastx	agambiae.PEPTIDES-AgamP3.6.fa	|hypothetical protein|protein_coding|3R:31268923-31270109:- 1|gene:AGAP009324	AGAP009324-PA	7e-15	184	1	423	1	50%
RAAPBAR027C02.g	blastx	agambiae.PEPTIDES-AgamP3.6.fa	|hypothetical protein|protein_coding|2R:36863058- 36864448:1|gene:AGAP003365	AGAP003365-PA	1e-25	281	2	676	1	38%
RAAPBAR027E05.g	blastx	agambiae.PEPTIDES-AgamP3.6.fa	|Glutathione S-transferase 1, isoform D (EC 2.5.1.18)(GST class-theta)(AgGst1-alpha)(Aggst1-1)(Aggst1-6)(Aggst2- 1)|protein_coding|2R:50997517-51001332:1|gene:AGAP004164	AGAP004164-PB	4e-52	508	2	607	1	43%
RAAPBAR027E07.g	blastx	agambiae.PEPTIDES-AgamP3.6.fa	|hypothetical protein|protein_coding|3L:30654707-30666766:- 1|gene:AGAP011644	AGAP011644-PA	8e-06	73	1	374	1	46%
RAAPBAR027E08.g	blastx	agambiae.PEPTIDES-AgamP3.6.fa	|hypothetical protein|protein_coding|3R:13842256- 13842952:1|gene:AGAP008641	AGAP008641-PA	9e-07	117	3	621	1	36%
RAAPBAR027E12.g	blastx	agambiae.PEPTIDES-AgamP3.6.fa	|hypothetical protein|protein_coding|X:8681663-8681995:- 1|gene:AGAP000491	AGAP000491-PA	7e-13	168	1	506	1	36%
RAAPBAR027F01.g	blastx	agambiae.PEPTIDES-AgamP3.6.fa	|hypothetical protein|protein_coding|3L:6563738-6564687:- 1|gene:AGAP010591	AGAP010591-PA	9e-21	236	2	495	1	48%
RAAPBAR027F06.g	blastx	agambiae.PEPTIDES-AgamP3.6.fa	|hypothetical protein|protein_coding|2L:10202875-10203427:- 1|gene:AGAP005109	AGAP005109-PA	2e-20	233	1	510	1	44%
RAAPBAR027G01.g	blastx	agambiae.PEPTIDES-AgamP3.6.fa	|hypothetical protein|protein_coding|3R:36953867- 36954590:1|gene:AGAP009602	AGAP009602-PA	8e-54	522	2	561	1	48%
RAAPBAR027G12.g	blastx	agambiae.PEPTIDES-AgamP3.6.fa	|hypothetical protein|protein_coding|2L:3738214- 3744072:1|gene:AGAP004801	AGAP004801-PA	2e-57	554	2	659	1	46%
RAAPBAR027H05.g	blastx	agambiae.PEPTIDES-AgamP3.6.fa	|hypothetical protein|protein_coding|2R:3266222- 3281792:1|gene:AGAP001335	AGAP001335-PA	1e-43	436	1	811	3	33%
RAAPBAR027H11.g	blastx	agambiae.PEPTIDES-AgamP3.6.fa	|hypothetical protein|protein_coding|2L:30935024-30940342:- 1|gene:AGAP006380	AGAP006380-PA	3e-19	226	3	735	1	39%
RAAPBAR029A02.g	blastx	agambiae.PEPTIDES-AgamP3.6.fa	|hypothetical protein|protein_coding|3L:21677105-21679988:- 1|gene:AGAP011354	AGAP011354-PA	9e-07	112	2	181	1	46%
RAAPBAR029A04.g	blastx	agambiae.PEPTIDES-AgamP3.6.fa	|hypothetical protein|protein_coding|2L:32266716- 32296522:1|gene:AGAP006452	AGAP006452-PA	3e-56	542	2	466	1	47%
RAAPBAR029A07.g	blastx	agambiae.PEPTIDES-AgamP3.6.fa	|hypothetical protein|protein_coding|2R:2838494- 2840101:1|gene:AGAP001309	AGAP001309-PA	5e-07	114	2	344	1	41%
RAAPBAR029A09.g	blastx	agambiae.PEPTIDES-AgamP3.6.fa	|hypothetical protein|protein_coding|2R:53459457- 53461663:1|gene:AGAP004262	AGAP004262-PA	6e-25	273	1	566	1	36%
RAAPBAR029B03.g	blastx	agambiae.PEPTIDES-AgamP3.6.fa	|C-Type Lysozyme.|protein_coding|2L:45978983-45979578:- 1|gene:AGAP007345	AGAP007345-PA	2e-34	356	3	637	1	43%
RAAPBAR029B08.g	blastx	agambiae.PEPTIDES-AgamP3.6.fa	|hypothetical protein|protein_coding|X:18323107-18324112:- 1|gene:AGAP000949	AGAP000949-PA	6e-53	514	3	544	1	50%
RAAPBAR029B09.g	blastx	agambiae.PEPTIDES-AgamP3.6.fa	|hypothetical protein|protein_coding|2L:15423936- 15425093:1|gene:AGAP005429	AGAP005429-PA	8e-35	359	2	627	1	44%
RAAPBAR029B12.g	blastx	agambiae.PEPTIDES-AgamP3.6.fa	|hypothetical protein|protein_coding|3L:21098169-21107276:- 1|gene:AGAP011325	AGAP011325-PA	1e-08	131	3	482	1	39%
RAAPBAR029D09.g	blastx	agambiae.PEPTIDES-AgamP3.6.fa	|hypothetical protein|protein_coding|X:11840462-11840786:- 1|gene:AGAP000669	AGAP000669-PA	5e-27	289	1	424	1	43%
RAAPBAR029E05.g	blastx	agambiae.PEPTIDES-AgamP3.6.fa	|hypothetical protein|protein_coding|2R:33372263- 33372933:1|gene:AGAP013365	AGAP013365-PA	1e-16	204	3	762	1	42%
RAAPBAR029F06.g	blastx	agambiae.PEPTIDES-AgamP3.6.fa	|hypothetical protein|protein_coding|2L:38688410-38692401:- 1|gene:AGAP006809	AGAP006809-PA	2e-28	301	1	454	1	56%
RAAPBAR029F09.g	blastx	agambiae.PEPTIDES-AgamP3.6.fa	|V-type proton ATPase subunit F (V-ATPase subunit F)(Vacuolar proton pump subunit F)(V-ATPase 14 kDa subunit)|protein_coding|2R:21851028-21851741:- 1|gene:AGAP002473	AGAP002473-PA	5e-58	559	3	598	1	40%
RAAPBAR029G12.g	blastx	agambiae.PEPTIDES-AgamP3.6.fa	|hypothetical protein|protein_coding|3L:38533284- 38533970:1|gene:AGAP012188	AGAP012188-PA	9e-07	114	2	414	1	43%
RAAPBAR029H02.g	blastx	agambiae.PEPTIDES-AgamP3.6.fa	|hypothetical protein|protein_coding|X:10081739- 10082248:1|gene:AGAP000570	AGAP000570-PA	2e-17	208	3	506	1	44%
RAAPBAR030A03.g	blastx	agambiae.PEPTIDES-AgamP3.6.fa	|hypothetical protein|protein_coding|2L:46079819- 46080462:1|gene:AGAP007363	AGAP007363-PA	1e-38	389	2	428	1	50%
RAAPBAR030B01.g	blastx	agambiae.PEPTIDES-AgamP3.6.fa	|hypothetical protein|protein_coding|3R:20515389- 20516019:1|gene:AGAP008898	AGAP008898-PA	7e-14	177	1	514	4	40%
RAAPBAR030B06.g	blastx	agambiae.PEPTIDES-AgamP3.6.fa	|cuticular protein 134, RR-1 family|protein_coding|2L:33052163- 33062575:1|gene:AGAP006497	AGAP006497-PA	2e-09	136	2	412	1	38%
RAAPBAR030B07.g	blastx	agambiae.PEPTIDES-AgamP3.6.fa	|hypothetical protein|protein_coding|X:15724507-15725070:- 1|gene:AGAP000851	AGAP000851-PA	7e-42	419	2	558	3	48%
RAAPBAR030C01.g	blastx	agambiae.PEPTIDES-AgamP3.6.fa	|hypothetical protein|protein_coding|2R:6560347-6560899:- 1|gene:AGAP001595	AGAP001595-PA	4e-06	108	3	379	1	35%
RAAPBAR030C05.g	blastx	agambiae.PEPTIDES-AgamP3.6.fa	|hypothetical protein|protein_coding|2L:47791258- 47792012:1|gene:AGAP007574	AGAP007574-PA	7e-28	299	1	617	2	43%
RAAPBAR030C12.g	blastx	agambiae.PEPTIDES-AgamP3.6.fa	|hypothetical protein|protein_coding|3R:48534875-48535850:- 1|gene:AGAP010065	AGAP010065-PA	7e-68	642	1	481	1	55%
RAAPBAR030E11.g	blastx	agambiae.PEPTIDES-AgamP3.6.fa	|hypothetical protein|protein_coding|2R:2132674-2133327:- 1|gene:AGAP001268	AGAP001268-PA	6e-12	161	2	567	1	41%
RAAPBAR030E12.g	blastx	agambiae.PEPTIDES-AgamP3.6.fa	|Clip-Domain Serine Protease, family B.|protein_coding|2R:50743105-50744711:- 1|gene:AGAP004148	AGAP004148-PA	1e-31	317	1	642	1	43%
RAAPBAR030F09.g	blastx	agambiae.PEPTIDES-AgamP3.6.fa	|hypothetical protein|protein_coding|2R:569086-570174:- 1|gene:AGAP001138	AGAP001138-PA	2e-92	859	2	939	2	44%
RAAPBAR030F11.g	blastx	agambiae.PEPTIDES-AgamP3.6.fa	|hypothetical protein|protein_coding|3L:2281721- 2284998:1|gene:AGAP010370	AGAP010370-PA	4e-08	127	2	516	2	32%
RAAPBAR030G01.g	blastx	agambiae.PEPTIDES-AgamP3.6.fa	|hypothetical protein|protein_coding|2R:32509167-32509584:- 1|gene:AGAP003112	AGAP003112-PA	8e-28	299	2	660	1	37%
RAAPBAR030G04.g	blastx	agambiae.PEPTIDES-AgamP3.6.fa	|hypothetical protein|protein_coding|2L:42413814-42415342:- 1|gene:AGAP007088	AGAP007088-PA	9e-49	478	2	527	1	48%
RAAPBAR030G08.g	blastx	agambiae.PEPTIDES-AgamP3.6.fa	|annexin B9|protein_coding|2R:43345310-43353302:1|gene:AGAP003790	AGAP003790-PC	3e-78	733	2	572	1	51%
RAAPBAR031A02.g	blastx	agambiae.PEPTIDES-AgamP3.6.fa	|hypothetical protein|protein_coding|3R:33496915-33501698:- 1|gene:AGAP009441	AGAP009441-PA	5e-69	653	2	518	1	50%
RAAPBAR031B02.g	blastx	agambiae.PEPTIDES-AgamP3.6.fa	|hypothetical protein|protein_coding|3R:50680411-50686377:- 1|gene:AGAP010202	AGAP010202-PA	5e-07	115	-1	367	1	43%
RAAPBAR031B11.g	blastx	agambiae.PEPTIDES-AgamP3.6.fa	|hypothetical protein|protein_coding|X:32478-38479:-1|gene:AGAP000005	AGAP000005-PA	6e-43	428	2	537	1	49%
RAAPBAR031C07.g	blastx	agambiae.PEPTIDES-AgamP3.6.fa	|hypothetical protein|protein_coding|3L:32920615-32922381:- 1|gene:AGAP011751	AGAP011751-PA	2e-24	269	2	526	1	40%
RAAPBAR031D02.g	blastx	agambiae.PEPTIDES-AgamP3.6.fa	|hypothetical protein|protein_coding|2R:56344316-56345640:- 1|gene:AGAP004449	AGAP004449-PA	6e-48	472	2	646	1	48%
RAAPBAR031D09.g	blastx	agambiae.PEPTIDES-AgamP3.6.fa	|Catalase.|protein_coding|2L:5772129-5780988:1|gene:AGAP004904	AGAP004904-PA	4e-08	124	2	277	1	45%
RAAPBAR031G01.g	blastx	agambiae.PEPTIDES-AgamP3.6.fa	|hypothetical protein|protein_coding|3L:13354478- 13355040:1|gene:AGAP010933	AGAP010933-PA	3e-19	219	1	328	1	47%
RAAPBAR031G05.g	blastx	agambiae.PEPTIDES-AgamP3.6.fa	|glutathione transferase|protein_coding|3R:31556614- 31558932:1|gene:AGAP009342	AGAP009342-PA	2e-42	425	3	682	1	42%
RAAPBAR031H01.g	blastx	agambiae.PEPTIDES-AgamP3.6.fa	|glutathione transferase, microsomal|protein_coding|X:2849465-2850865:- 1|gene:AGAP000165	AGAP000165-PA	3e-49	483	2	575	1	39%
RAAPBAR032A08.g	blastx	agambiae.PEPTIDES-AgamP3.6.fa	|hypothetical protein|protein_coding|3R:45321162-45324876:- 1|gene:AGAP009921	AGAP009921-PA	2e-49	481	1	357	1	44%
RAAPBAR032D04.g	blastx	agambiae.PEPTIDES-AgamP3.6.fa	|hypothetical protein|protein_coding|2R:55056306-55066884:- 1|gene:AGAP004362	AGAP004362-PB	8e-35	358	1	556	1	51%
RAAPBAR032D07.g	blastx	agambiae.PEPTIDES-AgamP3.6.fa	|hypothetical protein|protein_coding|3L:17689378- 17690225:1|gene:AGAP011131	AGAP011131-PA	2e-36	369	3	409	1	50%
RAAPBAR032F02.g	blastx	agambiae.PEPTIDES-AgamP3.6.fa	|hypothetical protein|protein_coding|3L:31627161- 31630483:1|gene:AGAP011700	AGAP011700-PA	2e-06	111	2	439	1	40%
RAAPBAR032F04.g	blastx	agambiae.PEPTIDES-AgamP3.6.fa	|hypothetical protein|protein_coding|2R:33630585- 33632503:1|gene:AGAP003185	AGAP003185-PA	1e-43	435	2	587	1	43%
RAAPBAR032F05.g	blastx	agambiae.PEPTIDES-AgamP3.6.fa	|hypothetical protein|protein_coding|X:1792841-1793381:- 1|gene:AGAP000109	AGAP000109-PA	1e-15	191	2	455	1	44%
RAAPBAR032F06.g	blastx	agambiae.PEPTIDES-AgamP3.6.fa	|hypothetical protein|protein_coding|2L:2483299-2483553:- 1|gene:AGAP004710	AGAP004710-PA	2e-06	109	1	307	1	38%
RAAPBAR032G01.g	blastx	agambiae.PEPTIDES-AgamP3.6.fa	|hypothetical protein|protein_coding|3R:10577164- 10577672:1|gene:AGAP008422	AGAP008422-PA	2e-15	191	3	493	1	40%
RAAPBAR032G09.g	blastx	agambiae.PEPTIDES-AgamP3.6.fa	|hypothetical protein|protein_coding|2L:2643650- 2679635:1|gene:AGAP004717	AGAP004717-PC	2e-34	355	3	563	1	36%
RAAPBAR032H09.g	blastx	agambiae.PEPTIDES-AgamP3.6.fa	|hypothetical protein|protein_coding|3R:28044291- 28044953:1|gene:AGAP009165	AGAP009165-PA	5e-44	437	2	543	1	50%
RAAPBAR033D02.g	blastx	agambiae.PEPTIDES-AgamP3.6.fa	|hypothetical protein|protein_coding|2R:25615283-25617428:- 1|gene:AGAP002685	AGAP002685-PA	5e-41	411	3	507	1	41%
RAAPBAR033D08.g	blastx	agambiae.PEPTIDES-AgamP3.6.fa	|hypothetical protein|protein_coding|2L:2756804- 2760192:1|gene:AGAP004723	AGAP004723-PA	3e-24	265	1	437	3	42%
RAAPBAR033D10.g	blastx	agambiae.PEPTIDES-AgamP3.6.fa	|hypothetical protein|protein_coding|3L:37390181-37391342:- 1|gene:AGAP012071	AGAP012071-PA	1e-64	555	1	674	2	43%
RAAPBAR033E05.g	blastx	agambiae.PEPTIDES-AgamP3.6.fa	|cuticular protein 128, RR-1 family|protein_coding|X:2980255- 2980844:1|gene:AGAP000177	AGAP000177-PA	4e-27	292	3	546	2	36%
RAAPBAR033E06.g	blastx	agambiae.PEPTIDES-AgamP3.6.fa	|hypothetical protein|protein_coding|3R:26182094-26183457:- 1|gene:AGAP009120	AGAP009120-PA	6e-11	153	1	649	1	44%
RAAPBAR033F02.g	blastx	agambiae.PEPTIDES-AgamP3.6.fa	|Peritrophin-1 Precursor (Peritrophin A)(Peritrophic matrix protein 1)(AgAper-1)|protein_coding|2L:38568139-38568683:- 1|gene:AGAP006795	AGAP006795-PA	6e-12	159	2	453	1	41%
RAAPBAR033F10.g	blastx	agambiae.PEPTIDES-AgamP3.6.fa	|Defensin Precursor|protein_coding|3L:20627828- 20628236:1|gene:AGAP011294	AGAP011294-PA	2e-11	155	1	449	1	38%
RAAPBAR033H01.g	blastx	agambiae.PEPTIDES-AgamP3.6.fa	|hypothetical protein|protein_coding|3R:4880891- 4881271:1|gene:AGAP008054	AGAP008054-PA	4e-07	120	1	635	3	32%
RAAPBAR033H12.g	blastx	agambiae.PEPTIDES-AgamP3.6.fa	|hypothetical protein|protein_coding|2R:24620285-24620831:- 1|gene:AGAP002630	AGAP002630-PA	6e-19	219	1	428	1	44%
RAAPBAR034B01.g	blastx	agambiae.PEPTIDES-AgamP3.6.fa	|hypothetical protein|protein_coding|X:11207888-11209171:- 1|gene:AGAP000616	AGAP000616-PA	5e-08	123	3	334	1	41%
RAAPBAR034C05.g	blastx	agambiae.PEPTIDES-AgamP3.6.fa	|hypothetical protein|protein_coding|2R:46053769-46054080:- 1|gene:AGAP003909	AGAP003909-PA	1e-40	410	1	693	2	41%
RAAPBAR034D07.g	blastx	agambiae.PEPTIDES-AgamP3.6.fa	|hypothetical protein|protein_coding|2R:37462533-37462730:- 1|gene:AGAP003412	AGAP003412-PA	5e-19	220	3	449	2	42%
RAAPBAR034E01.g	blastx	agambiae.PEPTIDES-AgamP3.6.fa	|hypothetical protein|protein_coding|3R:34755650- 34758175:1|gene:AGAP009498	AGAP009498-PA	4e-08	124	2	178	1	34%
RAAPBAR034E06.g	blastx	agambiae.PEPTIDES-AgamP3.6.fa	|hypothetical protein|protein_coding|2L:35647060- 35651170:1|gene:AGAP006645	AGAP006645-PD	8e-13	169	2	590	1	45%
RAAPBAR034E07.g	blastx	agambiae.PEPTIDES-AgamP3.6.fa	|hypothetical protein|protein_coding|2L:10342290-10342682:- 1|gene:AGAP005131	AGAP005131-PA	2e-51	502	1	571	4	47%
RAAPBAR034E10.g	blastx	agambiae.PEPTIDES-AgamP3.6.fa	|hypothetical protein|protein_coding|2R:29096586- 29097064:1|gene:AGAP013212	AGAP013212-PA	6e-11	148	1	299	1	41%
RAAPBAR034E12.g	blastx	agambiae.PEPTIDES-AgamP3.6.fa	|hypothetical protein|protein_coding|X:10081739- 10082248:1|gene:AGAP000570	AGAP000570-PA	1e-08	133	3	660	1	36%
RAAPBAR034H06.g	blastx	agambiae.PEPTIDES-AgamP3.6.fa	|hypothetical protein|protein_coding|3L:8705862-8712845:- 1|gene:AGAP010697	AGAP010697-PA	3e-08	130	1	607	1	38%
RAAPBAR034H12.g	blastx	agambiae.PEPTIDES-AgamP3.6.fa	|hypothetical protein|protein_coding|3R:50353671- 50354743:1|gene:AGAP010188	AGAP010188-PA	2e-51	498	1	403	1	50%
