# Supplementary material for: The Transcriptome of Lutzomyia longipalpis (Diptera: Psychodidae) Male Reproductive Organs
Source: PLoS One. 2012 Apr 5;7(4):e34495. doi: 10.1371/journal.pone.0034495 (PMC3320635; doi:10.1371/journal.pone.0034495)
Supplement: Table S7 — L. longipalpis ESTs with homology to seminal fluid proteins of A. aegypti. (XLS) [file pone.0034495.s007.xls]

## Sheet: Table S7
Table S7. L. longipalpis ESTs with homology to seminal fluid proteins of A. aegypti.
Cluster Name	Number of Reads	Cluster length	e-value	Accession number	Predicted protein class	Molecular function
RAAPBAR028H04	1	334	3.0e-27	AAEL005946-PA	NADH-ubiquinone oxidoreductase subunit	Oxidoreductase
RAAPBAR002C02	1	322	9.0e-11	AAEL002848-PA	Tubulin b-chain	Binding
RAAPBAR002H02	1	409	6.0e-37	AAEL011025-PA	ATP synthase subunit	Proteolysis/Catalysis
RAAPBAR008D04	1	717	1.0e-107	AAEL011741-PA	Glutathione transferase	Proteolysis/Catalysis
RAAPBAR017D08	4	684	8.0e-18	AAEL000718-PA	Mucin	Binding
RAAPBAR017G02	1	539	3.0e-70	AAEL004112-PA	Peroxidase	Oxidoreductase
RAAPBAR019F02	1	456	1.0e-16	AAEL009201-PA	None	Binding
RAAPBAR027H05	3	811	1.0e-52	AAEL011478-PB	Dynein	Proteolysis/Catalysis
RAAPBAR030G08	1	572	1.0e-93	AAEL011302-PE	Annexin	Binding
RAAPBAR031D09	1	277	1.0e-12	AAEL013407-PA	Catalase	Oxidoreductase
RAAPBAR032D04	1	556	6.0e-33	AAEL010464-PC	Dehydrogenase	Oxidoreductase
