# Supplementary material for: The Transcriptome of Lutzomyia longipalpis (Diptera: Psychodidae) Male Reproductive Organs
Source: PLoS One. 2012 Apr 5;7(4):e34495. doi: 10.1371/journal.pone.0034495 (PMC3320635; doi:10.1371/journal.pone.0034495)
Supplement: Table S8 — L. longipalpis ESTs with homology to genes with increased expression levels in the male accessory glands of A. gambiae. (XLS) [file pone.0034495.s008.xls]

## Sheet: Table S8
Table S8. L. longipalpis ESTs with homology to genes with increased expression levels in the male accessory glands of A. gambiae.
Cluster Name	Program	Database	Accession number	Hit Description
RAAPBAR028A01	blastx	agambiae.PEPTIDES-AgamP3.6.fa	AGAP000931-PA	|UPF0729 protein AGAP000931|protein_coding|X:17592691-17592981:- 1|gene:AGAP000931
RAAPBAR028D11	blastx	agambiae.PEPTIDES-AgamP3.6.fa	AGAP006260-PD	|hypothetical protein|protein_coding|2L:28709272-28717156:- 1|gene:AGAP006260
RAAPBAR028E08	blastx	agambiae.PEPTIDES-AgamP3.6.fa	AGAP000953-PB	|hypothetical protein|protein_coding|X:18340222- 18342538:1|gene:AGAP000953
RAAP028001H06.b	blastx	agambiae.PEPTIDES-AgamP3.6.fa	AGAP005121-PB	|hypothetical protein|protein_coding|2L:10251997- 10252643:1|gene:AGAP005121
RAAP028001H12.b	blastx	agambiae.PEPTIDES-AgamP3.6.fa	AGAP004395-PA	|hypothetical protein|protein_coding|2R:55594004- 55595803:1|gene:AGAP004395
RAAPBAR001E02	blastx	agambiae.PEPTIDES-AgamP3.6.fa	AGAP011315-PA	|hypothetical protein|protein_coding|3L:20940022- 20942050:1|gene:AGAP011315
RAAPBAR002A05	blastx	agambiae.PEPTIDES-AgamP3.6.fa	AGAP004462-PA	|hypothetical protein|protein_coding|2R:56712791- 56713595:1|gene:AGAP004462
RAAPBAR002B07	blastx	agambiae.PEPTIDES-AgamP3.6.fa	AGAP002685-PA	|hypothetical protein|protein_coding|2R:25615283-25617428:- 1|gene:AGAP002685
RAAPBAR002E01	blastx	agambiae.PEPTIDES-AgamP3.6.fa	AGAP010544-PA	|hypothetical protein|protein_coding|3L:6010298-6011372:- 1|gene:AGAP010544
RAAPBAR002H11	blastx	agambiae.PEPTIDES-AgamP3.6.fa	AGAP010933-PA	|hypothetical protein|protein_coding|3L:13354478- 13355040:1|gene:AGAP010933
RAAPBAR003D09	blastx	agambiae.PEPTIDES-AgamP3.6.fa	AGAP004235-PC	|hypothetical protein|protein_coding|2R:52953448-52955536:- 1|gene:AGAP004235
RAAPBAR004F12	blastx	agambiae.PEPTIDES-AgamP3.6.fa	AGAP003556-PA	|hypothetical protein|protein_coding|2R:39456604- 39459567:1|gene:AGAP003556
RAAPBAR004G10	blastx	agambiae.PEPTIDES-AgamP3.6.fa	AGAP012990-PA	|hypothetical protein|protein_coding|2R:6098616-6099047:- 1|gene:AGAP012990
RAAPBAR005G02	blastx	agambiae.PEPTIDES-AgamP3.6.fa	AGAP001911-PA	|hypothetical protein|protein_coding|2R:12011749- 12012561:1|gene:AGAP001911
RAAPBAR008E09	blastx	agambiae.PEPTIDES-AgamP3.6.fa	AGAP005007-PA	|hypothetical protein|protein_coding|2L:7816277-7818045:- 1|gene:AGAP005007
RAAPBAR008H01	blastx	agambiae.PEPTIDES-AgamP3.6.fa	AGAP001910-PA	|hypothetical protein|protein_coding|2R:12009718-12011048:- 1|gene:AGAP001910
RAAPBAR009C10	blastx	agambiae.PEPTIDES-AgamP3.6.fa	AGAP003069-PA	|hypothetical protein|protein_coding|2R:31960571- 31961285:1|gene:AGAP003069
RAAPBAR009E06	blastx	agambiae.PEPTIDES-AgamP3.6.fa	AGAP005061-PB	|hypothetical protein|protein_coding|2L:9150985- 9153550:1|gene:AGAP005061
RAAPBAR009F03	blastx	agambiae.PEPTIDES-AgamP3.6.fa	AGAP009920-PA	|hypothetical protein|protein_coding|3R:45307303- 45307956:1|gene:AGAP009920
RAAPBAR009F06	blastx	agambiae.PEPTIDES-AgamP3.6.fa	AGAP005802-PA	|60S ribosomal protein L8|protein_coding|2L:21199262-21200128:- 1|gene:AGAP005802
RAAPBAR010B11	blastx	agambiae.PEPTIDES-AgamP3.6.fa	AGAP012261-PA	|hypothetical protein|protein_coding|3L:39524958-39526328:- 1|gene:AGAP012261
RAAPBAR010E05	blastx	agambiae.PEPTIDES-AgamP3.6.fa	AGAP010224-PA	|hypothetical protein|protein_coding|3R:51265404-51266042:- 1|gene:AGAP010224
RAAPBAR010E08	blastx	agambiae.PEPTIDES-AgamP3.6.fa	AGAP002935-PA	|Eukaryotic translation initiation factor 3 subunit F (eIF3f) protein_coding|2R:29839433-29840474:1|gene:AGAP002935
RAAPBAR010H07	blastx	agambiae.PEPTIDES-AgamP3.6.fa	AGAP005991-PA	|hypothetical protein|protein_coding|2L:24568227- 24569828:1|gene:AGAP005991
RAAPBAR011A05	blastx	agambiae.PEPTIDES-AgamP3.6.fa	AGAP009998-PA	|40S ribosomal protein S11|protein_coding|3R:47431966- 47434663:1|gene:AGAP009998
RAAPBAR011A11	blastx	agambiae.PEPTIDES-AgamP3.6.fa	AGAP001548-PC	|hypothetical protein|protein_coding|2R:6096338-6096532:- 1|gene:AGAP001548
RAAPBAR012A04	blastx	agambiae.PEPTIDES-AgamP3.6.fa	AGAP003025-PC	|hypothetical protein|protein_coding|2R:31233690-31234110:- 1|gene:AGAP003025
RAAPBAR012A11	blastx	agambiae.PEPTIDES-AgamP3.6.fa	AGAP004422-PA	|hypothetical protein|protein_coding|2R:55869598-55870819:- 1|gene:AGAP004422
RAAPBAR012C12	blastx	agambiae.PEPTIDES-AgamP3.6.fa	AGAP009968-PA	|hypothetical protein|protein_coding|3R:46899929-46900642:- 1|gene:AGAP009968
RAAPBAR012H10	blastx	agambiae.PEPTIDES-AgamP3.6.fa	AGAP012284-PA	|hypothetical protein|protein_coding|3L:39778944- 39779877:1|gene:AGAP012284
RAAPBAR013A05	blastx	agambiae.PEPTIDES-AgamP3.6.fa	AGAP000541-PB	|hypothetical protein|protein_coding|X:9681288- 9683495:1|gene:AGAP000541
RAAPBAR013C05	blastx	agambiae.PEPTIDES-AgamP3.6.fa	AGAP008753-PA	|hypothetical protein|protein_coding|3R:17093063- 17093335:1|gene:AGAP008753
RAAPBAR014B01	blastx	agambiae.PEPTIDES-AgamP3.6.fa	AGAP000457-PA	|hypothetical protein|protein_coding|X:7931088-7934574:- 1|gene:AGAP000457
RAAPBAR014C04	blastx	agambiae.PEPTIDES-AgamP3.6.fa	AGAP009863-PA	|hypothetical protein|protein_coding|3R:44558848-44561275:- 1|gene:AGAP009863
RAAPBAR017B11	blastx	agambiae.PEPTIDES-AgamP3.6.fa	AGAP011284-PA	|hypothetical protein|protein_coding|3L:20552452- 20553128:1|gene:AGAP011284
RAAPBAR017H05	blastx	agambiae.PEPTIDES-AgamP3.6.fa	AGAP001595-PA	|hypothetical protein|protein_coding|2R:6560347-6560899:- 1|gene:AGAP001595
RAAPBAR017H06	blastx	agambiae.PEPTIDES-AgamP3.6.fa	AGAP005079-PJ	|hypothetical protein|protein_coding|2L:9737547- 9746528:1|gene:AGAP005079
RAAPBAR018A06	blastx	agambiae.PEPTIDES-AgamP3.6.fa	AGAP000952-PA	|hypothetical protein|protein_coding|X:18333428-18335226:- 1|gene:AGAP000952
RAAPBAR018B07	blastx	agambiae.PEPTIDES-AgamP3.6.fa	AGAP006771-PA	|hypothetical protein|protein_coding|2L:38076490- 38091167:1|gene:AGAP006771
RAAPBAR018C02	blastx	agambiae.PEPTIDES-AgamP3.6.fa	AGAP007339-PA	|hypothetical protein|protein_coding|2L:45705179-45709781:- 1|gene:AGAP007339
RAAPBAR018C06	blastx	agambiae.PEPTIDES-AgamP3.6.fa	AGAP008985-PA	|hypothetical protein|protein_coding|3R:22689837- 22691427:1|gene:AGAP008985
RAAPBAR018D03	blastx	agambiae.PEPTIDES-AgamP3.6.fa	AGAP005327-PA	|hypothetical protein|protein_coding|2L:14114698- 14115469:1|gene:AGAP005327
RAAPBAR018E04	blastx	agambiae.PEPTIDES-AgamP3.6.fa	AGAP005818-PA	|hypothetical protein|protein_coding|2L:21831355- 21832180:1|gene:AGAP005818
RAAPBAR019B05	blastx	agambiae.PEPTIDES-AgamP3.6.fa	AGAP002921-PB	|hypothetical protein|protein_coding|2R:29615444- 29616107:1|gene:AGAP002921
RAAPBAR020B04	blastx	agambiae.PEPTIDES-AgamP3.6.fa	AGAP007213-PA	|hypothetical protein|protein_coding|2L:44367385- 44367839:1|gene:AGAP007213
RAAPBAR020B06	blastx	agambiae.PEPTIDES-AgamP3.6.fa	AGAP000165-PA	|glutathione transferase, microsomal|protein_coding|X:2849465-2850865:- 1|gene:AGAP000165
RAAPBAR020D12	blastx	agambiae.PEPTIDES-AgamP3.6.fa	AGAP009584-PA	|thioredoxin|protein_coding|3R:36671504-36675597:1|gene:AGAP009584
RAAPBAR020E12	blastx	agambiae.PEPTIDES-AgamP3.6.fa	AGAP011298-PA	|hypothetical protein|protein_coding|3L:20688682-20689932:- 1|gene:AGAP011298
RAAPBAR020H01	blastx	agambiae.PEPTIDES-AgamP3.6.fa	AGAP008419-PA	|hypothetical protein|protein_coding|3R:10563843-10564733:- 1|gene:AGAP008419
RAAPBAR021A11	blastx	agambiae.PEPTIDES-AgamP3.6.fa	AGAP002395-PA	|hypothetical protein|protein_coding|2R:20904599-20905517:- 1|gene:AGAP002395
RAAPBAR021E12	blastx	agambiae.PEPTIDES-AgamP3.6.fa	AGAP002564-PA	|hypothetical protein|protein_coding|2R:22877762- 22883553:1|gene:AGAP002564
RAAPBAR021H08	blastx	agambiae.PEPTIDES-AgamP3.6.fa	AGAP002748-PA	|hypothetical protein|protein_coding|2R:26644368- 26657285:1|gene:AGAP002748
RAAPBAR022B03	blastx	agambiae.PEPTIDES-AgamP3.6.fa	AGAP006051-PA	|hypothetical protein|protein_coding|2L:25642671- 25644768:1|gene:AGAP006051
RAAPBAR023E05	blastx	agambiae.PEPTIDES-AgamP3.6.fa	AGAP007366-PB	|hypothetical protein|protein_coding|2L:46088415-46088947:- 1|gene:AGAP007366
RAAPBAR023H07	blastx	agambiae.PEPTIDES-AgamP3.6.fa	AGAP011564-PA	|hypothetical protein|protein_coding|3L:27795354- 27802961:1|gene:AGAP011564
RAAPBAR024E05	blastx	agambiae.PEPTIDES-AgamP3.6.fa	AGAP011832-PA	|hypothetical protein|protein_coding|3L:33893411- 33893888:1|gene:AGAP011832
RAAPBAR024F08	blastx	agambiae.PEPTIDES-AgamP3.6.fa	AGAP005376-PA	|hypothetical protein|protein_coding|2L:14726820-14727896:- 1|gene:AGAP005376
RAAPBAR024H01	blastx	agambiae.PEPTIDES-AgamP3.6.fa	AGAP001797-PE	|hypothetical protein|protein_coding|2R:10545856- 10583604:1|gene:AGAP001797
RAAPBAR027B11	blastx	agambiae.PEPTIDES-AgamP3.6.fa	AGAP009324-PA	|hypothetical protein|protein_coding|3R:31268923-31270109:- 1|gene:AGAP009324
RAAPBAR027F01	blastx	agambiae.PEPTIDES-AgamP3.6.fa	AGAP010591-PA	|hypothetical protein|protein_coding|3L:6563738-6564687:- 1|gene:AGAP010591
RAAPBAR029B09	blastx	agambiae.PEPTIDES-AgamP3.6.fa	AGAP005429-PA	|hypothetical protein|protein_coding|2L:15423936- 15425093:1|gene:AGAP005429
RAAPBAR030A03	blastx	agambiae.PEPTIDES-AgamP3.6.fa	AGAP007363-PA	|hypothetical protein|protein_coding|2L:46079819- 46080462:1|gene:AGAP007363
RAAPBAR030B01	blastx	agambiae.PEPTIDES-AgamP3.6.fa	AGAP008898-PA	|hypothetical protein|protein_coding|3R:20515389- 20516019:1|gene:AGAP008898
RAAPBAR030C12	blastx	agambiae.PEPTIDES-AgamP3.6.fa	AGAP010065-PA	|hypothetical protein|protein_coding|3R:48534875-48535850:- 1|gene:AGAP010065
RAAPBAR034E07	blastx	agambiae.PEPTIDES-AgamP3.6.fa	AGAP005131-PA	|hypothetical protein|protein_coding|2L:10342290-10342682:- 1|gene:AGAP005131
